# Supplementary material for: Identification and classification of antiviral defence systems in bacteria and archaea with PADLOC reveals new system types
Source: Nucleic Acids Res. 2021 Oct 4;49(19):10868–78. doi: 10.1093/nar/gkab883 (PMC8565338; doi:10.1093/nar/gkab883)
Supplement: gkab883_Supplemental_Files [file gkab883_supplemental_files.zip]

Archive with 4 entries (4 files):
- payne_2021_supplementary_revised_R2.pdf
- payne_2021_supplementary_table_S4.xlsx
- payne_2021_supplementary_table_S5.xlsx
- Supplementary_table_legends.docx
