# Supplementary material for: Identification and classification of antiviral defence systems in bacteria and archaea with PADLOC reveals new system types
Source: Nucleic Acids Res. 2021 Oct 4;49(19):10868–78. doi: 10.1093/nar/gkab883 (PMC8565338; doi:10.1093/nar/gkab883)
Supplement: gkab883_Supplemental_Files [file gkab883_supplemental_files.zip › payne_2021_supplementary_table_S4.xlsx]

## Sheet: S2_tree_sequences
protein	accession	description	sequence
ThsA	WP_000215931.1	hypothetical protein [Bacillus cereus]	MTVIERDKKNFVNSYVRALNNGRAAIFAGAGVSIPSGGISWSDLLREEAESIGLDISKENDLISVAQYIYNESGTKQTITNLLKNKIAREGKINKNHEIIRSLPIRKIWTTNYDDFLEKAYLDANKVIDVKKSIEDMATEIDFSETTIYKMHGDIGIPSSTVLLKDDYEIYDKKNELFTKTLQTDLLSNTFLFIGFSFDDPNLENILSKVRIMLEGNPRRHYCLLKKISENDPEFDQFDDPKEKARELEYRINKQRLRVADLLRYGIKAILVDSYDEMTQLLDSIKRKYISTKVFVSGAYEGVDNFLGKTGDDALKQADKFCEKLGEALFTEGFEISSGFGLGVGRNVVTGVLIQESLLNHTRVGSQLVIRPFPTQQTVPEKSAYREKILSECGVTICV…
ThsA	WP_000215932.1	SIR2 family protein [Bacillus cereus]	MTVIERDKKNFVNSYVRALNNGRAAIFAGAGVSIPSGGISWSDLLREEAESIGLDISKENDLISVAQYIYNESGTKQTITNLLKNKIAREGKINKNHEIIRSLPIRKIWTTNYDDFLEKAYLDDNKVIDVKKSIEDMATEIDFSETTIYKMHGDIGIPSSTVLLKDDYEIYDKKNELFTKTLQTDLLSNTFLFIGFSFDDPNLESILSKVRIMLEGNPRRHYCLLKKISEGDPEFDQFDDPKEKARELEYRINKQRLRVADLLRYGIKAILVDSYDEMTQLLDSIKRKYLSTKVFVSGAYEEVDNFLGKTGNDALKQADKFCVRLGEALFTEGFEISSGFGLGVGRNVVTGVLIQESLLNHTRVGSQLVIRPFPTQQTVPEKRAYREKILSECGVTICV…
ThsA	WP_004862033.1	MULTISPECIES: hypothetical protein [Enterobacterales]	MSKVSLCDKQVFNEFKGYASLLFGFIGAVVIFVDIPANQKIAAGLACIAVLIIAYLWLWYRANSLREINLTIEESTVIIKTGDIFKQEGLKAIAFNEYFDTQVDERIIAGSSLNGKFINEHLSCTVSELDDYISNYRFDAEEIKDRNEERIEGKKQKFEIGTICVYGDYILTALSKFDEHNVAHLTMPEYLGFLISFWDKVNRVYAQKSVSVPIFGSGLTRIKGHKIIDEQDLLKIMLWTFRISEMRFKHPAKLTIMIHEGKIDKVNLLELKTARNGL
ThsA	WP_006005093.1	hypothetical protein [Desulfovibrio piger]	MFKKIFRHMSWAFGITSAIFAFVSDSIFKKIFIIENIKANISDDFKVAIIKILLFIFIFLIIKIIVFIYKKFRSTVVIKKIGYSIYIEYGDILSKCNGKRIINFDECFSTDVGEKTYEINKTSLCGQYIQKTNIKNHQIRKLLKQYNIKASATNSLFQNKIRYESGTLLPNGDDLLLAFAKLNKDGLGCMSYDEFIECLNLLWKEIDKYYGGKDVYMPILGSGVTRMWDESLTQQKILEIILKSYSLTRYKLKLPCKLHIVCKEREGFSLNEIENY
ThsA	WP_009597200.1	hypothetical protein [Alistipes sp. HGB5]	MKLPRLNSPNLWRDSITTGLAILAVFETALAISAISLDCVWGDYNWVIKLLLVLGLFFLIVAIVFLAKYYKAKRGVSLKIRGIKVNIRQGDIFKGAGWKVIAFNEFFDTTVDDIVIAHNTINGVFIDYHVEDLDDLKNAITNAPDNPKLKKRTRDGKIVYPLGRIITYKNYMLLAFTHFDNNEAHLSQKDYEDCLRIMWTEISRTYANKPIFIPLLGGGITRFDGTPNKSKSDLLKCMLCTLRTSLVNINQPITILLTEEAIEEINIYEMKGVK
ThsA	WP_012059013.1	SIR2 family protein [Clostridium beijerinckii]	MKKELIHFADRYLKDIKDENAAIFAGAGLSVGTGLVNWKGLLKDTADELGLNVDKEYDLIALAQYYENEKGGRGSINEQLISEFTKDVEISENHKILASLPIKTYWTTNYDKLIEKTLEYYGKTVDTKICSANLAVNIPRRDAVVYKMHGDISLPHDAVITKDDYENYNEKRQVFTTALQGDLITKTFLFIGFSFDDPNLEYILSRIRILLGNNTRDHYCFLKRVDKEEFVDEKDYVYEKTKQDLKVKDLKRYRIQALLIDDFSEITDVLLLIKSKLKRSNIFISGAAHEYGKWSKDRAENIVYNLSKRLSEEKFKIISGFGLGIGSSVINGVLSHVYSNIKKHTDDFLILRPFPQNIKDENERVALWNKYREEMISDAGIAVFFFGNKIKDGNIIDSD…
ThsA	WP_015912912.1	hypothetical protein [Acidovorax ebreus]	MIHVMAKVNFFDKRVIKKFLEITAVVSGTLSFVVIFVDIPAEWKLKAGLAFLAVQALTYLVIWLWSNNLNSIDINVEGSDVAIKTGDIFRQPGLKAIAFNEYFDTQVDNKIIGETSLNGVFIQKHLGVPLSELDRHIEEYAFDNSEVLDENETRKQGKKKRYQIGTICLYKDYLLTAFSKFDENNKALLTMPEYLEFLINFWDKVNNVYAQQSVSTTIFGSGITRIKGHKNISDEDLLKIMLWTFRISEMRFKYPAKLTIVIHKDKIDQINLLDIRSARNGV
ThsA	WP_016289796.1	hypothetical protein [Lachnospiraceae bacterium 3-1]	MKFLNILEKNLKQVWKVWFAVSSSLFSILSIILSFLSWEDFGITKTSAKLIAFIIIILFSLVTGVFWTCFITKKHVYWSNGDGKINICYADIMKISFPWKSKGKKIVVIPVNTSFDTIVDENLASCDRPLVSATTVHGLWLKNMIKNGTSIADIDLAIDRYILNKNIRCVKELTIEEKSRGKRKCFENGTTVIIEGKNDITFFLLALSEFDENNRAQSSKEDVVKCMKELLEFYDINGQGYEMYVTLVGTGRSRAGLSHEESLQTMKSIFSIYSHKIHGTINIVIYSKDKEKVSIFS
ThsA	WP_027699062.1	hypothetical protein [Weissella oryzae]	MKVKFLDKNLLKNISSYLIVVVGFTSGLLTFVDLTAKERFFIFKILIIGLIFVYFILLIIANRKTKITLEHDGSTIEIKQGDILSDDYKKENIIRVFNFNEFFDTKIDQELVSAKTLNGQILNKEFRDEITTLDKKIDESDHLSRNILEKDVQRIKGKTTRYSLGTIFSANKNTFFTALTHFDEENKARLLMPDYIKFLMKFWDEIDNLYDGNTVVITLFGNGRTRLDNGTKYEPQELLKIILWTFKLRKLKFEMPDKLVILLDSRTNSQIDYFHLKEDFNGL
ThsA	WP_032568061.1	hypothetical protein [Bacteroides fragilis]	MKFVHYINSPLLWKDSTNTAFAILAGIETLFAVSAISLEKFWGDYSWIIKLLFVIVIFLIIDVVIFIIKHSLAKDGISLNIRGIKVNIRKGDIFKANGWKVIAFNEYFDTQVDGIIIAHNTLNGKFIDNYVADINELNKIISSENDDNTSFKRRTRNNRSIFPLGRIIRYKDYMLLAFTHFDNNQAHLTQKDYENCLRVMWAEISRTYANKPIFIPLLGSGITRFDGTPHKSNFDLLRCMLCTLRTSGVNINQTITILLTEEAMQSINIYEIKGVK
ThsA	WP_033779040.1	MULTISPECIES: hypothetical protein [Enterococcus]	MNKVNFFDIRLLRIFGMILTGVSTMFSLILIFVTIPEDAKKYLGLFLLILLIIGYVLLWKYMSGLKEVHLRIGETNVEIKFGDIFNEKGLKVIPFNEYFDTAVDNNIISENSLNGQFINKFYFNKQLVKELDNIILNSPLLKESKVGIVPEREVGNKNKYVLGSLVALDNEYIVTAMSRFDENNKAFLSMEDYIAFLMKFWEKISIVYNQRTVVIPVMGSGITRFPNGYDNAKLQDLLQIILWTFEVSKIKLDLPAKLVIVISEKKEDRINLFKLKEMGKDGL
ThsA	WP_037291048.1	SIR2 family protein [Saccharibacillus sacchari]	MSIENNEVADRLLRETKRELNSFLNEFSKQTINNESSLFIGSGVSRNSGHVTWGSLFEPLAIELEIEINENTDLYKIAQYYANKYTDTKLRKKVNDEIDKIKPGNNVLSELIDMNFNNIWTTNYDPLIEQELTRRLIKHTMIYNEKNLTNINRNEKVNIYKLNGDIRDSEKMIITKNDYECYEESHSLFLTFLKKELIANTFLFVGYSFTDALVLDCLSSINRLLNGKGNTHYAVMLVNEKTNREFEHMVNDLKHRYNIQVICITEDQIIPLLKSLNNKIKEKKVFISGAYDKVPESVVTQSDDLSLALVTSLFKNEYRISTGVGKRLGTLITGYSYQYLAEQGIQNKENYLSMRPFPFHTNLSEDKKQEYRINMQHDCSAAIFLFGQSRSTTEKGSVE…
ThsA	WP_039223965.1	hypothetical protein [Clostridium novyi]	MSNFIKKSLTLTVSLITISFTLIPESMFGKYKLISNVSDGKNILLNRLLICIFVFSISSLYLHYRKKIILKGHNYIIDIEYGDLFKMHDCKKVIDFDECFTTSVGNEPSEIKPGSICGQYLEKNPIQDIQSLIDKAKLKPSKTNSKYENKERYESGKLIPNGDYLLMAFAKLDKDGLGIMSRDEFIDCLSVLWQEIDKYYGQEDVCIPILGSGLTRMNGDGSLFKKQELLDMIIYSYKLSSHKIKSPNKLHIVCKKCKDDDFSLNKIGTSI
ThsA	WP_045137376.1	hypothetical protein [Lactobacillus paracasei]	MIGEVNIGDAKWFTHNQKVSFFDRKLIRNVGSRIAVFAGVLSTFLTFFDFTSSIKLFLFVLVLIVSIFIYIHTVYVENSLSQVTLTIDDSDITIMEGNIFSKEIYYDPDVIKVFAFNEYFDTIVDNEIISKKSLNGQFIKEKVSNVSELNQRIATDANLEKYIVGTNDKRSRGNKTKYQLGSIFKYSDTIFLTALTHFNEKNKAFLSVQDYIRFLINFWDQIDAAYADRTVVITLFGSGITRLEHKMFNSTQILQIILWTFYLRRIKFTRPAKFIILLNEQTNKNINYYKVKESFYDLQK
ThsA	WP_046676442.1	hypothetical protein [Sphingobacterium sp. Ag1]	MNLSYTWQSIKTKSYWEYALWTYDSLKMFLAVLGAFWTIFEMISFFKLLDQNKLPSYTFLILVGISLIIVIITRRPITSITYKVAGRDQVIVVKIGDIFNEKGQKVISTNTTFDTDIQTGIIAQGSLQGQFTKRYFQQNMQALDNLIDNGLVGLNFVVYQKRAGKDKKYPLGTTVRMDIMGETFYWLAMSNLNYDNTAGSTLQEVLTSLDGLWDFIIAKGENDPIVLPLVGTGRGRVKTHRKRVIARLAQSFTQASEHTVFSKKLIIVVHPSDAEEFGVNLFEVRDLLKHYLP
ThsA	WP_049181356.1	hypothetical protein [Lactobacillus paracasei]	MIGEVNIGDAKWFTHNQKVSFFDRKLIRNVGSRIAVFAGVLSTFLTFFDFTSSIKLFLFVLVLIVSIFIYIHTVYVENSLSQVTLTIDDSDITIMEGDIFSKEIYYDPDVIKVFAFNEYFDTIVDNEIISEKSLNGQFIKAKVSNVLELDQRIATDANLKKYIVGTNDKRSRGNKTKYQLGSIFKYSDTIFLTALTHFNEKNKAFLSVQDYIRFLINFWDQIDATYADRTVVITLFGSGITRLEHKMFNSTQILQIILWTFYLRRIKFTRPAKFIILLDEQTNKNINYYKVKESFYDLQK
ThsA	WP_055057353.1	MULTISPECIES: SIR2 family protein [Clostridiales]	MPIDKEQFLKQFVKQALDERISLFLGAGGSCDAGYPNWADLFAPFARDLGTPINESTDYYRLAQYYSNSFGPGELRKRINERINRNNFESQLLEELIDIGFTNVWTTNFDNAIELNYQKRDILTNKVFRDSDFSNIDINKRINIFKMNGDVTNLEGIVATQSDYEKYADTHRIMLMFFKRELISSTFLFIGYSFTDHLVLDCLSEITRYLGYSATYHYTIMKNNPKDPYFKHFVEDIEQRYHIRVLLVDDYKEIQIILNELNSRIRSKRVFVSGAFSSFTSEIEEYSHNLSRNLASSLLENDYRIVNGIGRRFGTHLIGYANEYLAKQGVKDIEKHLIVKPFVGNTQAAAEEKYRSRKKVIGQCGTAIFVFGEMSENSSATKSGVMEEFEIACEQHKTI…
ThsA	WP_056397992.1	hypothetical protein [Massilia sp. Root418]	MCVATCASKIEVVFGDIFEQDGIRAIAVNEFFDSKLGKPVSDRSLHGMLIQKCFGGHAEPFDKQVSAELAQEPFEVVHEKFEGKNQQYKIGTTAVLVANSDRYIVFALAHTDPQTCKASADVTMMWNALNMLWARARIECGGHPLNLPLVGSGLSGLGLPTRDLLNLLILSAITVTKASEITTKIRIVLHRDRFDDLDLREVKKHWEEK
ThsA	WP_059369103.1	hypothetical protein [Treponema endosymbiont of Eucomonympha sp.]	MTKYSWSNNPTLWKDSFNISLAIFAGLETILGISPDYILGKFNWIIKLLFALILFIIIVITIFIVKWDKAKKGVTVKIHGITVNVKQGDIFKANGWKIIAFNEYFDTIVDDKIIAHNTLNGIFIDNYIENIDDLQQSITSENDSSSLIKRQTKNNRWVYPLGRIIPYKDYMLLALTHFDEQNRAHLSQKDYEDCLRFMWKEICRVYANQPVFLPLLGSGITRFDGTPHKSKFDLLKCMLCTLRTSGENINQPITILLTEKVMQEINIYEIKGVK
ThsA	WP_065360158.1	hypothetical protein [Megasphaera sp. DISK 18]	MHRLKSCWGIADFKSTWLKYTLAAISTIFTIFPESVFQWELPFFTSELGTIINRFIVICIMGLSSVVVVAIQAIMRRKVIIKGKNYRISVEYGNLFTMEDCKKVIAFDECFTTTIGNNPEDIYTNSICGQFLKSHPNLDIKKLIEHSGLQSLKEPSKYNNKIRYKSGTLIPYDEFLLLAFVQLDEDGTGKISYDQYIDSLRFLWQEIDKYHAGMDVCIPVLGAGSATHIQDKELNQQELLDVIIMTYKLSSSKLQYPRTLHIVCPRNDEFSLNRIGQFTG
ThsA	WP_065808141.1	hypothetical protein [Klebsiella pneumoniae]	MAKVNLCDRQVFNEFKGYASLLFGFIGGVVIFVDIPANQKVAAGGICILVLIIGYLWLWHRANNLREVNLTIEGSSVIIKTGDIFKQEGLKVIAFNEYFDTKVDERIIAETSLNGKFIKEHLSCTVSELDDYIKNYRFEADEIKEFNQGRGEGKQQKFEIGTICVYGDYILTALSKFDEHNKANLTMPEYLGFLISFWDKVNRVYAQKNVSVPIFGSGLTRIKGHKIIDEQDLLKIMLWTFRISEMRFKYPAKLTIMIHEGKIDKVNLLELKIARNGL
ThsA	WP_071447192.1	MULTISPECIES: hypothetical protein [Elizabethkingia]	MNYYIRSFRTKSYWVYALWSVDSVKTFMAVVGGIWLFVDILSSFKLIDKEKLSLWSLAPIVIFGLIIVIITRRPVKKISYKYPGQDLRIEVCIGNLFDIPGQKVISTNTTFDTDVASGIISSRSLQGQFTEKFFPSNLPALDEALNKGLQGLPKTTVEKDAGKTERYDFGTTVKLNLSGQYFYWFAMADLNRSNNAKTTLKNVHQSLDGLWEFIETKGEKLPTVIPLIGTGLGRLTTSRKKLIAIIAQSFINASEDNLFSEKLVIVVHPSDAEASGLNLFEVKDLLHHYLP
ThsA	WP_071729282.1	hypothetical protein [Bacillus anthracis]	MIVNKREKKNFVNSYVRALNNGRAAIFAGAGVSIPSGGISWSDLLREEAESIGLDISKENDLISVAQYIYNESGTKQTITSLLKNKIAREGKINKNHEIIRSLPIRKIWTTNYDDFLEKAYLDANKVIDVKKSIEDIATEIDFSETTIYKMHGDIGIPSSTVLLKDDYEIYDKKNELFTKTLQTDLLSNTFLFIGFSFDDPNLESILSKVRIMLEGNPRRHYCLLKKISKNDPEFDQFDDPKEKARELEYRINKQRLRVADLLRYGIKAILVDSYDEMTQLLESIKRKYLSTKVFVSGAYEEVDNFLGKTGNDALKQADKFCEKLGEALFTEGFEISSGFGLGVGRNVVTGVLIQESLLNHTRVGSQLVIRPFPTQQTIPEKRVYREKILSECGVTICV…
ThsA	WP_077556310.1	hypothetical protein [Rhodanobacter sp. B04]	MPIPNSNTCLEILFGDLFEQDGLRLISVNDHFDSEIGRPVSDKSLHGVFLKRCFGGHPESFDLLVTKELAGVDSTTTAKVAGKTLAYAIGTTALVSVNQDAYLLFALTHSDPHTCKASSDVTLLWSALGAAWDRARIEAGGHPVNLPLVGSGLSGIGLPTRDLLNLLILSAITKTKEKEITGKIRIVLHRDRFDDVDLRDVKKYWSEK
ThsA	WP_077861910.1	hypothetical protein [Escherichia coli]	MGSFNSLLLSQETTLLNITIEESNVIIKTGDIFKQDGLKVIPFNEYFDTQVDEKIIAETSLNGKFIKKYLQCPVGELDDYISNYQFDIEEKKDINESRINGKKQKFEIGTICVYGDYILTALSKFDQYNQAHLTMPEYLGFLINFWDKVNRVYAQKSVSVPIFGSGLTRIKGHKTIDEQDLLKIMLWTFRISEMRFKYPAKLTIVIYEGKIDKINLFELQKARNGL
ThsA	WP_078711576.1	hypothetical protein [Anaerorhabdus furcosa]	MAIEKKKFIDVFVRQALENRISLFLGSGASADAGYPTWKYLFEPMARELGIKIEKNTDYYKLAQYYANQFGKAELKSRIQNAINSNNFKSELLNELLDIDFSNIWTTNFDNVIEDNYKARNILINKVFTDADLSNIDLNRLVNVFKMNGDISNPEGLITTQGEFEKYHEKRRLMLMFLKRELISNTFLFVGYSFTDHLVLDCLSELANYLNDTSTHHYAIMKDDKGNAQFKCFINDLEIRYHVHVLLVKEYSEIPKVLSQINDKIKSKKVFISGAFNSVDVNLYKYSHELAQKLTNSLFQKDYRIVNGIGRSFGTHIIGYANEYLAKHGVKNIQNHLIIKPFVGNKETSDKEKNHSRAEVIGKCGVAIFVFGDKMNSESINVSGVMQEFEIARKLHKVI…
ThsA	WP_080894951.1	hypothetical protein [Ralstonia solanacearum]	MPVANCGTVIEVLFGDLFEQDGIRAIAVNDFFDSELGKPVSDKSVHGIFLKKCFGGHQEAFDKQVDAELANVASEPAVRSQGKMKRFPIGSTALITANNDRYIAFAFATTDPTTCKASANVTMMWAALHDLWQRGRIEAGGYPINLPLVGSGLSGLGLPTRDLLNLIILSAITETKSKEITPRVRIVLGRDRFDHLDLRDVKKHWSE
ThsA	WP_089965284.1	hypothetical protein [Clostridium gasigenes]	MRIKLCNVDLLREYLSILAIIGIPFGFFSNLLIINDNNRKIWIGSFIIIMIILYLIVFYKANKISKLKFNINNNRIKIYYGDIFKENGLKVIPFNEYFDTHVDNNIIAKNSLNGKFIIENKLDTSILDNEIESKLNSEKYELVNRNVGKKKKYEIGNTIEVNGEYALTAFTKFDEYNRAYLTKVDYVSFLLRFWKNIDKIYNQRNIVIPLIGSGISRVEGNMKLQDYLEQILNSIKLSGISIPHDCEIKIVLHESVRSYINLYKIKTLYKGES
ThsA	WP_090077656.1	hypothetical protein [Lachnospiraceae bacterium C7]	MKDYCIKSITWTVSIISVAFLFFTDDFLKLKLMFPKLSATWNIFIIKLLFCLAIFAMVSLVYVVFLKLRSKVIISGNNYIIEVCFGDIFKISDAKRIIPFDECFTTTIGDRPCDINPQSICGQYLSANDTLDVGDLIEKSGINSKGRSKFKGQNRYESGIIIPNGDDLLLAFAELDKDGLGCMSFDNYKKCLDVMWREIDKYYGQYDICMPIIGSGVTRFKDVTLSKQELLDVIIASYRLNIRKIHKPNKLIIICPKGDISLSKIGNYM
ThsA	WP_117686824.1	hypothetical protein [[Eubacterium] rectale]	MRRIILNRKYIAKLATRWTTGIFAFLGLIGTFASLSDLLDSSLPIQCRIGISIGILAGIWVISFLLCAVYTYRRRRIEVAELNNGHHIYVQYGDVFSETEVLEPQKRRNIVIPVNRCFDTLVDNDLVSASTLHGIAMNRLYLENGFDPNTLEDAIKNNLNLQEVSYDKLSINDKRKGNLRRFSAGTVAEIKISEQCTYFFLGLSKFDKNLKASTSEEEYVLAMMRLLEFCNERSQQFPVVMPLIGAGLSRTKKSEKDILNYIIGLVKMNRELINYDLHIIVRDNGKESIAITDL
ThsA	WP_117638499.1	SIR2 family protein [Blautia obeum]	MPIDKEQFLKQFVKQALDERISLFLGAGGSCDAGYPNWADLFAPFARDLGTPINESTDYYRLAQYYSNSFGPGELRKRINERINRNNFESQLLEELIDIGFTNVWTTNFDNAIELNYQKRDILTNKVFRDSDFSNIDINKRINIFKMNGDVTNLEGIVATQSDYEKYADTHRIMLMFFKRELISSTFLFIGYSFTDHLVLDCLSEITRYLGYSATYHYTIMKNNPKDPYFKHFVEDIEQRYHIRVLLVDDYKDIQIILNELNSRIRSKRVFVSGAFSSFTSKIEEYSHNLSRNLASSLLENDYRIVNGIGRRFGTHLIGYANEYLAKQGVKDIEKHLIVKPFVGNTQGAAEEKYRSRKKVIGQCGTAIFVFGEMNENSSATKSGVMEEFEIACEQHKTI…
ThsA	WP_118759696.1	hypothetical protein [Ruminococcus sp. AM27-16]	MLSVILSFVSWEDVGINKTCNKIIIFVIIVASTLVVATIWIRVFRRENMIWENASGKVSVRYDDIMKIAFPKKYKKNKIVVIPVNTCFDTQVDEDIARCDKPLVSPKTIHGRWIKNMIASGVSKEIIDSRIDEYMNLKGINPIRELSREEKKRGKTKCYANGTIVAMEGKNGITYFLLALSEFDENNRAQSSKESIVDCLKKLLSFYDGNGQGFKIYITLMGTGLSRSGMSHEEALQTIKSVFQLYSDSIHGEFNIIIYHKDKEKVSIFD
ThsA	WP_127813854.1	hypothetical protein [Bacillus thuringiensis]	MIVNKREKKNFVNSYVRALNNGRAAIFAGAGVSIPSGGISWSDLLREEAESIGLDISKENDLISVAQYIYNESGTKQTITSLLKNKIAREGKINKNHEIIRSLPIRKIWTTNYDDFLEKAYLDANKVIDVKKSIEDIATEIDFSETTIYKMHGDIGIPSSTVLLKDDYEIYDKKNELFTKTLQTDLLSNTFLFIGFSFDDPNLESILSKVRIMLEGNPRRHYCLLKKISKNDPEFDNFLGKTGNDALKQADKFCEKLGEALFTEGFEISSGFGLGVGRNVVTGVLIQESLLNHTRVGSQLVIRPFPTQQTIPEKRVYREKILSECGVTICVFGNKKISGGNELQDSPGVEEEAEIAGELGQLVLPIGSTGYVAKKVWEEQLGKITTTFSENPKILESYN…
ThsA	WP_131793767.1	hypothetical protein [Legionella geestiana]	MWVTLISTVLYVVYKVTEPLKILINLRGAGTELNIYFGNIFSKNEKSHLAIPVNEFFDTQLAGAKGPSGDIVAPNSIHGQFITKVYNSDSVKLDDDLNVALSGIVPNDLPRYLGKTSQYPIGTTAVIGSGKYRYLLFVLSCTDPITAKAKSDVPTMWNALEGLWTSVRNYSNGLPVALPLVGSGQSHVGLDSINLLRLIVLSIIKSSEGQRITSQINIVLHESVMRDVALRKIKEEFN
ThsA	WP_131540006.1	hypothetical protein [Hungateiclostridium thermocellum]	MKAIPRIWKDSASMGSTIFAIISTFMGVAGISLDSIISSQKWWNRLLIILALYTVLVVFLRVILGLTVSNGIKIKIRGISVSIKQGNIFDANGWKVIPFNEYFDTIVDDVIVSSTTLNGIFINDYVSDIKKLQDAIMSADKDYSDLKKYKKGNRFAYPLGRIITFEDYMLLAFSHFNEQNVAHISKPEYERCLLAMWKEIRRTYANRPVFLPLIGSGITSFDDVPEKSNIDLLKCMLCTLRASGENFNQPITILLTKEIMQELNLYELKGVV
ThsA	WP_132940515.1	hypothetical protein [Vibrio crassostreae]	MNFDWGMVMRKTSILLKNSLMAFGIISSMVTVLWAIFPTNLPIYVAKCPWLILGLLVLISASYGLITIRKKSKIVLSLTPKVKAKIYEGDLLAQNGIIVIPVNDYFDTIVDNKIISENTLHGMFIKRFFGGDEKNLKSQITKGLSTITPISVNAARKNGNKKRYPLGTVVEVTKDGRVLYLVALTRFNENHRAEIKNTEYQQVLCSLFSYIHQFSQGRKVNLPLMGSGHSGVNLSKQKLLEFLLFSIAMNDNLTLIDGIDIVLHSSNKDEINLTMTQVLFNSIKD
ThsA	WP_133935793.1	hypothetical protein [Stenotrophomonas sp. CC22-02]	MSWSMAKVRIRDRRVRKVFQEKAAAFFGLLSIVVIFVDIPDEVRFWAGIAVLAAAGIGYLAVWFWADNLNEISIEIEGSSVDIKVGDIFAQPGFKAIAFNEYLDTQVDDRVISRASLNGVFIEKHVGADLAALDAHIDSYRFDPDAVEDREVERHEGRRTRYQLGTICVYGDYLLTAFSKFDEKNRASLTMPQYLEFLIAFWDRVNRVYAQKNVSTAIFGSGITRIQGHRDISDEDLLKIMLWTFRISEMRFKYPAKLTIVIHEDKIDRINLLDIKSARNGV
ThsA	WP_138805918.1	hypothetical protein [Inquilinus sp. KBS0705]	MNYHIRSFRTKSYWLYALWSVDSLKTFVAVVAGIWTFVDILDTSHQLDKKQMSLYWLAPLLLFGVLAVIFTRRPVRKISYKYPGQDLMIEVCIGDLFAIPGQKIISTNTTFDTDVDNGIISQNSLQGQFTQRYFPGDLPKLNAELDRGLQGIVHQTIQKQAGKTERYDFGTTVKIKLADQYFYWFAMSDMNANNTSTTNLKNVMHALDALWEFIDTKGEKLDTVIPLIGSGLGRLTTSRKKLIAIIAQSFINASENQIFANKLTIVVHPSDVEKSGLNLFEVKDLLKHYLP
ThsA	WP_139730225.1	hypothetical protein [Aeromonas sobria]	MRKAKLFIKNTLMAFGVVSSFVTVLWAIFPTHLNGYVGKCPWLYLAIFGLISSSFGWFSIRKKKSIKLSLSERVKASVYYGDIFNKNGIIIIPVNEYFDTLVDDRVIAGNTLHGMFIKQFFGGNEKALRAQIIHSLSNKPFIEINQNRNLGNKKRYELGTVAEVVKDSKIFFLVALTRFNGNHRAEVNNSEYQRVICDLFTYVNQFSQGRKIHLPLIGAGHSGVNLSKQKLLEFLLFAISMNDNLTLINGVDIVLHSSIENEINLSVTEVLFNSIEG
ThsA	WP_141813389.1	hypothetical protein [Pararcticibacter tournemirensis]	MNYHIRSFSTRSYWAYALWSVDSLKTFVAVVAGIWTFVDILDSFHCLEKAKLPLWLLAPLFIFGIVVVIFTRRPVKKIKYKYPGMDLTIEVLIGDLFAVPGQKVISTNTTFDTDTGSGIISLNSLQGQFTQKYYPGDIPKLDAELAQGLSGITSTTVQKQSGKTTRYDFGTTVKLRIAGDYFYWFAMADLNASNTATTKLKHINQALEGLWEFIETKGEKLDTVIPVVGSGLGRLSTSRKKLIALIAQSFVTASESQIFANKLTIVIHPTDVDKANLNLFEVKDLLHHYLP
ThsA	WP_144108680.1	hypothetical protein [Brachyspira hyodysenteriae]	MSKKIIMFFKIIIYPALAISSILITILSFYPLSNAILGLPWTLWIVLFCILLLIIMNVSIFFNISIKFDKYRNVSIKKGDILNSKNGIVIIPVNEYFDTIVDDKIVSSTSLHGKFIKEIFKDNVDKLNLEIEHSLAGIDYENNEQRYNGNIKKYKIGTVARIEYINNIYLLLACTHFNDENTACIDLHEYYYSIIKLLDYIHSKHYDKDIYIPLIGGSGLNRLELNKIDTLINMISIINSYKKKLKITIIIDKDLPIIDILYIKYLF
ThsA	WP_146191059.1	hypothetical protein [Sphingobacterium sp. M46]	MNLSYTWQSIKTRSYWEYALWTADSLKMFLAVLGAFWTFVEMASFFKLLQPDKFPSYVFLILVGISLIVVIITRRPLTKITYKVAGRDQVIIVKIGDLFNEKGQKVISTNTTFDTDIQSGIIAEGSLQGQFTKRYFSQNLPSLDNLITNSLVGINSINFQKIAGKDKKYPLGTTVRIDIGGETFYWLAMSNLSYDNTAGSTLADVLNAMDGLWDYIATKGENDPIVLPLVGTGRGRVKTHRKRVIARLAQSFTQASEHNLFSRKLIIVVHPSDAEEFGVNLFEVRDLLKHYLP
ThsA	WP_147566539.1	hypothetical protein [Coprococcus eutactus]	MNKVNVIKQNLEFIGKTWMKCIGTFASILSLFFLFWTWDDIRITSTQYKCVIIILLCVLALILAILWTCIFKRTKTIWESPSGKIKVCYSDIMKDGFDKRNKEEKLFVIPVNSCFDTIVDEDISTCSKPLVSPNSLHGRWIKTMVNKGFTIEEIDNKIHNCLEMQNLVPKSTIADEDKKRGKREVYELGTVAMIRGNNNSTFLLLAISEYDKDNIAHTSVDDLEMCIKSLLNFYDQHGQGHRLVIPLMGTNLSRAGLSHNDSLRVITSLFQLYGDKIHGEVDVVIYKGDKDKVTLDI
ThsA	WP_148548193.1	hypothetical protein [Vibrio cholerae]	MRKFLIFIKNTLMAIGVISSFVTVLWAIFPTYLNQKVGEYPWVCLIVFISMSVLFGWFKIRKKRTIELSLSTKVIAKVYYGDIFEKKDIIVIPVNEYFDTKVDDRIISSRTIHGMFIRQFFGGDEENLRDQIAQSLSDKKYLDINHDRNSFHKKRYPLGTVAQVVKDDKVFFLVALSKFNNNHRAEVSNSDYQRVICDLFIYINQFSQGKKVHLPLIGSGHSGVSLSKQKLLEFLLFAISMNDNLTLINGVDIVLHSSIQNEINLSITEVLFNCIEG
ThsA	WP_154532734.1	hypothetical protein [Clostridiaceae bacterium WCA-383-APC-5B]	MKFLNILKLNIILVLKKTILIASALFSALAVILSFVTWDDIGIKKICDKCLIFIVMLISALVIAILYYTIFRRKNVIWEKGKGKIVVRYGDLMKIGFGKKNDERIVVIPVNTCFDTIVDTNIARQEKPLVSPSSIHGKWLKKMGMSAADIDSKIKDSIRVRDIKAVCEIPLGEKKRGNRLCYRRGTVVPVEGENNVTFFLLALAEFDSNNNAQCTKDEFISCIKSLISFYNRNGQGIKMFLPLMGTNLSRVDLSHKDALNKIVALFKLYNDQIHGEVNIVVYDKDKDKVSISDK
ThsA	WP_156129326.1	hypothetical protein [Aeromonas allosaccharophila]	MRKAKLFIKNTLMAFGVVSSFVTVLWAIFPTHLNGYVGKCPWLYLAIFGLISSSFGWFSIRKKKSIKLSLSERVKASVYYGDIFNKNGIIIIPVNEYFDTLVDDRVIAGNTLHGMFIKQFFGGNEKALRAQIIHSLSNKPFIEINQNRNLGNKKRYELGTVAEVVKDSKIFFLVALTRFNGNHRAEVNNSEYQRVICDLFTYVNQFSQGRKIHLPLIGAGHSGVNLSKQKLLEFLLFAISMNDNLTLINGVDR
ThsA	WP_158354202.1	hypothetical protein [Clostridiaceae bacterium]	MKKILANISYILVTSIKYTGAIFAIIGFIGLFAPLTDCFSMQDGMIKKIIWSCMVLVGIWILVLLATVGFVLLKKKYKLLDVNDGHAVFVQYGDIFSPNEIPSTDKRRNIVIPVNRCFDTIVDDDLISSNTLHGKCMRQLYNENLFTTESLNNKIQSWLANTENSFEYIERSLKRSGNLKRYDVGSVAEIKDNDINFFLLALTTFDKELHAHTSDEEYVLAIIKMIIYSNKRSQGFPLLVPLIGAGAADTKKQERDILEFLVKLIKMNRNLINCDVHIIVRNTAKNRVAITNL
ThsA	WP_158422011.1	hypothetical protein [Lachnospiraceae bacterium]	MNKYIKRSRAWAVSIVSFIFMFVPEEMFKSQIIFSNLSIEKNVIINRGIVFLAVFFLALLVNAIYLGYRRKVNIKGKNYTIQIKYGDLFKQKDCKVVIPFDECFTTNVGMGTADINPKSLCGQYLQANPSIDMEQLIHSSGILVKGKSKYAGKEKYESGRVIQNGKYLLMAFAKLDKVGKGILTREEYIESLSVLWEELDNYYGQQDVCIPILGSGTTRIGDNELTQQELLDIIINSYKLSVHRIKKPNKLCIVCRCMDDFSLNKIEGI
ThsA	WP_160564116.1	hypothetical protein [bacterium 1XD21-13]	MFALLGLIGTFVSLSDLLDTALPIQWRILISLFILVLVWLVFFFFCSIYFIFNHRMEIFEVSDGHHVYVQYGDIFNENEVLNPYERRNIVIPVNRCFDTIVDDDLISSNTLHGIAMRKLYSTNRFNEETLNTEIQNNIHRQNIEPEIIQRIDKRSGNLKRFPVGTVAEVKDTNICTYFFLGLSTFDSDLHAHTSDKEYVLALMKLLEFCNTRSQKYPVVMPLIGAGASETKKSERDILEYLISLIKMNKNLINCDFHIIIRDSGKGSIPITNL
ThsA	WP_161911056.1	hypothetical protein [Anaerotruncus sp. X29]	MKFLNILEKNLKQVWKVWFAVSSSLFSILSIILSFLSWEDFGITKTSAKLIAFIIIILFSLVTGVFWTCFITKKHVYWSNGDGKINICYADIMKISFPRKSKGKKIVVIPVNTSFDTIVDENLASCDRPLVSATTVHGLWLKNMVKNGTSIADIDLAIDRYILNKNIRCVKELTTEEKSRGKRKCFENGTTVIIEGKNDITFFLLALSEFDENNRAQSSKEDVVKCMKELLEFYDINGQGYEMYVTLVGTGRSRAGLSHEESLQTMKSIFSIYSHKIHGTINIVIYSKDKEKVSIFS
ThsA	WP_165249614.1	hypothetical protein [Adlercreutzia sp. ZJ141]	MTFVLAVLTVSGTAMTITGQSLATLLPGFSWWVYLLIIIGLAAVLLLLISVVLVWLTRHGIRVKVGSNTVVIEEGDLFACEGWKVVPFSEFFVTRVDDVIISRNSLNGIFIERYVENLQELETSLLKSDGGPFDRNIDASVPRRERSHELGCVKRYEGEYLLLAFTRFDEFEQDYLSMADYEKCLMNMWQEISRTYAGKRVNQPLLGGGITRFPDSKEKSYDELLRCMLCTLRSTGCNLRAPIHIVLAEGKLKEINLYELKGRF
ThsA	WP_173840524.1	hypothetical protein [[Eubacterium] rectale]	MNLKKVILNKKYICKLSFRLTAIAFSFLGFIGTFVSLADLVPAKWNVWFKLLFSFAIFCGIWIISFLCCALVFSCKNRISVFEANNGHHVYVEYGDILDDNILEDTSEKRNIVIAVNRCFDTMVDNDLVSNKSIHGIAFNKLYESRLYDSDTLNDCIQKDLIERQQLKPKDLQREEKRRGNLKRYDVGTVAEIKKSDVCKFFCLGLSYFDRDLTAHTSKDDYVLAMQKMIEYCYARSQGDAVIIPLIGAGLSKTKYGERAILEYLVKSLKLNKDLIVSDIYIVVRNSGKETIPITEL
ThsA	WP_175543290.1	hypothetical protein [Variovorax sp. OV700]	MSVANSNAVIEILFDDLFAQDGIRVIAVNEFFDSKLGRPVSDKSLHGIFIRSSFGGHPDSFDKQVDDELKMVQYVDVPEKVEGKTKAYPIGASALVAVNQDRYLCFAFAKTNPQDCKAFSDVTLMWQALNDLWKRARSEANGHPVNVPLVGSGLSGLGLPTRDLLNLIILSAITETKAKPITNKIRIVLHRDRFDQIDLRDVKKHWKE
ThsA	WP_178253345.1	SIR2 family protein [Lachnospiraceae bacterium]	MPMEKEKFLEQFSKQALDERVSLFLGAGGSCDAGYPTWADLLEPMAKELKTTINSSTDYYLLAQYYANTFGRNELRKKIDSYLNKNKFESPLLNELVEVGFTNIWTTNFDNTIELNYLNRNILTNKIFKDADLSNIELNKKINIFKLNGDINNREEIIATQSDYEKYIDNHHIMLMFFKRELISSTFLFIGYSFTDHLVLNCLSEIKRYLGESANCHYTIIKREPDNQYFDYFIDDLEKRYNLRVLLVNEYKEVPIILAQLNQKIRNKRVFISGSFSSYESDIEQYSHDLSKALAFSLLGNNYRIVNGIGRRFGTHLIGYANEYLAKEGVKDIEKYLIVRPFVGKGQNAINEKRYLREEVIKKCGSAIFVFGDHTNTTSGVMEEFNIACRQHKTIIPIA…
ThsA	WP_178838620.1	hypothetical protein [Lachnospiraceae bacterium]	MKKILANMSYILVTSIKYTGAIFAIIGFIGLFAPLTDCSSMQEGMIKKIIWSCMVLVGIWILVFLATTSFVLLKKKYKLFDVNDGHAVFVQYGDIFSPNEISSTDKRRNIVIPVNRCFDTIVDDDLISSNTLHGKCMKQLYNKNLFTPESLNNEIQNWLANTESSFEYIERRLKRSGNLKRYDVGSVAEIKDNDINFFFLALTTFDKELHAHTSDEEYVLALMKMIIYSNKRSQGFPLLVPLIGAGAADTKKQERDILEFLVKLIKMNRNLINCDVHIIVRNTAKNRVAITNL
ThsA	WP_000656813.1	SIR2 family protein [Vibrio cholerae]	MKEEHEHFVQRFVEELEENNVAIFAGAGLSSSAGYVNWKELIRPLAKELRLDVDQEHDLVGIAQYYFNENGRYRISQQLMDEIASAKSPTENHRILSSLPISTYWTTNYDKLIEKSLEENGKIVDVKYSNNHLSLTKKKRDAVVYKMHGDIDHPDTAVLTKDDYEKYSVRKAPYITALSGDLVSKTFLFLGFSFTDPNLDYIMSRVRAYFEDHLRQHYCIFKKCSKSDYSNEDELKNALVKQNLLIKDLQRFRVKTLLVDDYSEITVILKRIDNLYRRRTIFLSGSASDFGKWAKEDVESFLCKLGAILVERNYKISSGIGLGIGNAFITGAIQSVYSYHNGKVSDYLNMKPFPQFIDDANLRKSTWTKYRREIIGSSGIALFFMGNKFVNNEIVNADG…
ThsA	WP_002593532.1	hypothetical protein [Enterocloster clostridioformis]	MLKLLKKSSTWALSIITVVFTFVPESVFGKWKWLPNASDEANVVLARVLAFIAALVISIIINTLYVLGRRSIRIKGKNYSIQVQYGDLFKMRACKIVIPFDECFTTSVGAAPSDINPDSICGQYLKEYPIQDIQSLIDNVQLKPAKGKSKYQNKERYDSGKLVPNGNYLLMAFAKLDKDGLGRMTRDEFLACLSVLWKEIDKYYGQKDVCIPVLGSGITRMDDTSLTQQELLEIIIGSYRLSPHKMKSPSQLHIVCKKREDFSLNKVGENM
ThsA	WP_007735786.1	hypothetical protein [Rhodococcus qingshengii]	MGATSQQVRNRFLREYVHAVENGSAAFFAGAGLSRDAGFVDWRGLLREFAEELGLDIEVESDLPLVAQYFIDSSTSQRARLNQKLRDEFDQSTGVTSAYRALSRLPIKSVWTTNYDRGVEEAYAAVGSIVDVKSSGNKASWTTVKPKSTLTVYKMHGDIGDPSNVVLSKDDYDRYARDHPYVLDALKSQLAEKTFLFSGFSFTDPNLDHVFAQVRANHGDNARTHWAVMKRAEGDREGIRQGLWIKTMHRYGLEVVLVDDYDDIPELLTEVQQRLRRRHVFVGGSALTAVPFGTPRLDNFCKSVGQLIIDEGFNLVSGFGLGIGSAVLAGAAESVYRGDIDPARRLRLFPFPQPPEGEPRDQPLDEQWRQSMMQSAGFAIFLSGNKKGPDGDPIDASGA…
ThsA	WP_007850649.1	MULTISPECIES: SIR2 family protein [Bacteroidales]	MPIQKDVFIKNYLKALNNGDAAVFAGAGLSASSGCVNWKQLLKEIAEELELDIEKESDLVAVAQYYYNRSGNNRARLNEIIKDAFQTGKLPNDNHHILARLPISTYWTTNYDKLIEKSLENNGKICDVKVCCANLTTTLKGRDAVVYKMHGDIDRPEESVLIRDDYESYHHEKTPFINALSGDLMTKTFMFIGFSFTDPNFSYICAHLRAHLKGNMREHYCFLKDVSETDYPDRDQFEYEKRKLSYFIDDLKRFNIKTVLIKEYSEITEILQSIKRRYNSRTVYISGAAAEYEPDGKEAYEEFISKLSGLLIHKGFKIVSGYGLGVGSAVISGALSEIYHNQKKSLTDQLILRPFPQGDDAKAMWEAYRQDMISYSGISIFLLGNKKENGITVLSNGMW…
ThsA	WP_014418039.1	MULTISPECIES: hypothetical protein [Bacillus]	MNIIGSDRNTNIGGFMWKFKELIRDKTFRRWALSIILTIPTSVSTFISFLDLDARCRLIILLILVGLSLVIIIVQFIRLLFMNNITLNLNGSEVEIKKGDIFEVPRNNYKVIAFNEYFDTQVDDVIIARETLNGQYIKRYYSHQDITELDQKIKDDVKLKIEEKNVERPFGGKTTRYSLGSVFKDMDFFLVAFSKFDRENRAQLKLNEYASCMLNVWNEINTLHASKEVFIPLLGSGITRHVDSDVGVNELLHIMLWTFQISKVKFREPAKVTILLYKNDHKKINFYKLKEFEKNGL
ThsA	WP_020819954.1	MULTISPECIES: hypothetical protein [Sphingobium]	MVKAAMRRFLEDFPTALNDGVGAVFVGAGMSMAAGYPSWAKLLHDIGEELGVSSRGIHDLAALAQWSIQESGSATRVRNVIKEKIGKAYPTPSTLEVIARLPVAHIWTTNYDRLIESAFAEIDRPLDSISGASDLALKPTPGAVRLYKMHGSIDRLDDIVISTDDYELFRKKRGAFLPLLQAHLTSMSMLFVGLSFTDPNIRHVLSLIREAFTDAPPEHFAIVRPPHPDDYDSEEEYKARLAQHNLWAKDLRRYGLIAVEIDDYEEVPDLLLQIERRVAARRIWVSGSWPIDDGGAAASDIYRLSEDVGRWIGRSGRDLVSGAGLLVGSAAISGFLEALRDGGGWDLNRRLIARPFPQPLAGAEPDAAKWTELRKELARQAGGIIFIGGVKQEGDKLVP…
ThsA	WP_017052732.1	hypothetical protein [Vibrio genomosp. F6]	MRERIKQSFLQDIGKELAEENVAIFAGAGMSAGSGFVNWAELLRPIADELGLDVDREKDLVALAQYHCNDNEANRSQLNQRLIEEFSREAEETENHRILARLPIRTYWTTNYDRIIELALDKAGKISDVKHTKDHLATTKPKRDAVVYKMHGDVEHPSQAVLTKDDYEKYHVKMEQYLANLKGDLISKTFIFIGFSFTDPNLDYILSRVRVAYEKNQRRHYCFIKNVEKQKDEDDVDFEYRVRKQEYFVKDLARFNIKTILIDDYREITDLLKRLERKFKSKTVFISGAAHEYGNIGEHQALKFVYELSKKLVSKNMRIVSGFGLGVGSSVISGALEQTFKSPKAKLEDKLILRPFPQSTAGEVPLSGLWTKYREDMINYAGIALFLFGNKLDGNEVIS…
ThsA	WP_021651979.1	hypothetical protein [Blautia sp. KLE 1732]	MSNLFKKSAAYAFAIISAVFTFVPEAVFQKITLIPKESFEQFAWIYINISEINIIINRMLAFALVWGIVAVIYGIYLCLRKKVSMKGDNYQITVEYGDLLKIKKCKKVITFDECFSTKVGDAPADIKPTSICGQYLKSNPNLNIQSLISGSQLNPIKSRSKYQNKERYESGRIVPNGDDLLLAFAKLDKKGLGRLTRDEYLECLTILWEEIDTYYGQTDVCIPILGSGLTRFDGGSGASISQQELLNMMIWSYKLSSHKIKLPHKLRIICKKSGDFSLNKIDSQI
ThsA	WP_022379856.1	SIR2 family protein [Blautia wexlerae]	MNSEINAFINKYVKEIRNNNAAFFAGAGFSKESGYVDWKTLLESIASELGLEVEKEHDLVALAQYCYNKHQNRGIINDVIFEEFSKQKEPTQNHRILARLPIGVIWTTNYDDLIEKAFDNVQKIVDVKSRNEHLSNTLANRECILYKMHGDKNNPNDAILIKDDYERYYKAHKQFLSALTGDLISKTFLFVGFSFQDPNLDYILSRIRVDYEENPRQHYAIMKSIDRKDYESDADYDYAKRRNDLFLEDLKRYRISALVIDDFSEITEILQEIERRLNQNNIFISGSAEEYGVFTKEEAENLIKLLSARLIQDEFNIISGFGVGVGSAVITGALEEIYMHNTRINNQRLLLRPFPQGKEARVLWQQYREDMISRAGISLYIFGNKKQDDNIVEANGVKT…
ThsA	WP_027431648.1	hypothetical protein [Lachnospira multipara]	MLAKLLTQELRTAISENNKIDETPSIIWKRGKNRITVIEGDLFKFGFNNRGKDKNIVVIPVNTSFETHVTRKFEGEPKPIVSATSIHGQWLTRAEQSGLMNLDKRIQRSLDIDGIKPSSTSKSDNTKTQCYPIGTIAVIEDKNCIYYLTAISQFNQNNNAQSSAEDIGNSVKTLVEYHNSHGQGYSLYLPLLGTGLSRAGLSYQESYDIIKETLLSNIRLIQGSIFIVFPHDELTEIIL
ThsA	WP_027435531.1	hypothetical protein [Lachnospiraceae bacterium AB2028]	MNLAGYVKCLKRHALNKNISDEEFFNAVLKPYIDAGEIDNKNNEEIYFDKSRTSLILNRRADVPGALRKALSNNNIHRWVADNFEDFLKEYINPKEVKAVVEEISEMIETDKFITEKDELLNKKSLANVFLAETLIECIRVKNDGLDPEGEILRNGAYCVKVVYKDIFGYAFKKRSRQKNIVVIPVDTGFHTHVTRKYEKKELNDVSVKSIHGQFLTRWEKSGENIEILPKRIKESLKVPISDGGKYPLGTIATIENDFTIFYLIAISEFDENNNAHSSKEEIIRCVDELSIFYDKYGDGHDIYIPLLGTGKSRAAVSLQESYDIIVNCYKKNSTRIQGNIYIVINKDLEKFVRTSEGGI
ThsA	WP_031851791.1	hypothetical protein [Vibrio parahaemolyticus]	MEKQHFITNFLREIQDGNAAVFAGAGLSIGAGFVDWRNLLKPLADELNLDITHEQDLVSVAQYFCNGHNRNRITQQLIDELGVAAKPTKSHEILAALPIDTYWTTNYDRLIEKALENENKVYDSKYRKEHLANTKRGRDVTLYKMHGDIENSHETILTKDEYEKYPYTHAPFITALSGDLVSKTFLFLGFSFSDPNLDYILSRVRIHFKDNQRNHYCIFKRCALDEFDNEEEFRNASVKQNLVALDLKRFHINVVFIDNYSEVEELLALIYKKYIRKTVFMSGSADDFGAWNKKDVEEALFRLGSTIVDKNFRIASGIGLGIGNALISGAISRTYQSQYSHLDDHVLMRPFPQYIENEVERKSVWKRYREEIIGKAGIAIFFMGNKVVDNNIVIADGVI…
ThsA	WP_034325129.1	ABC transporter ATP-binding protein [Bacillus zhangzhouensis]	MWKFKELITDKQFLTWAIGILLITIPSCVGTIISFLDFDARSRLIILLMVVALSLVIIIFRFIRLLFLSNITLNLNGSEVEIKKGNIFEVPRNNYKVIAFNEFFDTQVDDVIIARETLNGQYINRYYSDQDISKLDQEIKDDVKLKIEEKNVERPLGGKTTRYTLGSVFKDMDFFLVAFSKFDRENRAHLKLNEYASCMLNVWNEVNTLHASKEVFIPLLGSGITRHVDSDVGVNELLHIMLWTFQISKLKFREPAKVTILLYKDDHKKINFYKLKEFEKNGL
ThsA	WP_035028263.1	SIR2 family protein [Carnobacterium mobile]	MATIEEFIREYTRAVSEGYAAVFAGAGLSRSSGYVNWKELVRPLARDIGLNVDKEDDLIAVAQYYKNVRGNRSGINSKILNEFNKEVEINENVEIITRLPISTYWTTNYDNLIEKGLELNDRKADIKMTQQSLADNIYDRDAVVYKMHGDSKLPAQAVLTKDDYEIYENERPLFRTVLQGDLVSKTFVFIGFSFEDPNLNYVLGQIRVLLKESTRDHYCFFEKVKQEKGEIQEDFLYRKAKQKLRIEDLQRYGIQAITLDSYSEITNLLSEIENGYLRKNIFISGSASIFAKPWTKEKCESLAYLLSKELVCKNYKVISGFGLGIGSSVVNGALEEIMSSKFKHIDEHLSLRPFPQTINGLIPKEDKWKEYRTDMISQSGIAIFMFGNKLKDENPEIAM…
ThsA	WP_040357076.1	SIR2 family protein [Capnocytophaga granulosa]	MNFTSEQNKFINDFVIEIRNGDAAIFAGAGLSASSGFVNWKDLLRDLADELDLDIDKEHDLIGVAQYYFNRHKRSKINNKIKNEFSTLTKGSENHKLLSRIGIETFWTTNYDQLIEKTLESDGKIVDKKVRNKDFSCNIKRKDAIIYKMHGDKDSPDEAILIKDDYETYQDKKELFSTALRGDLLSKTFLFIGFSFDDPNLEYILGRIKVLLKDNTPTHYCFFKEVNKKDYQEEKDYLYAKIKQELKIEDLRRYGINAIMVKEYSDITLILSEIERKLKLNNIFISGAAHSYEPFEKKEAIEFIHHLSYDLAKEGNKIISGYGLGIGSIVINGALEYKYNSEYKSLDDLLVLRPFPQIESGNKSIKERWTDYRDEITSKAGIAIFIFGNKWDEKGNKVI…
ThsA	WP_042885539.1	hypothetical protein [Achromobacter sp. DH1f]	MTFQLSKEVDSFIKAYVKDLEEGVAAVFAGAGLSRTCGFVNWKELLSEIAEELGLSTEKESDLISVAQYHVNKKNSPTGLARKILEEFSEQAEPSDSHRILARLPIKTYWTTNYDTLIEDSLKSSYRVADVKRKVDDLITTRPKRDAVVYKMHGDVESPGAAILYKSQYEQYYKTHESFVTALSGDLISKTFLFIGFSFSDPNLDYVLSRLHVPEQHRRTHYCFLRKESAEVQGDEDASSAIYRKCRQEHHVRDLLRFGIQAVLVDEYDDIPLILSEIETRFLKKTIFISGSAEEYGDWGKQSALDFVHSLSAGLIKAGYRVVNGFGWGIGSAVINGALDAIYGKPEKYSEDQLVIRPFPQVATDNKDLPALWEEYRRRMIGLSGIALFLFGNKLESGD…
ThsA	WP_048570538.1	hypothetical protein [Clostridium cylindrosporum]	MMSYIKYACSQYFTWLGYIATIIGLVAVVPFDEKYNYIALLIVIAFFALAFIIPFIIAMVRRNFKLITVGKSDISFEFGDLFEEKCFVITTNRHYDVNPTGEWIAPDSLLGIYVNRYFLNDTERLESLISAELGSSVAPHEYGKTIKIQHDDKKVYLLVFTDRKKTKQPKDFYEKSLQGLFETIVNENHGETIAVPLIGDNNNLSDSGFDSSAMTFKCLMAMINSFDTRHQRSGIKLKIVALPKKRAELIKVVHSYSKS
ThsA	WP_050598661.1	SIR2 family protein [Acinetobacter baumannii]	MIDRIVKELEENNFAIFAGAGLSAPAGYVNWKELLRPLSIELNLDIDKETDLVSLAQYYVNENHGRNRLTERLIDEVGVAREPTPNHKILAKLPISTYWTTNYDDLIEKALDNEGKIADKKFTKNHLSQTKKGRSAVVYKMHGDASLPDQAIITKDQYESYPLHFAPFVTALSGDLVSKTFLFLGFSFNDPNLDYILSRIRIHFEQNQRQHYCIFRKVNRADYSNDEDFSYNLLKQQFVIKDLARFSIKVVLIDAWNDLTRILEEITKRFRCKNVFLSGSAHEFGSWGQTATELFLSKLGEVLIQEGFKITSGLGLGIGNAFISGAIKEIYNRKYTKIDDYLTMKVFPQFVADPTERKNIWTAWRKDLLSQTGIALFFMGNKIIKDPESGKQTIVLADG…
ThsA	WP_053069923.1	MULTISPECIES: ABC transporter ATP-binding protein [Bacillus]	MWKFKELITDKQFLTWAIGILLITIPSCVGTIISFLDLDARSRLIILLMVVALSLVIIIFRFIRLLFLSNITLNLNGSEVEIKKGNIFEVPRNNYKVIAFNEFFDTQVDDVIIARETLNGQYINRYYSDQDISKLDQEIKDDVKLKIEEKNVERPLGGKTTRYTLGSVFKDMDFFLVAFSKFDRENRAHLKLNEYASCMLNVWNEVNTLHASKEVFIPLLGSGITRHVDSDVGVNELLHIMLWTFQISKVKFREPAKVTILLYKDDHKKINFYKLKEFEKNGL
ThsA	WP_053268770.1	SIR2 family protein [Pseudomonas chlororaphis]	MAFSREIEAFIKEFVKDLREDNIAIFAGAGMSKSSGFVDWPELLKDIAEEIGLKSEIEQDLIALAQFHVNQLKGTAKLSRKIIEEFSEQAELSETHKILARLPIRTYWTTNYDTLIEESLRQAYKVPDIKHSIEQLHITRPKRDAVIYKMHGDVSLPNQAILYKEQYERYYKTHEPFVTALSGDLVSKTFLFIGFSFTDPNLDYVLSRLHTATKRNHYCFMRREAVLSSDDDEIKNYKRRKQELRIDDLKRFGIQTLLINDYIEIPSILLEIESRFLKNTIFISGSAENFSPWTRNEAQEFVHSLSGALIKNNYRVINGFGWGIGSAVINGALAEIYAHPGKYSEDQLLMRPFPQFPSEGQDLKTLWEEYRQRMISLSGTSIFIFGNKLNDEEVVVLSN…
ThsA	WP_056988505.1	hypothetical protein [Lactobacillus paraplantarum]	MDVGFFNKELWRSVSTSGGWLFGVIGALLSFCDFKEMIRSWMLVGFIIFMIIFYLYKLISANLIRKIGLKVGNSEIVIKQGDIFSDKYYNNKKFIKVFAFNEYFDTKVDDEIISHSSLNGQFIDNKVDSVSQLDASIDGDSRLEHRHKLQINSDRHTGKKTKYELGSIHKFSEDVFLTALTHFDEKNRAYLSIQDYVKFLINFWDEIDEFYAGRTVVITLFGSGITRLDHDRYESTEILDTILWTFKLRRIKFKKPTKLVILLDKETNKEINYFQLRSQFYGLQK
ThsA	WP_057775117.1	SIR2 family protein [Bacillus dafuensis]	MATDKEVLIKEFLKALHEDNAAIFAGAGLSAASGFVNWKGLLKEAADELELDIEKETDLISLAQYFFNKNGRQRLSQLVIDNFSAEAQLNENHRILAQLPIDTYWTTNYDRLIEKSLTDVGKNPDVKIKQSDFALLKPKRDAIVYKMHGDIERASETVLIKDEYEMFHENNQLFSIGLKGDLISKTFLFIGYSFEDPDLEYILSRIRVLMGQDGRNHYCFFRKVNRNQYNHLPKEEGDEKFRYDSIKQELKCADLERYHIKPVLVDKYEDITEILQTILQRYCRSKILISGSAVEYKQFVPDHNTAQMFIHTLSREMVKAGFKIASGFGLGVGSAVINGSLDYVYSTNKRKISDYLILRPFPQYATNGLELMDLWDQYRRDFISDVGCAVFIFGNKEVN…
ThsA	WP_061418066.1	hypothetical protein [Streptococcus oralis]	MDKELFIREFSKAIHEGNAAIFAGAGTSVSAGFVNWKELVRPFSVEIKLDIEKETDLIGVTQYYINTKRNRAKVNQRIFNTFLSREAETDVMNLLTRLPISTYWTTNYDTVIEKGLENNHRKGDIKRKETNLTYSVPDRDAVVYKMHGDVMLPEEAVISKDDYARYSDDHSLFITALHGDLVSKTFLFVGFSFEDPNLDSILGKLHVLLKEDTREHFCIQKKVSKSDFYDPEEAEEVTNDKFAYALIKQDLKIEDLRRYGIETVLVDEYSEIPELILRIEKEYLKNTIFISGSISSYDTTWSEESVNKYCYDLSKYLVSQNYKIISGFGLGVGSSIINGALDEIYKSKYRHVNEHLGLFPFPQYENGEKSLQERWTENRKEMISSAGVCIFIFGNKIDA…
ThsA	WP_065387212.1	SIR2 family protein [Bacillus sp. FJAT-26390]	MRADTRDFIRSYSKAIIESNAAVFAGAGLSKPAGFVNWKELLLEIAEDLSLDIDAESDLISLAQYHVNERGRSKLNRIIMEEFTREGVATDNHNILANLPIQTYWTTNYDSLIEDCLRQQGRRIDVKITKENLALTLPNRHATVYKMHGDKSFPNDAVITRDDYEGYNQIRQPFTIALQGDLISKTFLFIGFSFDDPNLQYILSRVRILLGENQRDHYCFMRKVAKSQFTNDEKYQHASVLQELRIKDLRRYRIHVVLVDEYEEITEILRILAGIVLRTNVFVSGSAHEYGLWGEERAFNFANELGKVLIQHGYNIVTGFGLGIGSSLMSGALEEIYRNPHGIVEDRLLARPFPQSNNSKELWTRYRNDMISKVGIAIFIFGNKKDHISGETVPASGMV…
ThsA	WP_066548634.1	MULTISPECIES: hypothetical protein [unclassified Sphingomonas]	MTKAAMTRFLKEYPTALADGVGAVFVGAGMSMAAGYPSWVSLLREIGDELGVSSRDIQDLAALAQWSIQESGSATRVRNVIKEQIGKDHDVPATLEVIARLPVHHIWTTNYDRLVERAFAAIDRPLDALSGAADLSLKPTPGAARLYKMHGSIDRLDDIVISTDDYELFRSRRGAFLPLLQAHLTNKSILFVGLSFTDPNIRHVLSLIRESFTDAPPEHFAIVRPPHPDDFDTEDEYKARLAQHKLWAKDLRRYGLVAVEIDSYDEVPGLLRQIERRVAARRVWVSGSWPLEDGDGAAARYSLAEDIGRWIGHTARDLVSGAGLLVGSGTIAGFLEALRDRGGWDLSRRLIARPFPQPLAGRAADQAKWTMLRHELARQAGAVIFIGGAKIDGGDLVVA…
ThsA	WP_068688431.1	hypothetical protein [Culturomica massiliensis]	MHLSLSQNISKEQFLSILSKKLLDENLSLFVGAGISIEAGYPAWQNLLAPCLKQLKLSNIKDIDLFKLAQYYVNEFGAPALSDVISENIDRLEYKSEIIEILIESKFKQIWTTNFDKVIEKNLEKRHIRSKTIHSNYDLTHINDNIVNVFKLNGDISDLQNIVITQDDIEGHEKTRELMITFLKKALVSDTFLFLGYSFTDSLVLNCIKKIHDCLGNSMGYHYTIIKNEPDNPYFFYFIKDLEQRYHIKTLLIDEYSDIHTILRELNRRVTLKKVFISGSFDVLPEEENQFADRLCKELSNKILSSGYRIITGMGRKIENYLAGHAMQYMLTNNIFNIERYLIMRPFQELMPSEDKFRHRNMLIEDSSSVIFIFGKSVDLKYSIGVKEEFEIAKSKKKV…
ThsA	WP_073461052.1	SIR2 family protein [Enterococcus faecium]	MRQELFIKKFSKAIQEGNAAVFAGAGTSVDAGFVNWKNLVAPFANEIDLDIEKETDLVGLTQYYINKKRNRGSVNQEIIDQFSSQYAETEVMNLLTRLPISTYWTTNYDKVIENGLKNSNRRGDIKRKTDDLAISIRDSDAIVYKMHGDVDSPNDAVISKDDYERYSEKNSLFVTALRGDLVSKTFLFVGFGFEDPNLESILGKIKNLLGERTRDHYCIQKKVLEQDYKNREEYSYAKIKQELKIEDLKRYGIDTVLVDDYSEIPKLILKIEEEYFKNTIFISGSISDYNENWSQEKVNQFCYNLSRSLVSKNYKIISGFGLGVGSSVINGALDEIYNTKYRHVSEHLGLFPFPQHDAGEKSLAKRWTENREQMISEAGICIFIFGNKLVNGEVVLASG…
ThsA	WP_075637829.1	hypothetical protein [Rhizobium oryziradicis]	MKVRFLDKRVFKIFLQITSVISAALSTLLLFVDIHDDFKILSLIVFAVVLLGVYIVVWIGSNRLNHVEINIDGTNVTIKVGDIFTEPGLKAIAFNEYFDTQVDNQIISEASLNGIFLKSYLDISVADLDRKIDDFRFEPDEIIGTDDRRLTGKLRKHRIGTIFIHKDYLLTAMSKFDDSNRAVLTMPEYLEFLIRFWDRVNKVYAQKSVVTPIFGSGITRIKGHKNISDEDLLKIMLWTFRISEMRFKYPANLSIVIHKDKIDKINLLDIKLLGNGV
ThsA	WP_078357466.1	hypothetical protein [Staphylococcus fleurettii]	MDTNEIQSFLFNYVKELHNDNSALFVGAGLSMDSGGLNWKELLREDAHSIGLDVEEEKEDLVSVAQYIYNETGSRNTISQLIKNKIKTDGKENEKHKIISSLPIKTIWTTNYDHYLENAFERTGKIVDVKKSVSDMSINTENSDLKIYKMHGDVTIPESAILIKDDYEIYDRKNEIFLNKLKADLTSKTFLFLGFSFEDPNLKSILGKVRIMLEGNTRMHYCIMKQKIRKDCKTEKEFNYQRIKENLFKNDLLRYGIKVLYINEYNDLDKVLRNIKRLYLANRIFVSGAYEDVGETIKLKSEKISADKFCEKLGKRLSEEGYIVTNALSPGVGRNLASGFINNEIKTNIIKSKFKVRPFPIYNNTKKYKKYRKSLLKECGVTIYLFGNKFDEEKNLVIS…
ThsA	WP_078205724.1	SIR2 family protein [Bacillus cereus]	MKMNPIVERFIKDFTKEVMEENAAIFAGAGLSMSVGYVSWAKLLEPIAEEIGLDVNKENDLVSLAQYYCNENQGNRGRINQIILDEFSRKVDLTENHKILARLPIHTYWTTNYDRLIEKALDEENKVADVKYTVKQLSTTKVKRDAVVYKMHGDVEHPSDAVLIKDDYEKYSMKMDPYIKALSGDLVSKTFLFVGFSFTDPNLDYILSRVRSAYERDQRRHYCLIKKEEQKPDELEADFEYRVRKQELFISDLSRFNIKAIVLNSYNEITEILHRIENNIKTKTVFLSGSAVEYNHWSTEHAEQFIHQLSKELIRKDFNIVSGFGLGVGSFVINGVLEELYMNQRTIDDDRLILRPFPQVEKGQEQWEKYRRDMITRTGISIFLYGNKIDKGQVVKAKG…
ThsA	WP_078580706.1	MULTISPECIES: SIR2 family protein [Vibrio]	MEKQHFITNFLREIQDGNAAVFAGAGLSIGAGFVDWRNLLKPLADELNLDITHEQDLVSVAQYFCNDHNRNRITQQLIDELGVAAKPTKSHEILAALPIDTYWTTNYDRLIEKALENENKVYDSKYRKEHLANTKRGRDVTLYKMHGDIENSHETILTKDEYEKYPYTHAPFITALSGDLVSKTFLFLGFSFSDPNLDYILSRVRIHFKDNQRNHYCIFKRCSLDEFNDEDEFRNASVKQNLVALDLKRFHINVVFIDDYSEVEELLGTIYKKYVRKTVFMSGSADDFGAWNKKDVEEALFRLGSTIVDKNFRIASGIGLGIGNALISGAISRTYQSQYSHLDDHVLMRPFPQYIENEVERKSVWTRYREEIIGKAGIAIFFMGNKVVDNNIVIADGVI…
ThsA	WP_082132102.1	MULTISPECIES: SIR2 family protein [Sphingomonas]	MAAGYPSWKGLLQEIAGDLGLEIEDVDDLTAVAQWAIGADHSNRTTVLNAIREQIEPDHAIPSALLSLARLPIREVWTTNYDRLIERAFGELGRPVDVRANQEQLALRKRRAGAVRIYKMHGTIDAVDDLVISTEDYELYRQRRGAFLGLLHAHLTGMTFLFVGMSLTDPNVRHVLALLREHFPTTPPRHFMIARRPQRADFGSDDAHAARLKRHDYWVRDLRRYGLVVVEINAFAEIDELMDELERRVARRRIWVSGSWPLNAGDSSAGFVHDVARAIGRRIGSTDLFMLSGAGLLVGSASLSGFLETMQGRGEWDFDRRLVVRPFPQPVGDAEPDRQHWAELRGELARLAGIVVFVGGAKIESGELVSATGVFEERALADGRGAFLLPVGATGGAAS…
ThsA	WP_087258476.1	hypothetical protein [[Clostridium] spiroforme]	MKVKITNKKLWLNFTKFVSVTAGVISFILAFIDLNQCIRILIGTIYFCVLLILFFAMWYCANHKNSKNMYINGTNVKIFYGDIFDQEGIKVIAFNEFFDTQVDDRIISTTSLNGQYILHHSDGKEYIDLVVNNEKRLYENIVQKGVVRKNGGKQVKYRLGTICPVKDYFLLALTHFDENDRAFLILEDYISCLMHMWTELDILYAGMPINITLLGSGITRFNNGVVSEQELLRYIVETFEISKVQFGNTSSLSIVLNDSIKEKINLYNIGKEE
ThsA	WP_090851301.1	SIR2 family protein [Paraliobacillus sp. PM-2]	MSTSIPVLEKAILKELKNNNLAVFAGAGLSRGSGFVDWKELLRDIADELELDVDKEMDLVSVAQYHYNANGRQTINEAIIEEFQRTSEKNKNMDILSRLPINTYWTTNYDSIIEDTLSSVKKVTDVKISQSQMKNYKPDRDAVVYKMHGDKEFPDETVITRDDYERYDSDRRMFTTQLKGELISKTFLFIGFSFEDPNLEQILSRIRVELLGKSPKNHYCFFRKVNQSDERYKNSDGSFNEEEFKYDKVKQDLKVKDLKRYGINSVLIDEYVEITRILENIEKKFKINKVFISGSAKEYGKYSNEEAKNLLHNLSKSLISRNHHVISGFGLGVGSYVINGSLEEIFNNKNKRTNDYLTLRPFPQNESGGKTLKELWTEYRKDMINDAGVMLFLFGNKES…
ThsA	WP_093068183.1	MULTISPECIES: SIR2 family protein [unclassified Sphingomonas]	MAAGYPSWKGLLQEIAGDLGLEIEDVDDLTAVAQWAIGADHSNRTTVLNAIREQIEPDHAIPSALLSLARLPIREVWTTNYDRLIERAFGELGRPVDVRANQEQLALRKRRAGAVRIYKMHGTIDAVDDLVISTEDYELYRQRRGAFLGLLHAHLTGMTFLFVGMSLTDPNVRHVLALLREHFPTTPPRHFMIARRPQRADFGSDDAHAARLKRHDYWVRDLRRYGLVVVEIDAFAEIDELMDELERRVARRRIWVSGSWPLDAGDSSAGFVHDVARAIGRRIGSTDLFMLSGAGLLVGSASLSGFLETMQGRGEWDFDRRLVVRPFPQPVGDAEPDRQHWAELRGELARLAGIVVFVGGAKIESGGLVSATGVFEERALADGRGAFLLPVGATGGAAS…
ThsA	WP_093519003.1	hypothetical protein [Pseudovibrio ascidiaceicola]	MRQEVKWYVCSFFTIVGIIWTLIEAYSFFNTPENRWQDALISLLGIFSIAGAITYLISLYPKAFPPKYSFQIKGTELKIELVVGDIFKYAGPIIVGTNINFITSLDVIDKRSIQGLYTKKFFERTTAIDDMINAQLGVGPHPYGAVARINHQSKNAFFCAIAEINPHGKAKGSMPDFLTALGALWAYLSEKGSNEIYNIPVLGTGFTGLNATREEVIHEIVQSFLASLAASSYCEGLRIVLYKDDVKNREIDVKRIAAYIKHNCNYAPQITNETSDEAGRPISASQVTA
ThsA	WP_094135757.1	SIR2 family protein [Akkermansia muciniphila]	MISLDSKIFIKKYSDAILEGDAAIFAGAGLSRPSGYVSWKELLREIAKDVRLDIDKENDLISVAQFYKNEMESRADLNCKIISEFTKGAKKNPTMDILSNLPINTYWTTNYDKIIESTLENKAKKKVDVKITQENLAENKPNRDVIVYKFHGDVSQPSQAILTKDDFELFPRTHQLFISSLQGDLISKTFLFIGYSLNDPNLMQILSQIRILLGENKRTHYCIFSELNSKDFPSQSDFLYGKVKQELVIKDLKRYGIQSILINKYSDIPELLNRIKERINQKNIFISGSFDQPTQEEDNYLYDFCKCLSISLIKNNYKIFTGLGRKLGKYLTGHAVSYLIRNGERHLEKYLQMLPFNTNFSPSQKRKHRMRMIERCRAVIFIFGKGEKYDENVDSKGVR…
ThsA	WP_094909071.1	SIR2 family protein [Marinococcus halophilus]	MEFYKEKELQNFIIDYADEIEAGKAAIFGGAGLSVGTGAVSWKELLREAAHKIGLDVDQEDDLVAVAQYIYNQSNSRTNITKLIKNHININGEITDNHKTLASLPIETYWTTNYDEYIEESLRQAAKIYDSKKSVQDLSIEVQDCEATVYKMHGDINRANEAVLIKDDYEIYDKKNELFTLALKNDLISKTFLFIGFSFDDPNLETILSKVRIMLEGNTRTHYCFFKTVSENDPEFKNEKDEKVKKEKVDYAKNKQYLRIKDLERYGIKSILVDEYSEITEILEKIKKRYKSNQVFISGSNSDAHCKEYRLEGSPDEFITKLASKLHIHGFHITTGLGLYVGNHVVSGVLTGMDETKTSNIDSAIKMRAFPLINKDAEQKERWTSYRHDILEDCGNAIF…
ThsA	WP_097115783.1	MULTISPECIES: SIR2 family protein [unclassified Paenibacillus]	MGLNLKFEEDELVSKEIAEFLKTYKTAIEESNAAVFAGAGLSKPAGFVNWKELLRDIAEEINLNIDKESDLIAVAQYHVNENGGNRGKINQALIEEFTKDAEITENHKILARMPIDTYWTTNYDDLIEEALKNEGKRIDSKITTENLAVTKPNSDAKIYKMHGDISLPHEAVLTKDDYENYNNKRQLFTTALQGDLVSKTMLFIGFSFDDPNLEYILSRIRILLGQNQRTHYCFMKQVQRDDFKEESDFLYAEIKQKLKVNDLKRYSIKVLLVNQYEDITTILKEVEQQYKRRNLFVSGSASDYGNWGEQRCLEFASNLSKAIIKNGNNIVTGFGLGVGSCVISGALEEIFKTRSQRVEERLISRPFPQNTTGQISIKELWTKHRNNMIQNVGISVFMF…
ThsA	WP_097988044.1	SIR2 family protein [Bacillus thuringiensis]	MNKDIREFLETYTTALEESTAALFAGAGLSKPAGYVDWKELLEDVAKDIELDVTKETDLVEVAQYHVNEYKGRNKINQILVQEFNRDAKPTENNRILAELPIKTFWTTNYDRLIEMSLESAYKRCDVKITKENFATTLPNWDAILYKMHGDISQPHDAVLTKDDYEGYHVKRNIFTTALQGDLVSKTFLFIGFSFDDPNLEYVLSRIRILLGENQRQHYCFMREVHRDGYETEEEFLYAKIKQQLKINDLGRFKIKVLLVKEYSEITDTLKQLKSKVKRKNIFISGSAAEYGEWGEARAFEFASQLSKQIIKQGYNIFTGFGLGIGSCVLAGALDEIYINKYKRVEDRLISRPFPQHTSDPEERKKLWTIHRNEMIENVGYSIFIFGNKIKNGQVVIAD…
ThsA	WP_098353152.1	SIR2 family protein [Bacillus thuringiensis]	MYSPKINEFIRTYVKAIEGSNAAVFAGAGLSQPAGHVNWKELMRELADDLGLNVDLEADLVALAQYHVNEFDGRGKINQILIDEFTKGVQTTKNHELLADLPISTYWTTNYDALIETTLKNMGKKVDTKIVPENLAHTTPKTDAVIYKMHGDSSLPHQAVLTKDDYEGYNITRQLYSTALQGDLVSKTFLFIGFSFDDPNLTYILSRIRLLLGENSRTHYCFMKQIERKDYETEEEFHYAQIKQQLRINDLKRYKITVLLVNSYHQITEILKKVHDLVKRGGIFISGSATFYDNWNEQQALQFSTNLSKSIIQSDNNIVSGFGLGIGSCIISGALEELYKIPNRKVEERLKARPFPQYTTGDLTLKELWTKYRNDMLSSVGIAIFIFGNKMGKSKEKTD…
ThsA	WP_098732916.1	SIR2 family protein [Acinetobacter baumannii]	MIDRIVKELEENNFAIFAGAGLSAPAGYVNWKELLRPLSIELNLDIDKETDLVSLAQYYVNENHGRNRLTERLIDEVGVAREPTPNHKILAKLPISTYWTTNYDDLIEKALDNEGKIADKKFTKNHLSQTKKGRSAVVYKMHGDASLPDQAIITKDQYESYPLHFAPFVTALSGDLVSKTFLFLGFSFNDPNLDYILSRIRIHFEQNQRQHYCIFKRVNRADYSNDEDFSYNLLKQQFVIKDLARFSIKVVLIDAWNDLTRILEEITKRFRCKNVFLSGSAHEFGSWGQTATELFLSKLGEVLIQEGFKITSGLGLGIGNAFISGAIKEIYNRKYTKIDDYLTMKVFPQFVADPTERKNIWTAWRKDLLSQTGIALFFMGNKIVKDPESGKQTIVLADG…
ThsA	WP_099986940.1	SIR2 family protein [Fusobacterium pseudoperiodonticum]	MKKEIKNFITKYVEEIENQNAALFIGAGFSKPSGYVDWKELLKGIAEELDLDINKENDLVSLAQYYSNKEGNRAFINKIISDNFSEEKESSENHRIIARLPIFTFWTTNYDSLIENSLKENYRNPDVKRKNADLSITHPNRDSIVYKMHGDKSSPEEAIILKEDYETYYRKYSPFVNALNGDLISKTFLFLGFSFSDPNINYILSRIRIEYDKNNVRQHYAIIKNVSKKDYEVESEFEYFRNKQSLFINDLLIRYHIKVILIDDYKEITDILKEIEKKLTLKNIFISGSATEYSPFSKEEAKKFISNLSKKLIKEKYNIVSGFGLGVGSEVIVGALEEIYMKDKKIDNKRLLLRPFPQGIQNEETRKKLWTQYRKDMISQAGISLFLFGNKQDKDGKII…
ThsA	WP_100916264.1	SIR2 family protein [Spiroplasma floricola]	MNNSIIKKSFIKQFAQKILEKKALVFLGSGINKEVGLPDWKELMQDLYEDLDIKNSEQNYIDYIDLAQFLIHSTNGRHDLITKILKKIDIDKDPGPNLLEICKLPVKEFWTTNYDNLIEKSMLKLNKKYKKIVTKNNFAFLEPYLTNIYKMHGDIENENKIIISRKDYDSYANENLFFWNKLTLELSYKSCVFVGTSFNDYNLNIILSKISTLLDKEEKPNHFIFFEKDKNEEIFKLQNYKSIDLFKRFNIKTIWLENWNELQNIFKEINNKIIENNIFISGTAIEFNNNFNKKEAKKFISELTYKLIERQFKIFSGYGIEIGDSVITGAMSKILENSELVSTDKLEVLPFPQFVNDENKKNEIWQKNREYMILNSNVVIFLFGNKKDKNSEKIIISNG…
ThsA	WP_109478226.1	hypothetical protein [Paraburkholderia sp. C35]	MSKNVRRKDKSAFSSEIEAFIRTFVEELINDNAAIFAGAGLSASRGYVNWKELLRGIAEGLNLDVDRETNLVALAQFHLNERRNRSELNRRIVAEFSDTREPSENHRILARLPISTYWTTNYDKLIETSLRNGGKIVDVKYDVAQLKTTLPNRDVVLYKMHGDVDHAEEAVLTKDDYEGYFRKHEPFVTALSGHLTSKTFLFLGFSFSDPNIDYVMSRVRVMLHNAPKQQYCIMRREQKAAKEKKESFAYRKHQQTFLIKDLQRIGVHTLLVDEYDDITRILGRIESDYRQRTILVSGSADDFQPWEMRDANRFVANLSRSLIEKHYSIVTGIGLGIGPSVIAGALEPILLERLKFRQSQLIARPFPFAIEDKRERERVHEAYRQQMVDACGIAIFIFG…
ThsA	WP_111926041.1	hypothetical protein [Clostridium perfringens]	MKVKVKILDTKIIKSFLTIMGILGGIYTYVTIFFEVPDKFKNKINIVIFVTLILGGIYLFLWLKANKLSKVSLNINGSDLDVKVGDIFEEDGFKVIAFNEYFDTQVDDIIIAESTLNGIFIKKKLGVTLSEFDDYIEKELDSLDLVLEVNENRKMGKKKKYPLGTICKYNEYFLTALTKFDDKNKAEILLKDYVNFLMNFWNEVDRLYAGKSVAVPLLGSGQTRIKDKIDISDQELLEILIWSFKISRIKFNYPAKVSIIIHSSKKDKINFFKLKELV
ThsA	WP_113882498.1	MULTISPECIES: SIR2 family protein [Cytobacillus]	MSTSIAMFERAVLKELRNNNLAIFAGAGLSRGSGFVDWRGLLSDVASELDLDINKEFDLVSIAQYHFNANGRQTINEAIVEEFQRTAERNVNMDILSRLPIDTYWTTNYDSIIEDTLGDKGKTVDKKISQSQMKNYKPNRDVVVYKMHGDKEFPDDAVITRDDYEKYDSERTLFTTQLKGELISKTFIFIGFSFEDPNLEQILSKIRVDLLGNSPKNHYCFFRRVNRSDSRYKNSDGSINEEEFNYDRVKQDLKIRDLKRYGINSVLIDEYTDITNILFNIEKKFKVNKVFISGSAENYGNYSVEEAKGLLHNLSKSLVANNHHIISGFGLGVGSYVINGALEEIFENKGKKINEYLTLRPFPQSASGEKSLKELWTEYRKEMIDDTGVMIFLFGNKLV…
ThsA	WP_117576053.1	MULTISPECIES: hypothetical protein [unclassified Coprobacillus]	MSEDNKLYSENMIYIEDIVDSMRKNSFTFFCGSGATADATGATWTDLFKKELEVIDKEESDCYRLAQYYEQHFGREKLINHITNIFSRKNESKHINALLQLPVYEFWTTNYDKIIENTIENKTNLLPSIIYNSQNLVKINENKKYKVFKMNGSISDSRSMVVTSNDYSNYKKSQCVLIEFFKRELILKSFLFIGYSFKDNLVLSCLDEIKDCFPNLDHFHYRIDVTNEKHKTYQKIEKEYFEKNYNIRTIYVDSFEQIDTLINMIYKKFKSKNIFISGSFRDIGKKEDLANEICKSIVENLLDNDFNIYSGDGKRLGSYVISNATKKLMDLTSTYQHNRLTIMPYIDHTFKHKDAFDGKRTSLVDKMIKDCSIAIFLYGQNEEGKASKGVELEYKRAKE…
ThsA	WP_118521292.1	MULTISPECIES: hypothetical protein [Clostridiales]	MSDLLKKSVAYAFAIISAVFTFIPEVIFGKVILISEDVLKQFTLEGYTLEINIIVNRVLTFVIVWFFTAFGYKTYLLLRNKVSIKGNNYKITVEYGDLLKMKKCKKIINFDECFSTHVGTAPADIKPTSICGQYLTANPNLNIQLLLSNSHLKPLKSKSKYQGKERYESGRIVPNGDELLLAFAKLDKNGLGRFFTRDEYLECLSVLWEEIDKHYGQQDVCIPILGAGLTRFDGGSGASIPQQELLDMIIWSYKLSSHKIKSPCKLRIICRRDQEFSLDKIDSLV
ThsA	WP_118164839.1	MULTISPECIES: SIR2 family protein [Ruminococcus]	MAVTKEELIREYTKAIREGNAAIFAGAGLSRPSGFVDWKGLLKPLADSINLDVNKEHDLLSVAQYYRNQRGTRTSINQAIMNAFSKNVTINENVRIVARLPIFTYWTTNYDEIVENGIRAANRNPDVKSESEQLSVIKPDRDAIVYKMHGDVNNPAKAVLTKEDYELYENHRPLFRTALQGDLVSKVFLFIGFSFEDPNIDYILSQIRSLLGENISTHYCFFKRVQQSDYNDPEEYGYNKARQDLQEENLRNYGIQTVFVDEYDEITDILRDLEKNYKMKKVFISGSADEFSDPWSKENAEELAGKLAGVLVRNDCCVTSGFGLGIGSAVINGALDVIYAEKYRHIDEHLCLRPFPQNISDPTKRAEKWKKYREEMLTETGVSIFMFGNKKDAKTENVI…
ThsA	WP_119681467.1	hypothetical protein [Indioceanicola profundi]	MHKDKFIEALAERFRAGTISVFIGAGLSRPAMYPDWAGLLKDIAQEIGLDASREDDLPGLAQFYLNHKSNARTRITELIVKEFPENRGIPRSFRILARLPIPELWSTNYDTLPERAWAEAKKQMEVRPNQASLTRPHAGAHTVFYKMHGTVREPEGIVLAKEDYELYRARRPGFIPLLTSRLTTTSMLFLGVGFRDPNLSHVFAAIREANPDRNHQSHFTILRRPPKPQGGGRKDREKHEYDTKRHEHLVRDLARYSIEVLEIDRFDEIEEVLAAVERRLFLESVLVSGSFPLHDTEPGDPLRRKLLVETSTELGRLLASSGKRIVSGFGLTVGAALLSGALEELYAAGSPNLDRSLLLRPFPQSGPNLADLQARYREDMLAQAGIVVFVGGEKDDEAM…
ThsA	WP_120062281.1	hypothetical protein [Ruminococcus sp. OM02-16LB]	MSSIYERLLTKTADQLPHFYKKFSDQIINNEASLFIGAGVSRNSGYPGWADLLSECAEELNVDLNKIDLYSLAQYYANEHSDSDLRSIINNKINKIPQESNLLLNSLLEIGFNSIWTTNYDKSIETELGKKCIPHNIIVNDKNLASIDCHDKVNIYKMNGDISEPINMILTKNDYEHYLKKHPLFLTFLKRELVSNTFLFIGYSFSDALVLDCLCSIQEFLGGSMEGHYAIMYIDENVSQDFYYFVEDLKKRYNITCLCASKDGMLNIINCLNGKTKEKKVFISGSYDSVTENTNNFADKLSCALVNHLYNSGYRISTGVGKRLGTYITGYANQYLAERNISNTPKYLSMRPFPFHMNLSEEKKETYRKLMQRDCSAAIFLFGQSRNMNKAGMFDDNIA…
ThsA	WP_122911084.1	SIR2 family protein [Brevibacillus invocatus]	MSTDKEVLIKEYLKAIHEDNAAVFAGAGLSAASGFVNWKVLLKEAAEELGLDIDKETDLISLAQYFFNKNGRQRLSQLVIDNFSAEAQINENHKILAQLPIDTYWTTNYDRLIEKSLTDAGKNPDVKIAQADFALLKPKRDAIVYKMHGDIERANETVLIKDEYETFHDKNQLFSIGLKGDLISKTFLFIGYSFEDPDLEYILSRIRVLLGQDGRKHYCFFKKINRNDYSHLPPEEADEKFRYDSIKQELKCADLKRYHIIPVLVEKYEDITEILKTILERYSRSKILISGSAAEYSQFVEDDNNAQMFIHTLSHGIVKAGFKIASGFGLGVGSAVINGSLDFVYSTNKRKIGDYLILRPFPQYATNGKDLKDLWDQYRRDFISDVGCAIFIFGNKIVD…
ThsA	WP_123128122.1	hypothetical protein [Rufibacter sp. R-22-1c-1]	MKHEHELFIKDYLKKLNDNSAAIFAGAGLSVSAGFINWKELLKDIALELKLDIEIEYDLISLAQYHVNEKRNDSFLNKKIIEEFAERAEPTENHRILSRLPISTYWTTNYDQLIEQTLKDYQKIVDVKYTPSQLTTNRNKRDAVVYKMHGDVDHPSKTILTKDQYEKYYKTHAPFITALSADLVTKTFLFIGFSFTDPNLSYVLSRLRSGLDDEVNHHYAFIKKVVKGDKGSESDADFMYNQRKQYLMLEDLKRYGIHAVEVDTYEEITEILSIIEKRYKQQTVFISGSAEEYGEWGKDKSLDFVHNLSKALVKNHYRVVNGFGWGIGSAVINGALEMIYEQPLRYTEDQLTIRPFPQLETGKHKLPALWHQYRERMISFAGVSIFLFGNKLEEGTIIN…
ThsA	WP_125322323.1	hypothetical protein [Vibrio pectenicida]	MKFLKITISELLHVFGMLWLIVEATSFFATDEAADSVKGYWWLFLLVGVVIVIFRLIPKKGFSFKLDGKDITMELVSGDIFKQKGPIVVGSNTTFVTSPDVISERSIQGIFTKKYYTNHQALNDVIQGQTSGDRQEFGTTVTVRANKRTGYFCALADVNENGVAQSNIENIRVSLAELWNYLGSNGEKDVLNVPILGSGFSRVSATREELFQEIVKSFIASTSEHTFCDGLRIVIHPNDIKKNNIDLLELASFLEYSCKYSIVESTSMGQGTAEG
ThsA	WP_127904214.1	hypothetical protein [Solirhodobacter olei]	MDERIGNFRFEPDEVLGQNEGRFPAKKMKYRLGAVFVRGDYLLTAMTRFDENNRAVLTMPQYLEFLVRFWDGVNKMYTQRNVAAPIFGSGITRIKGHKTISHEDLLKIMLWTFRIIETRFKYPAKLSIVIHTDKIDQINLLDMKLLNDGV
ThsA	WP_130743437.1	hypothetical protein [Rhizobium leguminosarum]	MKVRFLDNRVFKIFLQITSVVSAALSTLLLFVDLPDGFKMLSLIAFAVVLSAIYIGVWIWSNQLNHVEINIEGTSVTIKVGDIFMQPGLKAIAFNEYFDTQVDNQIISDASLNGIFLKKYLDIAATDLDKNIEDFRFEPDEIIGQSDGRLNGKLRKHRLGTIFVHNDYLLTAMSKFDDSNRAVLTMPEYLEFLIRFWDRVNKIYAQKSVVTPVFGSGITRIKGHKNISDEDLLKIMLWTFRISEMRFKYPANLSIIIHKDKIDQINLLDIKLLSNGV
ThsA	WP_131262622.1	SIR2 family protein [Acinetobacter sp. ANC 4910]	MVITKAALIKNLVKELQADNLAIFAGAGLSKPAGFVDWKNLLREVAEELDLDIDKEESDLVALAQYHVNSKRNRTKINQLIIEEFSKNIEVTENHRILARLPINTFWTTNYDNLIEKALDNAKKVVDVKHDPEQLLTSPKRRDAVVYKMHGDYQHPKDAVIIKDDYERYALKRNEFYIALRGDLLTKKFLFLGFSFADPNIDYILGRIRASYTENHQTHYCILRRVQKFSGEDLADFEYREKKQKYFIEDLQRVGVETLLVKDYSEITEILKEVESAFKKRTIFISGAAHDFSPYSKEEVEKFIFELSKEIIKLDFRIVTGFGLGIGSSVIAGAIEELLLSGKRITEDELILRPFPQTTSGEKNLLELWSAYRNDMISFAGISLFIFGNKLDQKTGGVI…
ThsA	WP_131169337.1	SIR2 family protein [Vibrio parahaemolyticus]	MEKQHFITNFLREIQDGNAAVFAGAGLSIGAGFVDWRNLLKPLADELNLDITHEQDLVSVAQYFCNGHNRNRITQQLIDELGVAAKPTKSHEILAALPIDTYWTTNYDRLIEKALENENKVYDSKYRKEHLANTKRGRDVTLYKMHGDIENSHETILTKDEYEKYPYTHAPFITALSGDLVSKTFLFLGFSFSDPNLDYILSRVRIHFKDNQRNHYCIFKRCALDEFDNEEAFRNASVKQNLVALDLKRFHINVVFIDNYSEVEELLALIYKKYIRKTVFMSGSADDFGAWNKKDVEEALFRLGSTIVDKNFRIASGIGLGIGNALISGAISRTYQSQYSHLDDHVLMRPFPQYIENEVERKSVWKRYREEIIGKAGIAIFFMGNKVVDNNIVIADGVI…
ThsA	WP_132897161.1	hypothetical protein [Sphingomonas sp. PP-CC-3A-396]	MKYFFKSIATYSFWRYALFSGEALAKLLATVGALYLFMEILDFLGIYNKNQYSAYAIFPMIAFAIIYVVVTRRPITRVSYKVPGRDYVVEVRIGDIFAGTNDVVVSTNTTFDTSMANGLIATDSLQGQVATRFFQSNTDEIDKQLQIDLANANGTPRVDAPGKGIEYAIGTVARVKGHGRTFYFVAMSRLNAQGTASTTIREVEDALSSLWAFILTHGELKNLSVPLMGTGRGRTGYPRKKMSERMAQSFADGSKDQVFSNRLSIVIRPEDAENFGVNLYQIRDYLVQGLH
ThsA	WP_139608175.1	SIR2 family protein [Pasteurellaceae bacterium UScroc12]	MINRIVKELKEENFAIFAGAGLSTSAGYVNWKELLKPLSEELNIDIEVETDLVSLAQYYVNENNSNRSRLTERIIDAIDISRIPTMNHQILAKLPISTYWTTNYDKLIEKSLEDEGKLPDVKFTKSHLSQTKKGRSAIIYKMHGDASLADEAIITKDQYESYPLKFAPFITALSGDLVSKTFLFLGFSFTDPNLDYILSRIRVYFEQNQRQHYCIFKKINRNEYKTDKEFEYNNTKQGFVIKDLSRFGVKTVLVDSWEDLTLILKEITKRFRCKNIFLSGSAHEFGAWEQAETEIFLSKLGEILIQDGFKITSGLGLGIGNAFISGAIKEIYKKPYARVDEGLTMRAFPQFVEDFNERKQIWKAWREDMLGKSGIAIFFMGNKLVMNPESKLESIQLAD…
ThsA	WP_140584154.1	SIR2 family protein [Mesorhizobium sp. B1-1-6]	MRHEKFIEEYVQALHHENAGLFVGAGLSTGAGYPSWKDLVQELAEEIGLDVNQETDLPGVVQYFLNSAGRKRTRLASLISKEIGIDKPIPEILHTLARLPLKHIWTTNYDELLERAWREQRLFLEVNTAKQNLVINNPAAHAQLYKMHGTVGNPSDVVIAKGDYEGYRRERGEFLNLLHSHLVSRRMLFLGFSFTDPNLSQLFTLIRDSFGDMPPEHYAVVRRPQQGDFEGRGAKARFAYADRRHKLWVKDLENYGIQCIEVDAWAELDELMKAVEQRLAAASVMVSGSYPEVLPEGEPDCRRKIEAVAQGVGKFLIHENYRIVSGFGLVVGSATLSGALDELYRDVAPNLERRLFLRPFPQLIPPGQDRQEFYRRYREDLVRQAGACVFICGAKIDGD…
ThsA	WP_143884385.1	hypothetical protein [Chryseobacterium binzhouense]	MKVKFLDKNVRSKFWFLFSVISGVLSFILLFNIIPEEHKNYLKYLGYLSFGLLILAYFGIWIYANKLTNININIDGSNVNIKCGDLFLENGLKTIPFNEFFDTIVDDKIISQSSLNGIFIDRFFQNKVYDLDNFIATQTDNSDVIDNQFYRKKGGKNVKFKLSTIFVYNDFVITAFAKFDEYNRATLTMPEYIEFLINFWDRINRVYAQKNVSVPVFGSGITRLKEHKNINDEDLLKIMIWTFKLSEMKFKYPAKLTIVIHKDKIDQINLFNLKSIESGL
ThsA	WP_144356926.1	SIR2 family protein [Streptococcus pasteurianus]	MRQEVFIKKFSKSIQEGNAAVFAGAGTSVDAGFVNWKKLVAPFATEIGLDIEKETDLIGLTQYYINYKSGNRGPVNQEIISQFSSPGAETEVMNLLTRLPITTYWTTNYDKVIENGLIKNNRRGDIKRKIDDLAVSRPDSDAVVYKMHGDVDSPDEAVISKDDYERYSDKNSLFVTALRGDLVSKTFLFVGFSFEDPNLESILGKVKILLGERTREHYCIQKQVLEQDYDDQDDYLYAKIKQDLKIRDLMRYGIDTVLVDDYSEIPKLISKIEEEYFKNTIFISGSISDYNENWSQEKVNQFCYNLSRSLVSKNYKIISGFGLGVGSSVINGALDEIYKTKYRHVSEHLGLFPFPQHDDGEKSLVERWTENREQMISEAGVCIFIFGNKLDNGEVVIAN…
ThsA	WP_144490228.1	SIR2 family protein [Bacillus sp. WP8]	MFEKAVLKELRNNNLAIFAGAGLSRGSGFVDWRGLLSDVASELDLDINKEFDLVSVAQYHFNANGRQTINEAIVEEFQRTAERNINMDILSRLPIDTYWTTNYDSIIEDTLGDKGKTVDKKISQSQMKNYKPNRDVVVYKMHGDKEFPDDAVITRDDYEKYDSERTLFTTQLKGELISKTFIFIGFSFEDPNLEQILSKIRVDLLGNSPKNHYCFFRRINRSDSRYKNPDGSINEEEFNYDRVKQDLKIRDLKRYGINSVLIEEYTDITNILINIEKKFKVNKVFISGSAENYGNYSVEEAKGLLHNLSKSLVANNHHIISGFGLGVGSYVINGALEEIFENKGKKINEYLTLRPFPQSASGEKSLKELWTEYRKEMIDDAGVMIFLFGNKLGDGEVVH…
ThsA	WP_146446236.1	hypothetical protein [Planctomycetes bacterium Pla108]	MTATDHRTFIKEYTRALREGDAAVFAGAGVSRAAGYVDWKQLLREIAQDLELDVDRESDLVALAQYHVNHRSGRDRINQLLIDEFLEDVELTATHRLIATLPLNTVWTTNYDDLIEKAFEDAGKRTDVKRRKEDFATTRRRTDTTVYKMHGDRTFPSDAVLTKEDYETYNTQREVFTVTLKADLAKRTFLFLGFSFADPNVLYLLGRVKQLLEANSRKHYCILKAPTPGESPDGDYDCKRFAHWLTDLRRYNIQPVIVDKYEDIPALLSELNRRSHLRDVFISGSAADYLPLGEAGFRDLCHGLGRELIKHGFNIISGYGLGVGDSVIVGAMQSLRRNDDERLQLWPFPQHVPAGTDLATFWRQYRERMIDDAGICIVLSGNKREEGGIVPARGVLQEV…
ThsA	WP_148322432.1	hypothetical protein [Clostridiaceae bacterium]	MMSYIKYACSQYFTWLGYIATVIGLVAVVPFDEKYNYIALVIVIACFALAFIIPFIIAMVRCKFKLITVGKSEILFEFGDLFKEKCFVITTNRYFDVSPTGEWISPNSLLGIYVNKYFPNDTEQLVSLISAELGSNVAPYEYGRTIKIKHDNKTVYLLAFTDRKKTEQPKDFYEKSLQGLFETIVNENHGEPIAIPLIGDNNNLSDSGFDSSIITFKCLMAMINSFDTRHQRSGIKLKIVALPEKRAELIKIVHSYAKS
ThsA	WP_148828244.1	MULTISPECIES: hypothetical protein [Xanthomonas]	MNKEQKKLVEALSTELEAGNLAVFAGAGFSRPAGFVDWKELLRPIAAEIDLDVDREIDLVALAQYHSNSNAANRNRLNQVLVNEFAREGKPTENHQILARLPISTYWTTNYDRLIEQSLKDVGKIPDTKYRVSQLPITVPKRDAVVYKMHGDVEHPDEAILTRDDYERYHLKMAPFIDALKGDLVSKTFLFLGFSFTDPNLDYILSRVRIAYERNQRQSYCIQRAVARDEGEHEADYEYRKRKQHLFEQELLRFGIKTTYVSDFVEITEILSAIETKHRRRSIFISGAAHDYAPFTEKDGVRFVFDLAKSISKQEYRVLSGFGLGIGSAVISGVVEATAMGGRALDEDRLLVRPFPQSRAGDVPLSELWRIYRQDTLKRSGIAIFVFGNKRVDDDVLSD…
ThsA	WP_148988797.1	SIR2 family protein [Bacillus horikoshii]	MSTSIASFEKAVLKELRNNNLAIFAGAGLSRGSGFVDWRGLLKDIAIELNLDINKELDLVSVAQYHLNANGRQTINEAIIDEFQQTAEKNENMNILSTLPIDTYWSTNYDSIIEDTLGETGKVVDVKIKQSQMKNFKPNRDVVVYKMHGDKEFPDDAVITRDDYEKYGTERALFTTQLKGELISKTFIFIGFSFEDPNLEQILSKIRIDLLGASPKNHYCFFREVNKSDERYNNTGEFNEDEYNYDKVKLDLKVKDLKRFGINSVLIKEYSDITNILRNIDKKFKVNKVFISGSAEDYGDFSAEEAKNLLHTLSNTLVTNNHHIISGFGLGVGSFVINGALEEIFANKGKKINDYLTLRPFPQAESGGKTLKELWTEYRKDMISESGVMIFVFGNKLVD…
ThsA	WP_156924091.1	hypothetical protein [Atopobium sp. BS2]	MHFFDKIVREFYYKVITAISTVFSLVFIFVEIPKECKICTGFVFLSVLVLVYIFIWMYANKMTKIKLNIDGSDVHVISGDLFKQEGLKVVPFNEYFDTTVDNVIIAERSLNGQYIKNYRKNISTLDNTIKENQHLQKHIKESNIKRNGKAIKYTLGSSILIDEYVLVAFSKFDKDNKAYLTIHDYLQFLECFWNEINRIYAQRPVSVPIFGSGITRFKGGFKDIDDNELLNIMIWTFKLSKIKFKYPAKLSIIIDEKKINKINILKLKELEK
ThsA	WP_157339559.1	SIR2 family protein [Streptococcus equinus]	MATKKAFLREYIKAIRDGNAALFAGAGLSRPSGFVDWKELLRPLAEGINLNIEDEHDLTLVAQYIQNESGNRSVISKLIMDTFNREVVLNDNVRILTRLPIETYWTTNYDRLIEDGLREANRNPDVKIEYKQLSNTKRDRDAIVYKMHGDVEHPADAVLTKDDYVKYDISYPFFRKVLQGDLISKTFLFIGFSFEDPNLDYVLSQTRLLLGENVRNHFCIMKTVKKDDYTEEEFGYKKAQQDLRKADLARQGIQIVYVDDFSEITDMLREIETAVNANNVFISGSADFYDSDWTKEKAEELAYKLSNQFVKQGYRVTSGFGLGIGSSVINGALDEINANKYNHIDEHLCLRPFPQNIVDPDERAQKWKKYREEMLSNNGIAVFMFGNKKDDNNHKIEAN…
ThsA	WP_161607125.1	SIR2 family protein [Myxococcus xanthus]	MTVIDKATLLNNFQREMDSDTVAFFLGAGMSLPSGFVNWKELMRDIAEELRLDINRETDLIALAQYHKNTRKTRHRINQLLVTEFTKDARITENHRLLASLPVSAVWTTNYDQIIEQALKEAHKRVDVKRRDVDLAHTQPRTDVVLYKMHGDVDAPDEAVLTKDDYAAFEAKRGLFSIQLRGHLVSRSFLFLGYSFSDPNMDHILARIRALLGENKREHYCIMRKVMKNGDMTDADVDYQSRLLNLRIQDLQNYGIQTLLIEDFCEITEILSELNRRSVRKNVFVSGSATEFTPLGKDRLERFSRTLGQEIIRRDCNLISGIGLGIGGAVMVGALEELYASPATQLQERAVLRPFPQVQPERTSLDKIWERYRQEMLSKAGFAVFIAGNKINQANDRAE…
ThsA	WP_162766143.1	hypothetical protein [Rhizobiales bacterium]	MHVAEAAAIGVDGQLAAGRRVPLPDEARCLAAGHEAEIFQAEDRKMREGVVEHGMVDIRMGDAGLGEGGGAGDTEGARRGEVGHLADHRRFRAFAGSEDVDGLLREVLRAIGRSQDQGAAAIGDQAALQDPERVGDHLRVQDVVDGDRVPEAIIKPPERKDFKADAEFEARLAQHRHWAKDLSRYGLVGVEIDDYAEVPELLREIESRVADRRVWVSGSWPLDGMDARGSVIYQLAEAIGRLIGTSHRDLVSGSGLVVGSAAIAGFVDALRDGGGWDIDRRLIVRAFPQPLGGAKPDKAQWTRLRSELARQAGVVIFLGGARTDGGKILIADGVLEEFRLATDAGSFLLPIAGFGGAAEQISAELRGSALPSAGPKMQRPTDEELDGLASAGIAIDRLL…
ThsA	WP_165032911.1	SIR2 family protein [Mesorhizobium camelthorni]	MRREKFIEAYVEALSNDTAGLFVGAGVSISAGYPSWKTLVQELAEEIGLDVDQETDLPGVVQYFLNRAGKKRTSLAKLITKEIGTEKPIPDILHTLARLPLKHVWTTNYDELLERAWREQRLLMEVNTDKQHLVLNNPAAHAQLYKMHGTVKNPADVVIAKGDYEGYRRERGEFLNLLHSHLVSRRMLFLGFSFTDPNLAQLFTLIREAFGDTPPEHYAVVKRPQRRDFAGRGSKERFEYAERRHKLWVEDLENYGIHCVEVDGWSELDELMKAVEHRLASSSVMVSGSYPEELPSGGTEGRKRTEAVARGIGEMLARDRYRIVSGFGLVVGSAILSGALEELYRDTTPNLERHLFLRPFPQMIPEGQERQEFYRRYREDLVRQAGSCIFIGGVKIEEG…
ThsA	WP_167031739.1	SIR2 family protein [Chryseobacterium sp. Tr-659]	MDFNKPEINAFINDYVSKLRQGTATIFLGAGMSKAAGFVDWKGLLRDIAGDLGLRIDEEADLISVAQFHKNKNNNRNKIDEKIVDEFTDSDVETENHRIIARLPFSTIWTTNYDDLIEDAHEKIHKKIDVKSEVDDLFINKGNRSCILYKMHGDKDKPSKAILLKEDYEKYYYTHEPFISILNSELITKSFLFVGFSFTDPNINYIFGRLTHRYSDKSKDHYCIMKKTALSDWDNNTEKFEYEKIKQELFIKELSRYRVQTILIENYADLTLLLKEIEKRYNSHSVFISGSAINYGDFTQQEAQSFIHLLSKEIIKNNLNIVNGFGLGIGSAVINGALDAIYSNPKKFSESQLILKPFPQFPSGGKNLGELWEEYRQNMISRAGISLIVFGNKHDGDDI…
ThsA	WP_171553493.1	SIR2 family protein [Acinetobacter sp. Ac_5812]	MIDRIVKELEENNFAIFAGAGLSAPAGYVNWKELLRPLSIELNLDIDKETDLVSLAQYYVNENHGRSRLTERLIDEVGIAREPTTNHKILAKLPISTYWTTNYDDLIEKSLDNEGKIADKKFTKNHLSQTKKGRSAIVYKMHGDASLPDQAIITKDQYESYPLHFAPFVTALSGDLVSKTFLFLGFSFNDPNLDYILSRIRIHFEQNQRQHYCIFRKVNRADYSNDEDFSYNLLKQKFVIKDLARFSIKVVLIDSWSDLTRILEEITKKFRCKNVFLSGSAHDFSPWDQTATEFFLSKLGEVLIQEGFKITSGLGLGIGNAFISGAIKEIYNRKYTKIDDYLTMKVFPQFVADPTERKNIWTVWRKDLLSQTGIALFFMGNKIITDPKSGKQTIVLADG…
ThsA	WP_172543069.1	SIR2 family protein [Lachnospiraceae bacterium]	MNITLDEFIVDIAYKLNNEQVSFFTGSGVSTELGLPDWKNLFADIARKLSLDINTISDYYQLSQYYCNKYSAGDLKSIISQKLRTAKYDSPTINKLLRLGFKSIWTTNFDTAIENCLLSNHMIYTKVHSDKDLSYITPNSVPVIYKINGDIDDLENAILTQQDWENFQYTRPTMLTFMKKELVTNSFLFIGYSFRDNLIKSALSGIRQFVGNSGNHHYAIFEKRNEEEFNYFIDDLDKNYNVKAVLVDSYDLIPDILDKIYNKSIEKNIFISGRLDDYSDKTELFANNLLQNIAVKLLESEYNLCTGMGRKIGYFVSGPAIQYLLSKGISNIDKRIQIRPFDDNGTPEDFTNYRKYLISRNNILIFVFGQKFVNGNSADSKGVLEEYELAEKMGKKIIP…
ThsA	WP_173212851.1	MULTISPECIES: SIR2 family protein [unclassified Streptococcus]	MRKEQFIKKFTKAVQDSNAAVFAGAGTSVDAGFVNWKKLVKPFADEIDLDIDKESDLVGLTQYYINSKMGNRGSVNQEIVYQFSSQEAETKVTNLLTRLPISTYWTTNYDNVIENGLKKNNRRGDIKRKIDDLAISIRDSDAIVYKMHGDVDSPNDAVISKDDYERYSDKNSLFVTALRGDLVSKTFLFVGFGFEDPNLESILGKVNVLLGDNKREHYCIQKQVLERDYDADIEGYNYAKIKQDLKIKDLQRYGIETVLVDDYSEISDLIQKIEEEYLKNTIFISGSISDYNENWSEEKVNQYCYDLSSFLISKDYKIISGFGLGIGSSVINGALDQIYKTKYRHVAEHLGLFPFPQNANGEKSLKERWTENREQMISESGVCIFLFGNKLVDGKVELA…
ThsA	WP_173458696.1	hypothetical protein [Ruminococcus flavefaciens]	MINHIKYALSRYPFWITWFATIIGIVAIFQFDFVVSVLIVIACFLLPFIIPFVASYKKDVFELKTLGKTKVSLLFGNLFKEECLVITTNNYFDINPTGEFISSESLIGNFVTEFCSQNVTELENELKSNLHRDSSNQIIPAEYGHYFKKTISGKIVYFLVFTDRQKTNQPDDFYIKTLQTFFNSIVNENHGKTIALPLLGNNNNLSNSGFSTTETSFVNLMTMINCFEITNQRSELKLKIVAQPNERANLIKAITLFL
ThsA	WP_173800027.1	SIR2 family protein [Fibrobacter succinogenes]	MISPKDFNQLVERIRQNNLAVYIGAGFSKKCGLADWCGLMDPLIESIGMKRDAHSDLILFAQYVKNQKGRKVIDDAISTGFYGGSLCDNQRALAKLNVSEVWTTNYDSMIEKGFDEIGKKYRVKAKETDLVLKDECGTVPIYKIHGDWQDPSNCILTQTDYEDYFKTRQNFINALKTSLLQKTFVFMGFSFNDPDIKYVLAEIRQSLPEGEMPEHYWIVKSDDKGSPEYDRNIENLKAIYKINAIEIDDFGDIPKLLEELRYYANRKNIFISGAYLQNDPNAREKDGFISPLASRLVESGMKIYSGYGLGVGSAVISGAMKVAYDKKDNENLSKYLDLHPFPQNIPDPTERKEKWTKYRKDMCAETGILIALYGCKLDKGKVVNSPGCNEEFEIAHDNK…
ThsA	WP_179512523.1	MULTISPECIES: SIR2 family protein [unclassified Sphingomonas]	MAKAAMTRFLKEYPAALADGVGAVFVGAGMSMAAGYPSWATLLREIGEELGVSSRDIQDLAALAQWSIQESGSATRVRNVIKEQIGKDHEVPPTLEVIARLPVQHIWTTNYDRLVERAFSAIDRPIDSVSGAKDLSLKPTPGAARLYKMHGSIDRLDDIVISTDDYELFRSRRGAYLPLLQAHLTSMSMLFVGLSFTDPNIRHVLSLIRESFIDAPPEHFAIVRPPHPGDFDSEGEFKARLAQHNLWSKDLRRYGLIAVEIENYDEVPDLLREVERRIAARRVWVSGSWPIDQGGVAAAANYGLAEDIGRWIGKSGRDLVSGSGLLVGSAALAGFLDALRDRGGWDLDRRLIARPFPQPLAGSVPDRSKWTMLRRELARQAGVVIFIGGLKSCGADIVI…
ThsA	WP_180062559.1	SIR2 family protein [Acinetobacter sp. YH12120]	MIDRIVKELEENNFAIFAGAGLSAPAGYVNWKELLRPLSIELNLDIDKETDLVSLAQYYVNENHGRSRLTERLIDEVGIAREPTTNHKILAKLPISTYWTTNYDDLIEKSLDNEGKIADKKFTKNHLSQTKKGRSAIVYKMHGDASLPDQAIITKDQYESYPLHFAPFVTALSGDLVSKTFLFLGFSFNDPNLDYILSRIRIHFEQNQRQHYCIFRKVNRDDYNNDEDFSYNRLKQQFVIKDLARFSIKVVLIDSWNDLTHILEEITKKFRCKNVFLSGSAHDFSPWDQTATEFFLSKLGEVLIQEGFKITSGLGLGIGNAFISGAIKEIYNRKYTKIDDYLTMKVFPQFVADPTERKNIWTVWRKDLLSQTGIALFFMGNKIITDPESGKQTIVLADG…
ThsA	WP_187772202.1	hypothetical protein [Agrobacterium sp. B1(2019)]	MKVGFFDKRLFKIFLQITSVVSASLSTLLLFVDLPDEYKALSLAAFAFLLLAAYVSVWIWSNQLNHVEIKIDGTSVAIKVGDIFLQPGLKAIAFNEYFDTQVDNRIISEKSLNGLFVKSHLKIPVEELDQKIASFVFEEDEVLGATEKMRQGKNIKYRLGTIYVYDDYLLTAMSKFDESNRAVLTMPEYLEFLVRFWDQVNKVYAQQSVSTPIFGSGITRIKGHKNISDEDLLKIMLWTFRISEMRFKYPANLSIIIHKDKIDQINLLDMKLLNNGV
ThsA	WP_065988406.1	hypothetical protein [Pseudomonas graminis]	MAILQDMRTWRFWRHFLVALFACVGGLSTIMQTFNVIYPGSHAMEGFGILIAIIVASVSVALFKAWPRPIAEEYNAPKTRITIVPGDLLKEDGHLVIGTNDTFDTETPNIIATSSLQGQALQVLYGGDLKELDRHLDDALVNTPCVGTLNKPGKHVQYGVGTIATLKHAHRLIFFLAYCEMDAQNVARSTPDKVWKGLLALWAEVSRRGNGGTISIPVIGGGQARLSSVLPAQDAIRFTLLSFMFASRNSKVCDELRIVVRPDDYRKLDRLELQSFLSSLRSS
ThsA	WP_108121559.1	MULTISPECIES: hypothetical protein [unclassified Pseudomonas]	MTILQDMQTWRFWRHFLVALFACVGGLSTIMQTFNVIYPGSHAMEGFGILIAIIALSVSAALFKAWPRPIAEEYNAPKTRITIVPGDLLKEDGHLVIGTNDTFDTETPNIIATSSLQGQALQVLYGGDLKELNRHLDDALVNTHCVGTLNKPGKQVQYGVGTIATLKHAHRLIFFLAYCEMDAQNVARSTPDKVWKGLLALWAEVSRRGNGGTISIPVIGGGQARLSSVLPAQDAIRFTLLSFMFASRNSKVCDELRIVVRPDDYRKLDRLELQSFLSSLRSS
ThsA	WP_141753268.1	hypothetical protein [Duganella sp. HH101]	MEIIEDLKTLRFWRHFFVKALAIAGGASGLIQFNNTVFPNNLWTGNYVFASVVAMSLVMGLFLCWPRPITAEYSAPKTRISVIKGDLLDEKGHLVIGASDTFDTEPPNIIARTSLQGQVLDKLYGGNLGLLDQHLDAALSGIPAVSTIVKPGKKNKYNIGTVAVVVQGPRKLFFSAYSEMNDLNEARATADTVWKSLQALWTSASIHGNGSTISIPVIGGGQARLSSILPAQDSIRFIALSFMMASRRERICDELRIIVREDDYKKLDRLEIQSFISSLRPS
ThsA	WP_157415649.1	hypothetical protein [Agromyces allii]	MFAALGVFSAVAGLVSLFVGTLEAEQAWVVWPCLIIAIGFGLWRAWPRPVEAAFSAPNTTIKVVRGDLFEQDTHLVVGTCDTFDMRSPQISPRSVQGIYLSRKWRGDADGLDAAIDVHLAKLVSIGTVAKTGRTARFELGTVVPLESHGTRDFFVAYTSMDVHNKAHGTADGLWLSLGNLWASVRRHSNGEALSIPVLGGGQSGLSPVLPAEDAIRFIALSYIIAARQSPVCHELRIVALPELYDRLNHLELQAFLSGLARA
ThsA	WP_172609832.1	hypothetical protein [Pseudomonas graminis]	MTILQDMQTWRFWRHFLVALFACVGGLSTIMQTFNVIYPGSHAMEGFGILIAIIALSVSAALFKAWPRPIAEEYNAPKTRITIVPGDLLKEDGHLVIGTNDTFDTETPNIIATSSLQGQALQVLYGGDLREFDRHLDDALVNTPVGTLNKPGKQVQYGVGTIATLKHAHRLIFFLAYCEMDAQNVARSTPDKVWKGLLALWAEVSRRGNGGTISIPVIGGGQARLSSVLPAQDAIRFTLLSFMFASRNSKVCDELRIVVRPDDYRKLDRLELQSFLSSLRSS
ThsA	WP_062969595.1	hypothetical protein [Nocardia gamkensis]	MSFTIGLFGLLYPEFFKARWWIAIAVAAVALLWAAWVERPQTPAQRYSFNGSIRLVIGDLFEQDDANVLIGMSSTFDTDVTGGIISRNSIQGQFLERVYGGSVQNLDRELGAELSASAGPVGTILKPGKQDIYPLGTVATLSTTNGKKYFCVAYTNMDSHNVAHGSIQGVLDSLNAVWDECDRRGNGAPICTPMIGQGLARIPELTPEISIRLIAFSFLLRSRRRRFSSELRIVLTKEGASQINMQEFQAFLASVAQL
ThsA	WP_083230151.1	hypothetical protein [Curtobacterium sp. UCD-KPL2560]	MEPFLRDVRTARFWKILGTQAFALFGLLAAVGGGIALFIPDFFTSRPWMGLVGIIAALVYGAARAWPRPIATRYQSPSTKISLVRGDLFDQHEAHLVIGASDTFDTAPPHIDPRSVQGQFLNRIYDGDLPKLDSDIAVELTSIDPVETVAGKHGKTERYRLGTTVTLRQNARRFFLVAYTRMDNKSSASSTTDGVWNSLSELWKVVRAESNGRPVCMPMIGGGQSKLSSVLPLADSVRFIALSFMLASRTRKICDELVIVAPRNEYDSLDHLEIQAFLNSLRPS
ThsA	WP_096283768.1	hypothetical protein [Glutamicibacter sp. BW80]	MGVSAIPIGILAPLSPNWWEGKWWLVFFVGMAAAAWASLGLRRRPIQQTYPENVTIRLVVGDLFDQKASVVIGMTATFDTSVPDVIARNSLQGNFLYKVYDGSQHQLDQDLDQALASVDSVGTINKVGKQTVYPIGTVATLSPPGSIRYYCAAYTTMNMQNKATGTIRGMLDSLDECWNQADVHGNGAPICVPLIGQGQSRIPELTPEISVRLIAFSFLLRTKRSRFSRELRIVIHPDEQSKVNLPEFQAFLTSLVAA
ThsA	WP_176387991.1	hypothetical protein [Janthinobacterium sp. BJB401]	MSLLQDMTTWRFWRHFLTGFFFCLGAVSTVQQIGTSISKDILIFSGYPFLALTLTIAFLGSLYWSWPRPIEQTYSTPNIKISVIKGDILTEATHLVIGTNDTFDMETPIIISNGSLQGQALAILYGNDINRLKADIDSALIAKPIVGTIAKAGNVNQYGIGAIATVNHAARLLFFLAYCEMNSNNEASSSPDKIWKSLGCLWSEVSRRSNGGTISVPVIGGGQARLSNLLPAQDAIRFTILSFILASRQSRVCEELRIIVRPDDYKKLDRLELQAFLSSLRSS
ThsA	WP_171919713.1	hypothetical protein [Glutamicibacter halophytocola]	MSGIPSELRSKRFLVKTASRTLAALGTFSVVFGVIDVFFPGLLANFGGTIWLALGVSCIIGLRLAWPQPIEARYSMPQTSVRILPGDLFDNEAASEHLIVGVSTSFDTRSPIIAPGSLQGQFLQRIYLNDADRLDADLAVALGPYEGEAKIIEGKMNGNKMSYPIGTTAVLQAPNRTAFLLAYTKMDKEDHVSTDVDLVWESLTSVWDRVRVRGNATVVRMGVVGGGLANLSSTLPAMDAIRFQVLSFMLASRRERVCDGLTIVVRPEQYEKLDHTVLHDFLKSLES
ThsB	WP_000227448.1	toll/interleukin-1 receptor domain-containing protein [Vibrio cholerae]	MVDFVTFDDLKRFSSGIATNRKAVLTANASKESGKDTFLSHSSKDAEYLPAVIELLENHGASVYCDLGDSRLPDDPTPETAGIIKQQIRKSRRLVLFVTENSKDSKWVPWELGIGDISLSQHNVALLPVSSDSYQQSWARQEYLGLYSHIVWGRIQGEPNPLWMVYDYRSNSATKLSQWFRS
ThsB	WP_003523294.1	hypothetical protein [Enterocloster clostridioformis]	MSKRVYISADYAEDSGDRDVVDILNQWGSDNRHKVDFIDMSKVASGSVSNDPDCRPCDLKREFNQQINASSAVIFIVGDKTASRKAGSSCSRASSEQADCSCTPYKQNSKGSKTCKVIHTSSAKADSDVGNINAFSYLQHEFEQAKKRKKPIIIVYNSLRKESNWLPSYMKGYESDARPFWKRNDYGEKVGDYTYIKQVLGYA
ThsB	WP_007735785.1	TIR domain-containing protein [Rhodococcus qingshengii]	MPKSVFYSFHYQRDAFRVQQVINMGALERQTILNAQEWETVKRRGDTAIEDWIHKQMAYKSAVIVLVGAETSTRRWVRHEIAKAWDDRRPMIGVRIHGLSDARGTDTAGANPFEKVSLKSGGTVSNYVPLFSPQGSTSQAVYADIKNNLPTWVDSAYKRD
ThsB	WP_007850643.1	MULTISPECIES: toll/interleukin-1 receptor domain-containing protein [Bacteroidales]	MSGVTKHIFEHELDDILSMWNTEIKSVTPLLPRKYTKADIIALLKYYYPHEWQSVESKYKYYRTKDKYLKRRFGKSRYNMSEPELLIQRVSAFKKIFSESYKYAHWNAYSERNRVDSSVKLWEARKYKIDRINSKIEIALSKTQQVTPSFINQLIGLYERKNTTQKDKVYILLELKKYYCEKTIQFFFKLNDTELNKQLREEAFFHLQSFNFNPRLRKQRFMRIHAKTKKRKCYLREVYPNERYDIPRNPDELEYRIENSKEQKLKSYDYFISHSSKDSKEVQKLIYVENQQGKNVFCDWINDIDYLKRHLLCDATLKVLEERMKQSKALIFVQSENSLKSIWCKYELNYFLALNRPIYVVDRESIVNNLFSLSQLDDNWFVDPNYKKTALITGEEIN
ThsB	WP_014418038.1	MULTISPECIES: TIR domain-containing protein [Bacillus]	MGYRNGNYAAFYVSEPFSESSLGANATKDFVSYNMLRAWKGKDNNYPFNDSHDKTYNVRDGSDWEKTLKPRLRKRLDQSKNIIFFLSKHTENSKALREEIDYGINVKGLPVIVVYPELSEKSDIIDCTTKVFRSEVVNLWSRVPVFKDSMLKVPTIHIPYKKDQIKKALENKDFMINSKISAGSVYFYPC
ThsB	WP_016421293.1	TIR domain-containing protein [Capnocytophaga granulosa]	MKRKVFVSYKYSDNKVLRIKGYPTTARNYVDELSVILEKDNHIYKGENDGETLEHFKDATIGSKLADKIFDSSVTIVLISKGMKDPSVPEKDQWIPWEISYSLKEQTREYGRSKTNGVLAVVLPDENGSYEYYISENYNCNSRQLKTDILFQILRDNMFNAKNPSIRICNGAKIYENSSYIQSVKWEDFIKNPSKYIDKSIELRDRKNDFNIAKNVK
ThsB	WP_017052731.1	toll/interleukin-1 receptor domain-containing protein [Vibrio genomosp. F6]	MAGVVKRKYNKETGLYSKSFTRPLNSISRILPIEYNKVTILNLFKEFYPREWSELISRYQYYTDKDKNLQKNGKKSRFHHKKPEDFLFGLAKIKQITSYRLKESHRKNFNKSAREYEYNKFKEERKIKNDTYHKKTLENNKLAQNLEPIYIDLFISQYHRRDVTIQDKLEIVNEVKKFNCKKSIRFLQKLNDSERNNQVRRLAFEHLQKSGVYVKLRKNFKGKQKKYHLERDKFIVTPSDLMKRLDSNSIQSKKSYDIFISHSFHDNDKALSLKDFLNKQKLSVYLDWTSDNDFLRREIVSEYTKLVLMERIKQSKAVIFLKSENSMNANFELQSPWVEMELSFAEKINKRILCINLSGEGSPFEEVSISLSDDEFHINNEGVEGIFRCLDF
ThsB	WP_020819956.1	MULTISPECIES: TIR domain-containing protein [Sphingobium]	MAETKNVFISHVHKDDHGLQKLKDLLAPKGMDVRDSSIHTGKFNNATDPAYIKTQILAPAINWAGVFICYVTPETKNSEWVNWEIEYAAKQGKRIVGIWEHGEKECDLPEALEEYADAMVGWNGEAIIDAINGADTWEKPDGGPCAPVPLKRHPC
ThsB	WP_022379855.1	toll/interleukin-1 receptor domain-containing protein [Blautia wexlerae]	MAKDIFDKTIFDGYRVESLTESAQDIIPKYNFDGSTKTTVFISHKHDDLDETKGLIGLLERKYNIKAYIDSLDKSMPKKTSGETASKIKQRINRCNKFILLATNGAVESKWCNWELGYGDAQKFDTDNIALFPIKPDKTNDYDYKGNEYMRIYPHIAYYYGSERYSNGTVIKEGFYVCTDTENGRTIVPLEKWLKK
ThsB	WP_024852766.1	MULTISPECIES: hypothetical protein [Blautia]	MSKQVYISADYSENDGDREVVKELNKWGQDNLHKVDFIDMSQVASGSVSKDSDCRICDLKKEFNAQINASSAVIFVVGDKTALRTAGSSCRRVNNSQSLCSCTPYKQNTNGTKPCKVAFTSTPGENDDVGCINSYSYLKHEFKQAEKRNKKIIIVYNSSRKESTWLPSYMKAYEKEARPFWTKNILGDKVGDYSYIKEVLGF
ThsB	WP_027435530.1	molecular chaperone Tir [Lachnospiraceae bacterium AB2028]	MYYRTRTYLAGDWDGDRNLIQQIMDWKKSGYLTLDFTDAHELKQARDGSLNCTIKRSLADRLNGSKTFVLIVGEKTDSVTSGSCQHCSAYRTYYQNCSRGHSQDLRSYITYECEQAAHDYRNNEMKIVVIYNYMNVHKNKCPIAVRNIGTHIAGITHDINGNGRYDYQAIKNAIMK
ThsB	WP_027431647.1	molecular chaperone Tir [Lachnospira multipara]	MYRTKTYLAGDWTGDQNLISQLYKWNNDDRLLLDFVDAHELTQARDTSLACSIKRSLSERLNASKTFVLIVGKNTDKLTKGACRYCNNYSSYFSSCTHGSTVDQRSFIEYECEKAKRDNLKIVVLYNYTSVYKDKCPECLRYTGTHLNAYYKGTDGKYYLNYQDIKKAIMN
ThsB	WP_031851790.1	hypothetical protein [Vibrio parahaemolyticus]	MARKVFVSYKYGDTQVKSLTDDWFVSTKVRDYVTELQDLLKENSEIYKGEDDGEDLSDFKDSTIESKLRNKIFDSSVTIVMISKGMKEWFTPEKDQWIPWEVSYSLKELTKNGRTSLANGVLMVVLPDENNDYDYYIKENTCPHCNCRTLMTDFLFGILKRNVFNNKSLSESSCGHHEYNPVYVGDHSYITSVKWSDFIKSPTEYLDECVRLRGKIDDFNISKVIHND
ThsB	WP_032061143.1	toll/interleukin-1 receptor domain-containing protein [Acinetobacter baumannii]	MAISLDTLTYNSTRFSRSANSYTFNQRSKKAFLCHSHIDAQYVKGFIQLLKDENIDVYVDWQDSSMPETTNRETAVKIQQKIQEADYFFFLATPNSVKSRWCPWEIGYADGVKKYESIFIIPTVDRHGIYYGNEYLQLYQKIDRSTTGNLCFWKPHEQYGKFVSSL
ThsB	WP_034325130.1	MULTISPECIES: TIR domain-containing protein [Bacillus]	MGYRNGNYAAFYVSEPFNESSLGANATKDFVSYNMLRAWKGKDSNYPFNDSHDKTYNVRDGSDWDKTLKPRLRKRLDQSKNIIYFLSKHTENSKALREEIDYGINVKGLPVIVVYPELSEKSDIIDCTTKTIRSEVVNLWSRVPIFNDSMLKVPTIHIPYKKHLIKQALEDKDFMVNSKIAAGSYHFYRC
ThsB	WP_035028262.1	toll/interleukin-1 receptor domain-containing protein [Carnobacterium mobile]	MKKIFEQGEFKNYSQYSLNEARASIKKSYQFSEPTTTIFISHKHDELEDLKDILGFLEKNFDVKVYIDSKDPSLPTITSGETASRIKKRINDCDKFILLATNGAIESKWCNWELGFGDAKKFEKNIALFPMKPAKTSDWSYKGSEYMSIYPYITFFDGSETDIEGNFVSKGYYIFTEKKDGTYITPFKEWLLEK
ThsB	WP_035435692.1	TIR domain-containing protein [Atopobium sp. BS2]	MSYRNKTYVAFDGDNDIKYYWLMKAWKQTDGSAFNFYDAHDINTARDSSYEESIKKQLRIRMENSKVFVLLIGENTRYLRKFVKWEIETAIKLDLPIIAVNLNGSKSKDSLCPSSLEEQLTIFIPYGKRIMQYALENWPNSYAIYKNAGESGAYYYKDNVYEKLE
ThsB	WP_042491036.1	MULTISPECIES: TIR domain-containing protein [Sphingomonas]	MARRVFFSFHFARDAWRVSQVRNAWMLPGSRDSNTIVDHASWEEIMRKGPQAIQNWIDTQMNGSSVVAVLIGRDTHTRPWVEYEIRKAHREGRGILGVHLAGMKDSNGTVDPAGADPIAKLALTDRFGTRVTYPTYSWLQGDGRKNFSSWVEAAAQRAGR
ThsB	WP_048570539.1	hypothetical protein [Clostridium cylindrosporum]	MIYRTRTYIAADWTDDKDAVDQLMKWNSSKHWGLTFGDAHELSQCLSDDTNNCNIKKNCSQNFDHSKFFVLIVGDKTKSLRSGYCMYCKAYSYCQYTYKTNKSYVEYECDYAVRNNLPIIVLYNSTTIDKSKCIDSVVKVAKAHAKMVMYGTDNKLYWDYQSVKDAFDKLAMPI
ThsB	WP_053058627.1	MULTISPECIES: TIR domain-containing protein [Sphingomonas]	MARRVFFSFHFTRDAWRVSQVRNAWMLPGNRDSNTIVDHASWEEIMRNGPQAIQNWIDTQMNGSSVVAVLIGRDTHMRPWVEYEIRKAHREGRGILGVHLAGMKDSNGTVDPAGADPIAKLALTDRGTVRNFVREAGYRH
ThsB	WP_051593694.1	TIR domain-containing protein [Achromobacter sp. DH1f]	MAKKRNVFISHVHEDDHGLQKLKDLLDPKGLEIRDSSIHKGKFNKATDEHYIKTQILAPAIAWAGVFICYVSPQTKNSEWVNWEIEYAAKQGKRIVGVWEHGEKECELPQALKEYADALVGWNGDAIIDAINGKDTWEKPDGEECASVPLKRHPC
ThsB	WP_056988491.1	TIR domain-containing protein [Lactobacillus paraplantarum]	MAYRNKVYVAFDGDEDMNYYRMIQAWAANTHDDFKLNNAHDLNKSYDDSEEESIKKQLRVRFANSKLFILLLGEHTKNLRKFVRWEIEVAIKLELPIIVVNIDKNKRVDSERFPTKLKTDLSISVPYYEKAIKYAMDNWPDSDAHHRKNNEKKMYYYPDSVYDNLGL
ThsB	WP_057775113.1	toll/interleukin-1 receptor domain-containing protein [Bacillus dafuensis]	MPGVAKRKYVGETMRINKNLSQVLRRLSDVLPYNYNAETLLELFQQLYPHEWRELNQRFDQYKEKDEFLLKKGKKIRYKPNPPKEHFFKLPIVKNILSKGRIAKHNANFDELAYQERFAKFKAKRENAIRSRNEKIAKANELIQNVEPLFIDTFIAAYHKRGISFDEKMEIFKELQKYKSKKTAEFFYKLSESERNNQIRNMAFKHLQVTGNYVKLRKNFNGKKKEYMTESSEFFMTPLDLLKRIESNNVQNKKVYDVFISHSYKDSSVIKKIIKAFNKLSISIYCDWTSDSDFLKRELVSEYTKVVLKKRIEQSKNIVFVKTDNSLESHWVRFELDYSRELGKTLFCINLSDEAEGECNVLQFDVKNETISWTTGLVK
ThsB	WP_058387080.1	TIR domain-containing protein [Legionella geestiana]	MAYRNGTYVVFHAQNTSDPTKSDMKYYRLLTAWHEHSDIEFKMINSHDKTSAVRDSSKRATLQSRIRERLNNSRNMLLIIGSTTHLDDDNVPFEISYAVDKCGIPIIAAYTGYDSICTPSRLRYLWPNALAARINNNTAKVIHVPFRKEPIKAALQKYDYQDPPKGSLVHYTQETFRKWGLLQPS
ThsB	WP_061418063.1	molecular chaperone Tir [Streptococcus oralis]	MATKVFISFRYSDGKNIKDELVDLFDESTEIINRSEDVDRNQMSEETIQKYLYEKLKDTSVTILLLTPEAVSYKKDWYGEYDDWLYDELRYSLEDRTNNRTNGVVAVYTDGARDKLFIEDNHYCSCCQQNQPCKILKDFDNLARKNMLNIKPNFKKELCNNLYSDEYDSYISLVSLEVFKKDYKKYIDNAKEKRDRLEEFEIKKRMD
ThsB	WP_065387211.1	TIR domain-containing protein [Bacillus sp. FJAT-26390]	MARRVYFAFHYEDVATFRANTVRNSWITKRKSSDIVFFDASLWEEVKKDSPIAIKRLINSGLNNTSVTAILAGSLTYSRPWVRYEILESFKKNNGLLTIHINSITDKYQKTYKQGPNPLEYFYFRINDEKIHLWEYENSEWKYIDWLWKSDVKHDLGYQTEGKFSSIFPQYDWTTNDGYNQFTNWVETAAINAGR
ThsB	WP_066548625.1	MULTISPECIES: TIR domain-containing protein [unclassified Sphingomonas]	MSDMKNVFISHVHKDDAGLGKLKDLLAPKGMTIRDSSIHTGKFNNGSDENYIKTQILAPAINWAGVFICYVSPQTKDSAWVNWEIEYAAKQGKRIVGVWEHGEKECDLPAALSEYADALVGWNGDAIIDAINGKDSWEKPDGGPCDTVGLKKHPC
ThsB	WP_073461051.1	TIR domain-containing protein [Enterococcus faecium]	MATKVFISFRFSDGKEIKDELVDLFDESTEVINRSEHVDRSQMSKDTIQEYLYEKLKDTSVTIVLLTPEAVSYRKNWIGNYDDWLYDELRYSLEDRNNNRTNGVVAVYTDDAKDMILESSSHYCAHCQETKSCRTLKSFDNLARKNMLNIKQSYKKNPCNDLYDDSHDSYISLISLEEFKQDYTKYIDNAKDKRDRLHEFNIYKRM
ThsB	WP_074042450.1	TIR domain-containing protein [Culturomica massiliensis]	MIFLCFSSKDRYTIVESIMYHLKNYGLSVWYDYHKLILGDDRDYRNLIEGIEQNNYAIVLLTENVFDCVCANDELNVIHRQYINGRIHVFPIFYKITALELPLNYQWLCKLIYNEVDDKTGTLMTCNQIILKYLLDKNALYETKVLTDYIKIPVQDTYIKEMISIYFEVDYDNINVRMAILYSIFKYLTCKYDSFQYPHYCLRTFKRLYELTKLKIQIDFKELSILENSLLLMLNTIANQYFEECQ
ThsB	WP_075637830.1	TIR domain-containing protein [Rhizobium oryziradicis]	MANRTGTYFAFDGLGQTDPAKSDFRYYATVQGWNAAEHIDFKFVNSHEKASSVRDTSKLSTLQASIRQRLAGSKNMVVIISKDTRKTGSLLSWEIEMAVDHYELPLIVAYAGYQSILDPAALSSRWPTPLEKRINSGAAQAIHIPFKKEAMFDAIKRFTVNGEAISMSLQFYNRETHVQWGYIS
ThsB	WP_078205723.1	hypothetical protein [Bacillus cereus]	MFLSHSFLDARKILGLKNYIEGLGYSVYVDWIEDKQLDRSKVSKETAGILRERMQSCKSLFFAISENSDHSLWMPWELGYFDGIKQKVAILPVLKSSYDDSYNGQEYLGFYPYVAKGTIINSKQEEIWIHSSQEQYIRFRSWLNQN
ThsB	WP_078357465.1	molecular chaperone Tir [Staphylococcus fleurettii]	MGTNIFISFRYSDGQALKEDLEKHFDDDREIYNRSENEDRTGQSEEVIQDYLYEKLKNTSITIVILTPKAINYQKNGDGKWDDWLYDELKYSLEERRKNKTNGVIALYTEEAKASIMRETVHNCSTCNQEHTVNNLLEFDNLVSRNTLNIKPEFKKNKCVELYDSNHDSYISLVPYETFKENTQKYIDLALEKRNRLNEFNLTKKM
ThsB	WP_079695701.1	MULTISPECIES: toll/interleukin-1 receptor domain-containing protein [unclassified Paenibacillus]	MSYLTFNKLNNMSQSIQKSLNENYQFSTSNTVFLSHRHDDEQEVKQAVGFLAQFGQRTYVDWLDHSMPNQTSSETAQKLKQRINRSNKFVLLATPGSIRSIWIPWELGLADGVKGLSKIAILPLVKNEGTWDEREYYGIYNYIEQSYDGNWYVIKQGESRGIHLVNWFES
ThsB	WP_081001229.1	TIR domain-containing protein [Pseudomonas chlororaphis]	MAQQKNVFISHVHKDDHGLQKLKDLLAPKGIAIRDSSIHTGKFNNAKDPHYIKTQILAPAINWAGIFICYVSPQTKNSDWVNWEIEYAAKQGKRIIGIWEHGEKECDLPSALKEYADALVGWNGSSIIDAINGKDSWEKPDGAPCEPVPLNRHPC
ThsB	WP_087258479.1	molecular chaperone Tir [[Clostridium] spiroforme]	MVYRTRTYIAADWTGDKDAIDQLYKWNNGYWSLSFTNAHDLMQSYDSSLNCSIKSSLKSRMDASKMFVLIVGDSTNNVTSGGCQYCSSYNSWTRRCARGYSVDYRSYIKYECDKAIEAGIKIVVLYNSTTVSRSKCPEAIRYMGTHVAMVCRKDGKLYWDYNAVKKSLE
ThsB	WP_090851304.1	TIR domain-containing protein [Paraliobacillus sp. PM-2]	MARKVFFSFHYEKDAWRAGQVRNSNITQEVKGYLDAAEWEEVKKKGNKSIKDWIDGQLKGTSVTVVLIGQETSQRKWVQYEIEQSLEKGNKLLGIYIHRLKNQKGEKATRGDNPLDNYTVEVDGKIKKASNVFKTYFWDLDNGYENFSDWIEEAAKISYK
ThsB	WP_093519001.1	TIR domain-containing protein [Pseudovibrio ascidiaceicola]	MAYRNKTYVAFDGDRDMHYYNLMRAWRDNKGFSFNFFDAHDLNSARDSSLEYSIKNQLSERMRNTKVFVLLIGESTQYLYRFVRWEIEQALKRNLPIIAVNLNNKNGIDRNRCPAILRDELALHIPFKQRAIEVALDDWPKQHDHYTRRGQAGPHYYNTLAV
ThsB	WP_094135759.1	toll/interleukin-1 receptor domain-containing protein [Akkermansia muciniphila]	MDYIPPQIFLCFSGKDRKTVVQSMMHHLKNYGMNIWYDYHETLLGDDLYESNFKNGILKTKYAVVILSDNFSSSKMANKELDLIYYQRNNNNITIFPIFYNINPNLLPHRYRWIKKLKYREVTKRTGTLSTCHQIVCKILGDLIDNINLQSHKNDLDEYFDDSYFKTMVEFYRKIDKNNLNAKIATLFSIYFYIKYHCLQKIPKFIECIFDRLISYTKLSIKLDNRELQIMERCIIFIIINNQYLVK
ThsB	WP_094909070.1	hypothetical protein [Marinococcus halophilus]	MFLGFKIEDNINFEDYYDEGKQMYDSNLEEMNKHLDDYLFDGTDVINADEVESDWFPTLLDIDVFLSHSHRDKDKAMGFAGWLNHHFGLKVFIDSCVWNHADDLLMQIDKNYCKFPGTDTYDYQKRNYSTSHVHMMLSIALTKMIDQSEITIFMDTENSTQEISETIDKTVKSPWIYSELVMTDLVRKKIPQREWVKKAQEKPLLEQRDFKIARDVSLYLDKLIPLSKSQLEGWIKEYKQQSRPHWPLDFLYLQYEGIYNIIYKREE
ThsB	WP_097988043.1	toll/interleukin-1 receptor domain-containing protein [Bacillus thuringiensis]	MFAGFKLTTTRDFSKWVGIGKEQFEKQKVQVESDLKYFIGKDGELDGTKIQKNWFPSVDADIFLSHSHKDEDMALGLAGWLYSNLGVTVFIDSCIWGYSADLLREIDNAYCKNPDGYYNYEKRNYSTSHVHTMLATALTHMIDKTEAIFFLNTPNSLSSTDVVDKTTSPWIYHELVTANLIQKKLLNEYRKQLIIKAFEAAEQQELEIRYQVNTKDLYLLGESDLDKWEAGYDYVCAKLNHKIVEDNFNALDVLYEYKGVFDKSKEKSA
ThsB	WP_098353156.1	toll/interleukin-1 receptor domain-containing protein [Bacillus thuringiensis]	MFAGFNLITDTQFEDYQKKGDAIFLENKKQIVNELKLYIDKEGNIDGSGVQAEWFPQIKADIFISHSHKDESKAKGLAGWLYEEYGLTAFIDSCVWGYSIGLLREIDNNYCLNEDERTFNYHKRNYSTSHVHMMLATALTMMIDKAECVIFLNTPNAVSTEEIIDKTESPWIYYETVMTNLVRHKKLSEYREGIIKKSMFNEQASLNIKYNVNLDHLYELNQDELEAWSSLYKGIQDEHPLDILYKKKRMIK
ThsB	WP_098732909.1	MULTISPECIES: toll/interleukin-1 receptor domain-containing protein [Acinetobacter]	MAISLDTLSNNSTRFSRSANSYNFNQRSKTAFLCHSHMDAQYVKGFIQLLKDENINVYVDWLDSSMPESPNRETAVKIQQKIQDADYFFFLATPNSVKSRWCPWEIGYADGVKKYESIFVIPTQDRNGYYYGNEYLQLYQRIDKSDQGPLGFWKPNTTSGKYMSSL
ThsB	WP_099986934.1	hypothetical protein [Fusobacterium pseudoperiodonticum]	MYAKFKISADLDLFREVEKKEKYLESSKEFYERNKVEIRKGLENYLSPDGRMNMKELEDDWFPNIKADIFLSHSHQDEEKAKLLAFFLKEKFGLTTFVDSMVWKNVIDLLKKIDEKYNKIEGTSSYSYKGSTWAAANVYLILMIALVKMIDKCECAIFMDTPNSLEISNSSEEEFTGSPWIYSEIEILNRIQQKKSTREKEIGMENIFDESFNPRYNIQLKDFKEIDNEIFSKWLSTSEEKNSVLNPKKSLDILYEIMENKKLY
ThsB	WP_100916265.1	TIR domain-containing protein [Spiroplasma floricola]	MKKVFYSFDYDDNWKVQQVRNIGVVTNENVVEPSKWETVKRSGNEAIKNWINKEINNSDVVVVLIGQYTYNSRWVKYEIQYALNSGKKIIGIHINNLGDKYGRKCLTGNSPFNEINDYRARSIEIFNPSISNALNEIKSILLKL
ThsB	WP_109478227.1	TIR domain-containing protein [Paraburkholderia sp. C35]	MAKRVFFSFHYQDVIDFRANVVRNHWVAKDDREDAGFFDASIWEESKKKGSSELRKLIRTGLENTSNTCVLIGSQTYARPWVRYEIFYSIWRHNHVFGVHINQIKGKDGKTKTNGPNPFDYLALKYSADGTSATPMEAKDGKWVEFGEFGEYKLANVAKSERWGKTLSLSSLGFKTYCWSADDGYNSFANWVK
ThsB	WP_111926039.1	hypothetical protein [Clostridium perfringens]	MAYRNGNYSAFYVSEPFSESSLGANATKDFIYYNLLRAWKGADSSFPFIDSHQKNYNVRDGSDWEKTLKPRLHDRLNNSKNIILFLSSITNNSRALREEVDYGININGLPIIVVYSECSEKSDIIDSNSDSIKKEIKDLWDKLPKFRDSMKNVPTIHIPNNKSLIKKALEDTDFMVASKCDPGIYYY
ThsB	WP_113584357.1	TIR domain-containing protein [Bosea sp. AK1]	MAEFITREFLRNLANERSYTEQASIRKSASERPLEGSTFLSHSSKDDELVVGATIILENHGAKVYTDKVDPEMPPYTSAKTAAILKGRIRQTKRFVLLNSPNSKESKWVPWELGIADGYKGDARIALFPSADRPYDMTWAEWEYLGLYSRIVWGNFKGKEKSEWMVWNHRENTADALASWLAGN
ThsB	WP_113882497.1	MULTISPECIES: TIR domain-containing protein [Cytobacillus]	MARKVFFSFHYERDAWRAGQVRNSNITQAIKGYLDAAEWEEVKRKGDKSISGWIDEQLKGTSVTVILIGKETSDRKWVKYEIEKSIEKGNGLLGIYIHRLKNQAGEKDTKGDNPLDNYYITVDGKQKKASSVFNTYYWDLDNGYDNFSDWIEEAAEIAGR
ThsB	WP_117576054.1	MULTISPECIES: TIR domain-containing protein [unclassified Coprobacillus]	MIFLCFNIKDREKIAEPILQHLRSFGFSVWYDRKDIFIGDNRYETNIVNGAGNAKIEYAVVILSNNFSSGHFCIEELNLLRKRFKNNDIKIFPIFYDMNIDNIDSDYQWLLELVCKFVKSKDESIFAAYHIVAKITNDLLLKEKYTKISQFIRQSKNSFLKDMILCYESIDMYNYNARMSALYYIYLYIKEHNNIHQLCAYYYKPFEKLFSFTKLNIDTDRREIQILENVLLLLLSKYY
ThsB	WP_118164833.1	MULTISPECIES: toll/interleukin-1 receptor domain-containing protein [Ruminococcus]	MSKIFEQGAFSRYSKRSLENATSPILEHSQFSAKTTVFISHRHDDLEDLQGVLGFLEDEYKVKVYIDSKDSSMPITTSAETAINLKDRIRECDRFILLATNGAIESKWCNWELGFGDANKYPDKIAIFPLKPKGTYDFQYKGNEYMRIYPYIEFSDGTEKYSNGQQITRGYYVVTPKDGKNIYCSLKQWLSKGSIY
ThsB	WP_118521293.1	MULTISPECIES: hypothetical protein [Clostridiales]	MSKQVYISADYAEYDGDRDVVEELNKWGSDNFHKVDFIDMSKVASGSVSKDPDCRICDLKQEFNRQINASSAVIFVVGDKTALRTAGSACRRSGNDQSSCNCTPYKQNTNGTKSCKVFFTSTPGENDDVGCINSYSYLKHEFKQAEKKNKTIIVVYNSLRRESDWLPSYMKNYEDSARPFWTTNYRGDKVGDYSYIKEVLGF
ThsB	WP_118197511.1	MULTISPECIES: TIR domain-containing protein [Clostridiales]	MNTMLFFCFSSKDRHSIVESILFHLTNYGLPVWYDRHKMLLGDERDNKNFDEGVKACNYSIIILSANTIASECANEEIDLIYQRYKQHKMYVFPIFFNIKASQLPEKYCWMKRLVYKELTVANDSRSACNHIICKVTLDELQKYKIKTINEYLKLYKNNKAFSYLTELIDSYCKISDENHNAQIALLYAGCLYIKEKYNCCLEIPEFYYKGIQRLFEETRLNLPIDLRETLIFERLFLLLFNAAIFGYTI
ThsB	WP_119681466.1	TIR domain-containing protein [Indioceanicola profundi]	MSRLLGMGILAALGYVFKDDIAMFFNAPTTMRWVYFSFHFDRDVMRLHQVKNHWVTKPNRKEAGYFDGSLEELAKKEGSVAVKRAINKGLAGSSVTCVLIGTETYERRWVQYEVFKSIEKGNGIFGVRVHDLKDPRTRSTDPEGPNIFDYLGYGWSERSAKLVPNVLENGKWAVYDDADPIPASSATYLTAGTTPTLSDLFPVYDWVQDDGYNNFATWVDAAARHAGR
ThsB	WP_122911082.1	toll/interleukin-1 receptor domain-containing protein [Brevibacillus invocatus]	MPGIAQRKYVGETMRINKTLSQILRRLSDVLPYNYSAETLLKLFQDLYPREWMELDQRYNLYKKKDAFLLKNGKKIRYKPDPPREHFLNLPKVKHMLSKGAIAKHQANFVMNSYQQKLDNFKAKRQSAIQSRNEKIAKANELIQNVEPLYIDAFIAAYHKRGISIDGKLEIFKELQKYKSRKVIEFFYKLNDSERNNQIREMAFKHLQSTGSYVKLRKHYKGKKKEYMTERSQFYMTPLDLLNRIESNNVQNKKVYDLFISHSYKDSVIIKKIMKAFNKHSLNVYCDWTSDNDFLKRELVSEYTKVVLQKRLEQSRNLVFVKTKNSIESDWVNFELDYFSRLGKPIFCINLSGEEDMLFTGLDYSAENETVQWIRSD
ThsB	WP_123128121.1	TIR domain-containing protein [Rufibacter sp. R-22-1c-1]	MAIINATSLISFRNQVPYTERTRFMSRKDRLFEAKQHGAVTVFLSHSHSDAEGNKEVFEGAISLLSAQGVEVYVDWLDDNMPKVTDASTATKLKEKIKSNKKFVLLASPSAISSNWVNWELGLGDAAKYLEHIALFPFVSNGGTWKDAEYLRIYPYIEKANMYLPDSAKDNYIVRFPNGTSQSLSSWLRK
ThsB	WP_125322324.1	TIR domain-containing protein [Vibrio pectenicida]	MAYRNKTYIAFDGDKDIHYYYLMKAWKSSKHVSFNFYDAHDLNTARDSSMEQTIKGRLRQRMANANCLILLIGESTRYLTKFVKWEIELAISSDLPIIAVNLNGKKQMDNDRCPPVLRDALAIHIPFKQSAVEYAMDNWPQSFSTHKSNGESGPYYYKDSVYQELGI
ThsB	WP_127904215.1	hypothetical protein [Solirhodobacter olei]	MANRTGTYFAFDDLGETDPTKSDFRYYATVQGWDTANHIEFHFVDSHEKASSVRDPSKLNTLKASIRQRLADSKNMVVIISPDTRRSGSLLSWEIEQAVDDYKIPLIVAYTRYTSIIRPANHFSLWPITLQQRVQNGTVEAIHIPFKKDALFDAIRRFTVNGEKIGGPLVHYTREAQVNWGYIS
ThsB	WP_130743438.1	hypothetical protein [Rhizobium leguminosarum]	MANRTGTYFAFDGLGETDPTKSDFRYYATVQGWNAAEHIDFKFVNSHEKAGAVRDTSKLSTLQASIRQRLDGSKNMVVIISGDTRKSGSLLSWEIEMAVDNYKLPLIVAYTGYNSILNPAALSGQWPTSLENRINSGAAQAIHIPFKKDAMFDAVRRFTVNGEEIGGSLKYYSREAQVGWGYIS
ThsB	WP_131262621.1	TIR domain-containing protein [Acinetobacter sp. ANC 4910]	MSRKIFVSYKYADTNVLSLTDNIWETTKSRDYVTKLQEILNENDEIYKGENDGEDLSDFADSTIETKLKKKIFDSSLTVVFISPNMKNIYESEQEQWIPWEVAYSLRNKKIGDRVSRPNGMLMVVLPNQNGKYDYYIEDNTCNYCKCRTLKTNFLFPILKKNTFNHKKKVESDCDQHSSSPVYTGDHSYIESVKWKDFIKNPSIYLDNATRKREIIEDFDISKMLSDDLVF
ThsB	WP_131169335.1	TIR domain-containing protein [Vibrio parahaemolyticus]	MARKVFVSYKYGDTQVKSLTDDWFVSTKVRDYVTELQDLLKENSEIYKGEDDGEDLSDFKDSTIESKLRNKIFDSSVTIVMISKGMKEWFTPEKDQWIPWEVSYSLKELTKNGRTSLANGVLMVVLPDENNDYDYYIKENTCPHCNCRTLMTDFLFGILKRNVFNNKALSESSCGHHEYNPVYVGDHSYITSVKWSDFIKSPTECLDECVRLRDKIDDFNISKVIHND
ThsB	WP_132897160.1	TIR domain-containing protein [Sphingomonas sp. PP-CC-3A-396]	MAYRNKTYIAFDGDKDMHYYRLMTAWSAHEGFNFEIHNAHDLNTARDSSQEESIKRQLRERFVNSKLFLVLIGESTRYLTKFVRWEIETAIRLDLPIVAININGSRSQDERCPPSMKDALAVYVPFNEKIITYAMNDWPSSHAAHRRGGKSGWFYYYDHVYKSLGL
ThsB	WP_139608172.1	MULTISPECIES: TIR domain-containing protein [unclassified Pasteurellaceae]	MSKKIFFSFHYQDVIDFRANVVRNHWLTKENRSAAGYFDKSIWEEAKKTSSLALKRLINSALIGTSFTCVLIGTETYQRPWVKYEIFRSIHKGNRIIGVHINSIKGKDGNVKNLGKNPFDYLGVYFNEDGSKYAFIIRETINSKWIYWEEIESTSFHNNDYFPSEYARNNAKKCISLSSFFAIYDWSEDNGYDNFSSWVS
ThsB	WP_140584156.1	TIR domain-containing protein [Mesorhizobium sp. B1-1-6]	MAYRTFFSFHYQRDIWRVNIVRNSNIIDGAAAAGWHDASLWEEAKRQGDTAIKRLIDKGLERTSVTVVCIGAQTASRKYVAYEIEQSALRRNLLLGVRIHHLRDQFGSVDSPGFVPALLTSYRAPVIDFTTSDELGRRIERLMTARV
ThsB	WP_140876461.1	TIR domain-containing protein [Myxococcus xanthus]	MRQVYFSFHYEDVWRVNQIRNSGLLFGDKSVGFSDSSIWEEAKAKNSNVLRKLIRAGLTGTSVTAVLIGSKTSSRRWVTYEIEKSIERGNALIGVYIHKLRNQDGRCARQGPIPALLRKSGASIYTWTNAKDFGEWVEAAWQEKNKKTALFDNLAKFLGF
ThsB	WP_143884384.1	TIR domain-containing protein [Chryseobacterium binzhouense]	MSKIYNYCAFYVKEPFSESSLRAYATEDFCYYNMLKAWKGFDSTFPFSNAHDTTYNVRDSSDWENTLKPRLRERLRNSKNIILFLSDHTLNSRAINEEIDYGINTLNLPVIVIYPNLKNKEDLLTSDKNINNRVKSLWNKLPIFRDSKFKVPVLHIPLNKETIRTALNNSDFRYGSAKKNDDYTYKQ
ThsB	WP_144356925.1	TIR domain-containing protein [Streptococcus pasteurianus]	MATKVFISFRFSDGKEIKDELVDLFDESTEVINRSEDADRSQMSEDTIQEYLYEKLKDTSVTIVLLTPEAVSYRKNWIGNYDDWLYDELRYSLEDRKNNRTNGVVAVYTDDAKDMILESSSHYCAHCQETKSCRTLKSFDNLARKNMLNIKQSYKKNPCNDLYDDSHDSYISLVSLEEFKQDYTKYIDNAKDKRDRLHEFNIYKRM
ThsB	WP_144389934.1	TIR domain-containing protein [Vibrio cholerae]	MARKVFVSYKYGDTQVKSLTDDWFVSTKVRDYVTELQDLLKENSEIYKGEDDGEDLSDFKDSTIESKLRNKIFDSSVTIVMISKGMKEWFTPEKDQWIPWEVSYSLKELTKNGRTSLANGVLMVVLPDENNDYDYYIKENTCPHCNCRTLMTDFLFGILKRNVFNNKSLSESSCGHHEYNPVYVGDHSYITSVKWSDFIKSPTEYLDECVRLRDKIDDFNISKVIHND
ThsB	WP_144456576.1	TIR domain-containing protein [Bacillus pumilus]	MGYRNGNYAAFYVSEPFNESSLGANATKDFVSYNMLRAWKGKDSNYPFNDSHDKTYNVRDGSDWDKTLKPRLRKRLDQSKNIIFFLSKHTENSKALREEIDYGINVKGLPVIVVYPEFTEKSDIIDCTTKTIRSEVVNLWSRVPIFNDSMLKVPTIHIPYKKHLIKQTLEDKDFMVNSKIAAGSYHFYRC
ThsB	WP_144489725.1	TIR domain-containing protein [Bacillus sp. WP8]	MARKVFFSFHYERDAWRAGQVRNSNITQAIKGYLDAAEWEEVKRKGDKAISGWIDEQLKGTSVTVVLIGKETSNRKWVNYEIEKSIEKGNGLLGIYIHRLKNQDGEKDTKGDNPLDNYYITVDGKQKKASTVFNTYYWDLDKGNENFSDWIEEAADIAGR
ThsB	WP_146446234.1	TIR domain-containing protein [Planctomycetes bacterium Pla108]	MAYYTRQQLQSVPIYLEAAVRNNRYHTRTASAAVTVFLSHSHQDAAIVNQAVQLLGSQGVTIYVDWKDESMPSVTSPETARRIKGKIKECKKLVLLATNNALQSKWVPWELGVADAENSMKNIAILPVTDSQTSWIGSEYVGIYDRIEQASSGKPAVFEPGASSGILLEDWLRR
ThsB	WP_148322433.1	molecular chaperone Tir [Clostridiaceae bacterium]	MIYRTRTYIAADWTCDKNAVDQLTKWNNSKHWGLTFGDAHELSQCLSDDTNNCNIKKNCSQNLDHSKFFILIVGDKTKSLRGGYCMYCKAYSNCQYTYKTNKSYVEYECDYAIRNNLPIIVLYNSTTVDKSKCIDSVVNVAKAHARMIMRGTDNKLYWDYQSVKDAFDKLAKPV
ThsB	WP_148828243.1	MULTISPECIES: hypothetical protein [Xanthomonas]	MFRAFSLDIREGNPFASWHQNGKAFIEGRWPKSERAFDSYVEEAVIDGDGIREHWFSKLNADVFISHSHNDEAMAVGLAGYLANLGLRPFVDSLVWHDSVTLLESIDQRFCRSDDDPKTFDYNKRNYSTSHVHMMLASALAESIDQCECVLFLNTPRSIQVRDSKEPNKAVTASPWIYHELITTQLIARRRHGDRVTKGFGIEDARVLAEAVQPTPVRVEYRAPMDHLAELTFQSLENLRLKSLQRFEALDELYREHPAPGPKKG
ThsB	WP_148988796.1	TIR domain-containing protein [Bacillus horikoshii]	MARKVFFSFHYERDAWRAAQVRNSNITQSIKGYVDKAEWEEIKRKGDKAIKDWIEGQMKGTSVTVVLIGKETADRKWVQHEIEKSIEKGNGLLGIYIHRLKNINGEKDERGQNPLDNVYISVDGKLKRASSYFQTYFWDLNDGYNNFSSWIEEAATLAGN
ThsB	WP_157339556.1	TIR domain-containing protein [Streptococcus equinus]	MPGKAKRKYDAETVRLSKSLTRPLSLIAETLKPGYTREDLLKAFRYYYPYEWNLIGERYQVYKGKDNFLAKKGKRKRYNPLKPEEFFYSLPKVKHLLSAGFRKKHESQYNENKRMVCETFLKNKRLNKIGKKKMSIRTYTKDQQKVDPGFIDALVYAYHRKGITINEKLEICKEIRKYDCDKTWKFFWKLNDSERNNQIRAYAFQCLQKSGHYVKLRKNFRGKKKQYVTEKSTFEGSPESLAEKLKTTDKSIQKIKKYDLFISHSYLDREIVLKIVRKMNSCGLNCYVDWTADSDFLKRSLVSEYTKEVLKARMKNSKKLLYLSSSNSRISSWVDFELEYYQSEVQNEIYMIVLDGEDTHNFKLLDQTKIESRFV
ThsB	WP_158422003.1	hypothetical protein [Lachnospiraceae bacterium]	MSKQVYISADYATDSGDRDVVDVLQTWGSDNYHRVDFIDMSQVSSGSVSNDPDCRPCDLKSEFNRQINASSAVIFVVGDKTASRTAGSSCNRNGSTQAASSCTPYKQNTNGKKSCKVQSTVSAGSDNVGSINSYSYLRHEFEQAKKAKKTIIIVYNSLRNESAWLPSYMNGYEGIARPFWKKNAYENKVGDYDSLKRELGFE
ThsB	WP_165032912.1	TIR domain-containing protein [Mesorhizobium camelthorni]	MAYRTFFSFHYQRDIWRVNIVRNSNIIDGAAAAGWHDASLWEEVKRQGDAAIKRLIDKGLERTSVTVVCIGAQTASRKYVGYEIEQSAARGNALLGVRIHHLRDQYGNSDTAGAIPALLTSFRAPVINFTTADDLGRQIERMVTGRG
ThsB	WP_167031734.1	TIR domain-containing protein [Chryseobacterium sp. Tr-659]	MSFISESELSQYRSRTKTFSADNITYLNESQSRDKTKPMIFLSHKHDEYTILQDVVGFLENEGINVYVDWMDPNMPAYTNAETAHKLKQKIKIADKFILVATENAINSKWCNWELGLGDAAKYIQHIALIPINRTNKSFRGSEYLSIYPYIDYENGDNKYVNGSYISKGYYVKTPLSNGRHTLTPLKEWLAKK
ThsB	WP_171553486.1	toll/interleukin-1 receptor domain-containing protein [Acinetobacter sp. Ac_5812]	MAISLDTLTNHSRRFSASENLYKSSQRSRKAFLCHSHLDAQYVKGFIQLLKEENIDVYVDWQDSSMPENTNRETAVKIQQKIKETDYFFFLATPNSVKSRWCPWEIGYADGVKNYESIFIIPTQDRNGYYYGNEYLQLYQKIDRSTHGILCFWKPHEQHGKFVSSL
ThsB	WP_172543070.1	toll/interleukin-1 receptor domain-containing protein [Lachnospiraceae bacterium]	MLFIGYSSKDRYDIVEPMIFHLKNYGIDVWYDFHDMYLSDNRIETNFINGIGKSTYVIFIISNNLFTSQCAIEELKYAQDLYEKGDITLFPILYLLKASEVPEEYNWIKKIIYNEVTKNSGTLFVTNQIIEKILHDECSSLQYRSFSEISDFMEPYLKELLEVYLMLDTPNYSAKMALLYAAYLYISFQKNIQFETYIVKIIKRIITFSSLNITLDHLSYHIFELTILISLNKYLIRY
ThsB	WP_173212849.1	MULTISPECIES: TIR domain-containing protein [unclassified Streptococcus]	MATKIFISFRFSDGKEIKDELVDLFDESTEVINRSEDVDRSQMSENIIQEYLYEKLKDTSVTIVLLTPEAVSYRKNWIGNYDDWLYDELRYSLEDRKNNRTNGVIAVYTDEAKDKVLDDSTHYCQHYQQTKSCRSLKYFDNLARKNMLNIKSAYKKNPCNDLYDNEHDSYISLVSLSDFKEDYSQYIQNAKDKRERLDEFNIAKRM
ThsB	WP_173458697.1	hypothetical protein [Ruminococcus flavefaciens]	MSKRVFVSADWREPFDSHSWDKEVVDRIRKWKSDPRYGINIICTDDVHDSVTSNPDCRRCDIKVECGDCIKKSSVVVFVVGDKTASKNAGPCDGFSCAPAYSGSQKKYCNKAYIPDSISNWKNMSYLEFEITTAVKNRKQILIVFNSVYRQEQWIPSWYKSLRQYNQVNELARIPFWRDASHIQDCYQDIRRYLI
ThsB	WP_173800025.1	toll/interleukin-1 receptor domain-containing protein [Fibrobacter succinogenes]	MITEVFNRHAFDSYRVTTLMEAYSSTLAQEGASQEEPVSIFLSHRHADLDDTKGIIGYLTKNYNVLVYIDSQDPTLPSSTCVETAKRIKRRISSCKKFIFLATNGAIESKWCNWELGYGDAYKFDKDIAILAMKDSSIYGGDFNGKEYMEMYPSVVFSDENTPKKSGGCFSKGLYVKTTNGTDVFLTAFDKWLEG
ThsB	WP_179513735.1	MULTISPECIES: TIR domain-containing protein [unclassified Sphingomonas]	MDEMKNVFISHVHKDDGGLTKLKDLLASKGMAIRDSSIHTGKFNNATDENYIKSGILAPAINWAGVFICYVSPQTKDSDWVNWEIEYAAKQGKRIIGVWEHGQKECELPSALAEYADAVVGWNGDAIIDAINGKDGWEKPDGGPCDAVFLKKHPC
ThsB	WP_180062551.1	toll/interleukin-1 receptor domain-containing protein [Acinetobacter sp. YH12120]	MAISLDTLTNNSTRFSRSANSYTFNQRSRKAFLCHSHIDAQYVKGFIQLLKDENIDVYVDWQDSSMPESTNRETAVKIQQKIQEADYFFFLATPNSVKSRWCPWEIGYADGVKRYESIFIIPTVDRYGSYYGNEYLQLYQRIDRSTSGILCFWKPDEQYGKYVSSL
ThsB	WP_187772201.1	TIR domain-containing protein [Agrobacterium sp. B1(2019)]	MNRTGTYFAFDGLGQADPTKSDFRYYATVQGWNSAGHIDFKFVNSHDKASPVRDSSKLSTLQASIRQRLSGSKNMVVIISSDTRRTGSLLSWEIEMAVDVYEIPLIVAYTGYASILAPAALSGLWPASLEARINNGSAQAIHVPFKKDAMFDAMKRFTVNGEKLWGPLVHYTRLAHANWGYLS
ThsB	WP_000537095.1	TIR domain-containing protein [Bacillus cereus]	MGTNVFISFRFSDGNDLKEELEELIESSTEVFNRSENEDRSTMSEDTIQKYLYDKLKQTSVTIVLLTPKAVSYKKDIWGAYDDWLYDELRYSLEDRNENRTNGVVAVYTNESKDLILSKSSHTCSVCNQESNCEVILDFDNLVRKNVLNIKTAYKSNPCNNLFDEDKDSYISLVHIDDFKKDYVKYIEAAKEKRDRKDEFELVKKM
ThsB	WP_000537094.1	molecular chaperone Tir [Bacillus cereus]	MGTNVFISFRFSDGNDLKEELEELFDSSTEVFNRSENEDRSTMSEDTIQKYLYEKLKQTSVTIVLLTPKAVSYKKDVFGSYDDWLYDELRYSLEDRNENRTNGVVAVYTNESKDLILSTSSHTCSVCNQESNCEVILDFDNLVRKNVLNVKTAYKSNPCNNLFDEDKDSYISLVHIDDFKKDYVKYIEAAKEKRDRKDEFELVKKM
ThsB	WP_006859139.1	MULTISPECIES: hypothetical protein [Lachnospiraceae]	MSYQNANYSAFYVSEPFSESNLGANSTHDFVYYNMLRMWKGEDNSFPFNDAHDKTYNVRDGSDWEKTLKPRLHTRLDNSKNIILFLSSITANSHALREEMNYGIGTKGLPVIVIYPDYDKKSDIVDSNGNFKKQIKDLWDKLPAFRDNMSSVATLHIPCTKSVIISALNNEDFMVNTMADAKKYYYKP
ThsB	WP_012059008.1	TIR domain-containing protein [Clostridium beijerinckii]	MGRKIFISYKYADNDVNHIVGEWYENNTVRDYVDKLEEYLKDKSDNIYKGESDDEDLSKLSEDTIWEKLKDRIYDSTLTIVMISKNMREFYKVDKNQWIPWEISYSLKEVSRKNSSGNSVTSKTNAMIAIIVPDLNNSYEYYTYNKNCCDSGCRVLKTNTLFDILKNNMFNIKDTDTKDCSDGSKIYYGNSSYINSVKWDDFINDIESYIDSAYELQDNMDKYKIVKEV
ThsB	WP_015912913.1	hypothetical protein [Acidovorax ebreus]	MTYRNGNYTAFYVAEPFHPSSLGANATKDFQYYNTLRMWKGADATFPFVDSHDKTYSVRDGSDWESTLKPRLRERLRNSKNIILILSSITTNSRALREEIDYGINDQGLPIIVVYPEYATKESLLVGGSLKQAVKNLWENLPVFRDSMSKVPTLHVPMNKELIKKSLQDGEFMVGSVKAPGIYRYNP
ThsB	WP_023062561.1	hypothetical protein [Hungateiclostridium thermocellum]	MAYRTKTYIAADWTGDKDAVEQLHKWNDSDHWSLSFIDAHDLTQARDESLNCSIKASLRTRLDASKTFVLIVGENTKTLRSGGCQYCYSYNSWTRSCARGYSVDYRSYIEYECDKAVQDGLKIVVLYNAATVNKSKCPDSVKNIGTHVAMCFFRDGKYYWDYQSVKAALS
ThsB	WP_024146422.1	MULTISPECIES: hypothetical protein [Enterobacterales]	MTGMSGNYCAFYVAEPFHEGALGAHATKDFVYYNTLRMWKGADSGFPFTNSHDTTYNVRDGSNWEQTLMPRLRQRLRNSKNIILFLSDRTINSRALREEIDYGINSLGLPVIVIYPDYDTKESLLVNNILKQQIQNLWSKIPAFRDSMHLVPTLHIPMNKALIRQSLADSKFMVKTKTVPDVYRYSA
ThsB	WP_027699061.1	TIR domain-containing protein [Weissella oryzae]	MAYRNKVYVAFDGDEDMAAYRTLQMWSANENIDFDLNNAHDLKSSRDSSSEETIKRSLRERMNNSKTFVLLVGEKTKNLYKFVRWEIETAIKLGLPIIVVNLNGNRKTDQLLPPILRDELLIATTFQSKILNYALNNWPESDKKYRKNNQSGHYYYSDSVYEDFGL
ThsB	WP_032568063.1	MULTISPECIES: molecular chaperone Tir [Bacteroides]	MAYRTKTYIAADWDGDKNAVEQLYKWKKSNYWSLDFHDAHDLTQARDSSLNCSIKSSLATRLDVSKTFVLIVGNTTKTVRSGSCQYCGSYNSWTQSCARGHSVDYRSYIEYECEKAIRDGLKIVVLYNAGSVNKSKCPDSIKYHGTHVAMWKWENGQYYWDYQSVKRALE
ThsB	WP_033779038.1	MULTISPECIES: TIR domain-containing protein [Enterococcus]	MAYRNKTYVAFDGDNDIHYYRTMKMWKQNDKSDFNFFDAHDLNNARDTSSEDTIKRRLRERLSNSKVFVLLVGDGTRYLYKFVRWEIEQAVKLNLPIIVVNLPQDAGQEGERQVDFERCPKIVRDNLAIHISFKSNILQYALENWPESHYNHRKKGDTGGYSYKDYVYDSLGI
ThsB	WP_037291049.1	TIR domain-containing protein [Saccharibacillus sacchari]	MIFFCFSSKDRHAIVEAILYHIRNYRIPVWYDRDQMLLGDERNYKNFVEGVENSSYGIIILSPNSIQSHCANEEIDLMYDKYLNGSMHIFPIFFNLSANEVPEKYGWMKQLVYKEILPSIDVYSTCNHIICKFLSDELIQHESQSLISLEKRMKSIKCDLFILSLIQSYLELDEKNFNSRIALLYAGCCYIEFNYDLHTIPSYYTAGFKKLFNETKLSLKVDLRDILMIESLFLLLVSTVVISSFTENV
ThsB	WP_039223968.1	hypothetical protein [Clostridium novyi]	MSKRVYISADYSQENGDRDVVDILNKWGKDSLHKVDFIDMSQVISGSISSDPDCRPCDLKREFNQQINASSAVIFIVGDKTASRKAGSSCSRVNTDLIKYVCTPYKQNTNGAKTCKVLTTYTVGEDDDVGNINNYSYIQHEFEQAKKRKKPIIIIYNSLRKESSWLPSYMKDYESEAQPFWNKNDRGEKIGNYSYIKKVLGYE
ThsB	WP_042570295.1	hypothetical protein [Ralstonia solanacearum]	MAYRNGTYIAFHANGTNRPGGNSDIDYYNLMKAWTGKDDDSFALINSHDKAAAVRDSSKRETLRQSLLERLRNSKNMVLIIGETTRLDTDWVPFEIEKAIDQYKLPIIATYTQYSTPIRDPASLKSLWPQALASRIASNTARVIHVPFKQAALNDAISQFSHNNLPGGSLSYYSDEAYQSFGITD
ThsB	WP_042063162.1	toll/interleukin-1 receptor domain-containing protein [Aeromonas allosaccharophila]	MKYRDFIWECDYGEHTRFTNVLKILVSEQNAYELCMCALFVNNNPYNLEFFIVLSYENPRDGQVEKMLKLMTDVGARQRPDIPINELMMEMGGKRFNSMTVSNVSSIEQVKHDLFDFKERKDIAQIISIKPLGKRLPVFLSHSSSDKPFVEDVIPYLSSQGLPVWYDKVSIDYGESILSAVQSGVKDSGAVIFFITKSFINSSWCKLEMEGFMSRYAGGQGVLLLSVVSNDVSHEELPFFLQNIKYLRLSGEQNPKLVSSELLPALKKHFKL
ThsB	WP_045137377.1	molecular chaperone Tir [Lactobacillus paracasei]	MTYRNKIYVAFDGDSDMSYYTMLEAWAKNKNVDFEFYNAHDLNTARDSSKEESIKRDLRIRFANSKLFILLIGEHTKNLTKFVKWEIEMAIKLQLPIIAVNLNDSKTPDKFEPSSLKNQLAIFIPYKLKIINYAINNWPARDHEHRKNNEIENYHYIDSVYKKLELD
ThsB	WP_046676156.1	hypothetical protein [Sphingobacterium sp. Ag1]	MAYRNGTYVAFHANGTNYPLDSDIRYYNIIKAWSGRTSDDFTIVNSHDKTGAVRDTSSKETLRRSLKERLNNSKNMILIIGETTKNDDDWVPFEIEYAVDTCKIPLIITYVDVSTPIYDCTPLLSKLPAALRTRIADRTASAIHIPFNKNALKDALRFTFNFKPNGYGKGVYSEQAYKNFGMI
ThsB	WP_049181358.1	molecular chaperone Tir [Lactobacillus paracasei]	MTYRNKIYVAFDGDSDMSYYTMLEAWAKNKNVDFEFHNAHDLNTARDSSKEESIKRDLRIRFANSKLFILLIGEHTKNLTKFVKWEIETAIKLQLPIIAVNLNDSKTPDKFEPSSLKDQLAIFIPYKLKIINYAINNWPARDHEHRKNNEIENYHYIDSVYKKLELD
ThsB	WP_056396302.1	hypothetical protein [Massilia sp. Root418]	MAYRNGTYVAFHADGNNVPGKTDIDYYYMMRAWSASPDDDFTMVNSHEKVAAVRDSSSKETLRRSLHARLANSKNLVLIIGETTKNDKDWVPFEIEQAVDKYKIPIIAAYAVWDKPIRAPRAFSTYWPAAMETRINNGTASIIHIPFKKAAIMDALGFSHSNLPAGGGLGIYSDAAYRSFGISD
ThsB	WP_059153913.1	MULTISPECIES: TIR domain-containing protein [Elizabethkingia]	MSIQSITSSISSLDREISSLENQLQTINNNLSRKEKEATSILEKISKEKDLKRIVTYNKDLLRKNDEINRINKDKSSKSKTLSDKQTKKLKLLQDLNKEEQKVRDKTKKEQKEILTMQQSITREMERQKTLSLSSLPKKHFELPINTQKSYDVFISHASEDKAGFVRPFVEALRAKDVVVWYDDFELQVGDSLRRSIDNGLKNSKYGIVVLSDAFFNKEWPQRELDGLFAREVNGEKVILPIWHKISKNEVMSYSPIIGDMLAINTTDFMIEEIAEKIATRIKR
ThsB	WP_063101691.1	MULTISPECIES: molecular chaperone Tir [Enterobacteriaceae]	MNYRTKTYIAGEWDGDKDAIQKLHDWNDSKHLSLSFTDAHDLTQARDGSLNCSIKSSLNTRLNASKTFVLIVGSNTKTARSGRCQYCASYNSWTGSCARGHSIDNKSYIEYECNRAVEDKLKIVVLYNAASVDKSKCPDVIRNVGEHVAMCTYENGSYYWNYQAVKKALS
ThsB	WP_071729283.1	molecular chaperone Tir [Bacillus anthracis]	MATNVFISFRFSDGNDLKEELEELFNSSTEVFNRSENEDRSTMSEDTIQKYLYEKLKQTSVTIVLLTPKAVSYKKDIWGLYDDWLYDELRYSLEDRNENRINGVVAVYTNESKDLILSTSSHTCSVCNQESNCEVMLDFDNLVRKNVLNIKANYKSNPCNNLFDEDKDSYISLVHIDDFKKDYVKYIEAAKEKRDRKDEFELVKKM
ThsB	WP_074423032.1	hypothetical protein [Klebsiella pneumoniae]	MNGNYCAFYVAEPFNESALGAHATKDFVYYNTLRMWKGADPTFPFNNSHNTTYNVRDGSNWELTLMPRLRQRLRNSINIIFFLSERTLNSRAIREEINYGINSLGLPVIVIYPDYNTKESLLNNNILKQQIQSLWAKVPVFRDSMHLVPTLHIPMNKYIIMQSLADSRFKVASKTVPDVYRYTV
ThsB	WP_077556269.1	TIR domain-containing protein [Rhodanobacter sp. B04]	MAYRNGTYIAFHADGTNIPGGNSDIDYYNLMKAWPEKGDDDFTMINSHEKASAVRDTSKRETLRASLMERLRNSKNMVLILGETTRLDTDWVPLEITKAVDVYKLPIIVAYTKWSGPIRNPSALSGYWPSALSERINNGSASAIHIPFKKNALLDAINQFNHNKLPTGGGLGIYSNEAYQSFGIQG
ThsB	WP_078711577.1	TIR domain-containing protein [Anaerorhabdus furcosa]	MEYVSVGGIFITSNINKVFICFAAKDRYLIAQPIVYHLKNYGIDTWYDRYEMVMGDNREEKNIKEGVEKCKYAIIILSKFTMFSNCAVEEITILEKRYKKSEIVIFPILYELNPDNIPDQFKWLKSLIFKEVNKKSGTHEVCNHIACKITTDIKEKINAKSIDSILFSYKDLIPSLTFELLKTYTEIDADNLNSRITILYVIYLSLCVELSENNSTISLISSIFQRLFSETKLNLPIDYREIWLLENSICILIEYYRLFCTESKI
ThsB	WP_081026357.1	TIR domain-containing protein [Blautia obeum]	MIINKKYTELKILNKGDDTINNCSYSLFICFAAEDRYSIVEPLVYHLKNYGIKTWYDRDKLLMGDNREEINLEKGVWKCNYALVVISKFTVDSVCAMEELSIIESKYRQGKIIVFPVVYELSPNDIPDRLCWIKELIFKEVDRHSGTREVCSHIVCKITGNILNNCIHQKVRDIISTSQEILPSGVYDIIRSYLQIDHANLNSRISLLYAAYLVITDTKRINANSITNMVSCVFDRLFSETRLNLPVDYRELWLLENSLCILIDFYIDSCTESRI
ThsB	WP_081446809.1	hypothetical protein [Desulfovibrio piger]	MSKRIYISADYAPDSGDRDVVETLNNWGTDSLHKVDFVDMAKVVSGSVVNSMDECYPCDLKAEFNRQINASSIVICIIGDKTATRTAGSTCSRFGKDYFFGCTCTPYKQSRNGIRDCKVDITYPAMGEIGNINNYSYLRHEFEQAKIKNKTIIVVYNSLIREPKWLPHYMKEYESRAEPFWKKDDYGRKVGNYTRIKEALGYV
ThsB	WP_083122319.1	hypothetical protein [Megasphaera sp. DISK 18]	MRKRIYISADYSIDHGDRDVVECLNKWGNDHKHILDFVDMSRVISGSVEHSNPDCRPCDLKQEFNRQIYKSSIVVFVVGDKTAVRKAGSSCKRMDGSPCDCTPYKKNTNGMKACKVVSTMPTNGTFIGEINSYSYLQHEFKAAKLWNKKIVILYNSSRMEKQWLPTYMRGYENIAKPFWTINFMGERVADYASIKKLLGYC
ThsB	WP_083817605.1	TIR domain-containing protein [Alistipes sp. HGB5]	MVYRTRTYIAADWDNDSNAVQQLNYWNDNKYFSLSFTNAHDLQQARDSSLNCSIKRSLGERLDASHTFVLIVGNNTKTVRSGRCQYCNSYNSYGGYCARGYSVDNRSYIEYECEKAVRDGLKIIVLYNAFKVDRAKCPDVIRNVGIHMPMWGYGSNGQAVWNYQNVKTALG
ThsB	WP_089965286.1	hypothetical protein [Clostridium gasigenes]	MSYRNGVYVAFNGCGTAVPTKSDIAHYDMLKVWKANDDIDFTFVDSHEKTKSVRDTSDREKTLYPRLQERFRSSKVLFLIVTENTKNSS
ThsB	WP_090077655.1	hypothetical protein [Lachnospiraceae bacterium C7]	MSKQVYISADYSWNSGDREVVEVLQQWGKDNVHRVNFIDMSQVQSGSVADEPDCRPCDLKSEFNRQINASSAVIFVIGDKTASRTAGSSCSRNGKEQYESVCTPYKQNTKGSKLCKVVSTVNAESNNVGCINSYSYLRHEFEQAKRAKKKIIIVYNSMRNEHDWLPNYMEGYEDLARPFWKKNLYGEKVGDYEFIKERFGF
ThsB	WP_093018675.1	TIR domain-containing protein [Variovorax sp. OV700]	MAYRNGTYVAFHADGNNRPGKTDIDYYNLMKAWSAKTDDDFTIINSHDKAAAVRDSSLHATLRRSLHERLKNSKNMVLVIGETTRLDNDWVPFEIEQAIDRYQIPIIATYSIYEKPIRNPAALSQYWPQALATRINNGSAHVIHIPFKKAALNDAIGQFSHNKFPSGGGKGVYSDEAYRNFGISD
ThsB	WP_108634304.1	TIR domain-containing protein [Sphingobacterium sp. M46]	MAYRNGTYVAFHANGTNYPLNSDIRYYNLIKAWSEKAGDDFCIVNSHDKTAAVRDSSSKETLRRSLRERLNSSKNMVLIIGETTNQDDDWVPFEIEYAVDTCKIPIIVTYVDIKTPIYDCAPLLPKLPDALRSRIQNKTASAIHIPFNKKVLQDSLRFTFNNKPNGYGEGIYSANAYRTFGL
ThsB	WP_117638500.1	toll/interleukin-1 receptor domain-containing protein [Blautia obeum]	MIITQKYTELKILNKGDDTINNFSYSLFICFAAEDRYSIVEPLVYHLKNYGIKTWYDRDKLLMGDNREEINLEKGVWKCSYALVVISKFTVDSVCAMEELSIIKSKYRQGKIIVFPVIYELSPNDIPDRLCWIKELIFKEVDRHSGTREVCSHIVCKITENILNNCTHQKVRDIICTSQEILPSGVYDIIRSYLQIDHANLNSRISLLYAAYLVITDTKRISANSITNMVSCVFDRLFSETRLNLPVDYRELWLLENSLCILIDFYIDSCTESRI
ThsB	WP_117686822.1	DUF1883 domain-containing protein [[Eubacterium] rectale]	MKFSYYDLGHLSKGQVVEVCLSAAANVRLLDSSNYNNYKNGRHHRYYGGYVKKSPYRIIVPNSGHWYITIDLGGYSGTVKHSVQVLPGVLPAARTRIPLANEPNLYVEAPEANKDYDVFISHASEDKEAVVRPLANALKEKGLNVWYDEFELKIGDSLRRKIDQGLAKSRFGIVVISRSFIKKGWTNYELDGLMTKAISGQQTLLPIWHDITKQEVIDYSPSLADKVARNTSQETVEEIANEIVDMILG
ThsB	WP_118759695.1	TIR domain-containing protein [Ruminococcus sp. AM27-16]	MGHKCFVSFRKEDDAYKDELVKLFDEEDIIDKTLDRVIESEDGDYIMQVIRDDYLKDSTVTICLIGTHSSENEGYDWLGRHHNYFIIRELQASLYNGKNNTRNGVLGVVTPEMYDSIFQGTYTCSTCGGIHNCVKVNDNTVIKEFSVNYYIEPHDGCAWSEDERYCILVKWDDFVENPEKYVDAVFDKRTAPIAEKVKVRVTR
ThsB	WP_127813855.1	molecular chaperone Tir [Bacillus thuringiensis]	MATNVFISFRFSDGNDLKEELEELFNSSTEVFNRSENEDRSTMSEDTIQKYLYEKLKQTSVTIVLLTPKAVSYKKDIWGLYDDWLYDELRYSLEDRNENRTNGVVAVYTNESKELILSTSSHTCSVCNQESNCEVMLDFDNLVRKNVLNVKANYKSNPCNNLFDEDKDSYISLVHIDDFKKDYVKYIEAAKEKRDRKDEFELVKKM
ThsB	WP_132940514.1	hypothetical protein [Vibrio crassostreae]	MARTGNYSAFYVSEPFNQGNLGASATKDFVHYNLLKAWKGADTSFPFIDSHDKNYNVRDGSDWEKTLKPRLHDRLSKSKNIVLFLSSHTKNSRALREEIEYGVDTKGLPVIVVYTDFSEKSDIVNSSGNFKKQITDLWNQLPALRNAMNSVPMLHIPNKKSLIKSALENKNFMVNTKIDGGNYV
ThsB	WP_133935794.1	hypothetical protein [Stenotrophomonas sp. CC22-02]	MRTGNYAAFYVAEPFNAGPLAAHATKDFVYYNTLRMWKGADPAFPFSDSHATTYNVRDGSDWETTLKPRLRERLRNSKNVLLFLSAETVNSRAIREEIEYGIQVQRLPFIVVYPDYKTRAELLRDGRLKQSVRDLWSKVPAFRDNMGQVPTLHVPLHKETVTLALRAREFMFETKIDPCIRRYDP
ThsB	WP_138805917.1	TIR domain-containing protein [Inquilinus sp. KBS0705]	MANTCYTCFDGDNDIHYYRLMQAWHANDRFAFTFANAHDITQARDTSSEETIKRSLRLRLNSSDVLIVLVGQSTRNLYRFVRWEMEVALEKEMPIIVVNLNGERSMDSVLCPPILRHELVVHIPWGHKIIDYAIRNWPAEHHRLLAAGTSGERLYPNTVYNNL
ThsB	WP_139730224.1	hypothetical protein [Aeromonas sobria]	MARTGNYAAFYVSEPFNQSNLGASATKDFVYYNLLKAWKAEDNTFPFNDSHDKNYNVRDGSDWENTLKPRLHDRLAKSKNIILFLSSNTKNSTALREEIDYGINNKELPVIVVYPDFTETSDIITENKKFKKQVTDLWDKLPKLRDAMGNVPMLHVPNKKSLIRKALGDTDFMVNTKIEGGNYFFS
ThsB	WP_141813390.1	TIR domain-containing protein [Pararcticibacter tournemirensis]	MATCYTCFDGDNDIHYYRLMQAWHENENFNFTFVNAHDITQARDSSTEETIKRSLRIRLDSSDVLIVLVGDSTKNLFKFVRWEIEVAIEKNMPIIVVNLNKKRHMDSDLCPPILRNTLAIHIPFAHKIVDFAIKYWPSWHKAHQQNGKTGPFYYEQNVYTDLGI
ThsB	WP_144108678.1	hypothetical protein [Brachyspira hyodysenteriae]	MYSKFQLNLNDTDLLNIYYNYNNNQKNNNQFLKDIKQYINNVKEIDVEKIINMAFPNVTSQIFLSYSHNNNKYAISLVQYFKKVFDLDVFVDCLFWESCDTILKEIDNKYCLFSDKKTYDYNKRNLSTAHMHMILYSAINKIIDSTECFMLLKTDQSIDFNIQNNIEKEKTNSPWIYSEIITANSIRVKEPDRGLKKIQVDASATTETRNFHADSLQEIFSYKIDTSKFINLNMSDLKCWKNKINNYNSQLDTLYEMKGLLTKCKN
ThsB	WP_148548194.1	hypothetical protein [Vibrio cholerae]	MARTGNYAAFYVSEPFDESNLGANATKDFVYYNLLKGWKAADSTFPFNDSHDKNYNVRDGSDWEKTLKPRLHDRLSKSKNIILFLSSLTKNSQALREEIDYGINTKELPVIVVYPDFTEETEIIKDNQFKKQVTDLWDKLPVLRDAMGKVPILHIPNKKSFIQLALNDSDFMVGTKIEGGNYYL
ThsB	WP_154532736.1	hypothetical protein [Clostridiaceae bacterium WCA-383-APC-5B]	MAYRNGNYSAFYVAEPFSESSLGANATKDFVSYNLLRAWRANDTTFPFIDSHQKNYNVRDGSDWEKTLKPRLHDRLNNSKNIILFLSSVTKNSRALREEIDYGINTDGLPVIVVYPEYSEKSDIYENSSIKQEIKDLWDKLPIFRNSMDDVPTIHIPFKKELIKKALEDTDFMVSTKGEAKAYFYK
ThsB	WP_156836090.1	molecular chaperone Tir [Lachnospiraceae bacterium 3-1]	MCMRTKTYIAADWSGDIDAVEQLHKWNKSYYWSLSFSDAHDITQARDTSLNCSIKSSLRVRLEASKRFILIVGNQTKTVKSGSCQYCPSYNSWTYSCARGGHVDYRSYIEFECEKAIKDNIEIIVLYNAATIDKNKCPDIIKNYGKHVAMCYRKDG
ThsB	WP_158354203.1	hypothetical protein [Clostridiaceae bacterium]	MAYRNGTYIAFDGQGTTDPTKSDMKYYGLLQRWNSSKRYELNFSDSHKKTYQVMDSSSKKTLENRLMERMKNSKNMLLILSDETNYNRGMLNFEIEKAVDYYKIPIIVAYTGYDYILNASQLSSRWPKALEERIKNKTACAIHVAFKEKSIMEAINQFSVNSTGDNVLDGPLYTYNESAYEKWGYK
ThsB	WP_160564114.1	hypothetical protein [bacterium 1XD21-13]	MAYRNGNYSAFYVTEPFSENNLGAASTPDFVYYNMLRMWKGADTSFPFNDSHDKTYNVRDGSDWEKTLKPRLHLRLSNSKNIILFLSSNTKNSRALREEIDYGINTKGLPIIVIYPDYKNKSDIVDSNGNFKKQIKDLWDNLPVFRDNMGTVATMHIPLNKSLITSALNDPDFMVDTMAKASRYYYKL
ThsB	WP_162510538.1	TIR domain-containing protein [Treponema endosymbiont of Eucomonympha sp.]	MVYRTKTYIAADWTGDAGAVEQLNKWNDSKYWGLSFHDAHDLQQARDSSLNCSIKSSLATRLDASKTFVLIVGSGTKTVRSGSCQYCGSYNSRTHICARGYSVDYRSYIEYECEKAVRDGLNIVVLYNAATVDKSKCPDVIKYSGTHTAMQHLVYGTHEWNYSAVKTALGQ
ThsB	WP_161911055.1	hypothetical protein [Anaerotruncus sp. X29]	MLDKIDFWLMDEKKIAEYENRGKKRLEYLHDNVVDILKEHVSEGIIDGTELSKTWFKCIKTDVFLSHSHNDAKLALLLAGWLEKNMGINVFLDEVIWGSADKLLKAIDDEYCISDINEDTYDYKKRNLSTSHVHAMLSVAMFDAIDKAEVVFFINTENSVPKIEDSINIRNQTLSPWIYEEIVATKLIRKREWEEHRIVSIMEDYTEKQLKVSYKIPLEDLTEINMEDLDKWNREYIQSKASRNRYGGLLEKNPDHPLNYLYSTKFGFKEDNN
ThsB	WP_165249613.1	molecular chaperone Tir [Adlercreutzia sp. ZJ141]	MTRRTKTYIAADWDGDHDAVEALMNWNDSDYYGLSFTNAHDLQQSRDSSLNCSIKKSLKERMDASKCFVLIVGDNTDRVTSGSCRYCRWYSGTTQRCSKGYSVDMRSYIQYECSKAIEADVPIVVLYNSTQVRRQKCPEAVRYAGTHRAMRHWVGGSMKWDYQAVKDAFSF
ThsB	WP_173840525.1	molecular chaperone Tir [[Eubacterium] rectale]	MATYRTKTYIAGDWDHDKDAVDKLYQWNGSNYWSLSFTDAHDLTQANDSSLNCSIKSSLKTRLDASKRFVLIVGNSTNTVTAGSCTYCESYNSHTYSCARGHSVDYRGFIKYECDKAVEAGIKIIVLYKAACVNKSKCPEAVKNIGVHAPMCYRGDDGVLHWDYNSVKKAFDKSDNC
ThsB	WP_178253347.1	toll/interleukin-1 receptor domain-containing protein [Lachnospiraceae bacterium]	MCDNLRVFICFAAGDRYKIAEPIVHHLKNYGIDIWYDRYAMLLGDNRVEKNLKEGAENCNYSLIIISKNTIKSKCAMEEISIIKKRYCSNNVTIFPVLYEIFPDNLPTSLMWIKELIFKEVDRKSGTRETCNHIACKITKDILKKYNYQNIKDIVSVELMPAATIAILRCYLNVDTDNLNSRVSLLYAAYLTIVYSEKHTEFTYFQIVSKIYNRLINEINLNIDIDYRELWLLENSMCILCNNYILS
ThsB	WP_178838617.1	hypothetical protein [Lachnospiraceae bacterium]	MAYRNGTYIAFDGQGTTDPTKSDMKYYGLLQRWNSSKRYELNFSDSHKKTYQVMDSSSKKTLENRLMERMKNSKNMLLILSDETNYNRGMLNFEIGKAVDYYKIPIIVAYTGYDYILNASQLSSRWPKALEERIKNKTVCAIHVAFKEKSIMEAINQFSVNSTGDNVLDGPLYTYSESAYEKWGYK
ThsB	WP_062969459.1	molecular chaperone Tir [Nocardia gamkensis]	MSYRNKTYVAFASENISCYRMMEAWRDNDHIDFDFYDAHDLYMSLDTSKPETIKRNLRQRMKNAKQVVLLGSAQAKKKGGDGVSFLAHEIDLIVEFELPVVVANIKDTRYRKVDRTIIPDPLLDVDYYTMSVTFQPSIIMYALDHYAADFGNHTESGPYNYKDSVYQSLGL
ThsB	WP_065961533.1	TIR domain-containing protein [Curtobacterium sp. UCD-KPL2560]	MSYRNKTYVAFASEDIRSYRLMEAWRENKNIDFNFYDAHDLFVSLDTSQPETIKRNLRERMKNAKQVVLLGSADARRKGSNGSSFLAHEVKVMAEFDLPVVVANIDGDRRIDRNFIPKPLLDADYYTLSVSFQPAIIKYALDNYAPVYSTSSETGPHYYKDHVYTGLGL
ThsB	WP_096283589.1	TIR domain-containing protein [Glutamicibacter sp. BW80]	MSYRNKTYVAFASEDISSYRLVEAWRGNKNIDFNFFDAHDLFVARDTSRPETIKRNLRERMKNAKQIVLLGSAAAKKKGGDGVSFLAYELQVALELNLPIVVSHLDGSRKGNSANYPKPLVEADHYTISVSFQPKIIQYALDNYASTYSASTTTGERIYNASVYTDLGL
ThsB	WP_171919714.1	molecular chaperone Tir [Glutamicibacter halophytocola]	MGYRNKTYVAFASEDIKQYYLMEAWRENTNIEFSFYDAHDLFISIDTSQPETIKRNLRERMKNAKQVILLGSSNGYRKGSNGSSFLAHELKVLQEFRLPVVIANLDGDRTVDRRFIPQPLLDNNYYTVSTSFQPKIIQYALDNYASEFAMSANEGPHQYPASTYTNLGL
ThsB	WP_176387990.1	molecular chaperone Tir [Janthinobacterium sp. BJB401]	MSYRNKTYVAFASEDILQYRLMEAWKANQNIDFNFFDAHDLFISRDTSKPKTIKNNLTERLKNAKQVVLLGSAVGKRKGSDGNSFLAHEIELIIELGLPIVVANLDGDRKINKNYIPYPLIEKDYYTMSVSFQPKMIKYALNNYASGFSSSPKEKKGNYYYLESVYTELKL
ThsB	WP_065988405.1	molecular chaperone Tir [Pseudomonas graminis]	MSYRNKTYIAFASEDIKHYWLMKAWKQNERIDFDFFNAHDLFEARDSSSPETIKRRLRERLNNTKQVIFLGSEDGRRKGGDGDSFLAYEIEVVLELDLPIVIANLCQSRNIVMDNIPQPLIDQKHFNVSVSFQPKIIQYALDNYVEGYAKSEMQGPHRYVGRIYNELGM
ThsB	WP_071658908.1	molecular chaperone Tir [Duganella sp. HH101]	MSYRNKTYVAFASENIHCYRLMEAWRESEHIDFNFYDAHDLFISRDSSQRDTIKKNLRERMKNAKQIVLLGTSECRKKGGDPYTFLGYEIELILEFNLPVIVANIGGSRKVENTFIPQPLINSDHYMVAVSFQPAIIKHALDKYTLEFSQGIKKGCQIYGDSVYKSLGI
ThsB	WP_074893155.1	MULTISPECIES: TIR domain-containing protein [Pseudomonas]	MSYRNKTYIAFASEDIKHYWLMKAWKQNENIDFDFFNAHDLFEARDSSSPETIKRRLRERLNNTKQVIFLGSEDGRRKGGDGDSFLAYEIEVILELDLPIVIANLCQSRNIVMDNIPQPLIDQKHFSVSVSFQPKIIQYALDNYVDGYAKSEMQGPHRYVGRIYDELGM
ThsB	WP_157415650.1	molecular chaperone Tir [Agromyces allii]	MSYRNKTYVAFASENIHLYRMMEAWRDNDKIDFDFYDAHNLFISRDTSKPETIKDNLRQRMKNAKQVVLIGTPEAKAKGADGDSFLAHEIKVLMEFNLPVVVANHDSDRTVDTRFIPSPLLTADYYTMSVSFQPAIIMYALDNYATSFASSSNKGPYHYKPEVYERLGI
ThsB	WP_172609831.1	TIR domain-containing protein [Pseudomonas graminis]	MSYRNKTYIAFASEDIKHYWLMKAWKQNEKIDFNFFNAHDLFEARDSSSPETIKRRLRERLNNTKQVIFLGSEDGRRKGGDGDSFLAYEIEVILELDLPIVIANLCQSRNIVMDNIPQPLIDQKHFNVSVSFQPKIIQYTLDNYVAGYAKSDLQGPHRYVGRIYDGLGI
LmuA	WP_000356681.1	DUF4297 domain-containing protein [Streptococcus pneumoniae]	MDKEKYYMNLPKDLSGSIAKNRFRLELLWGISKIIDEHKANNEYTIIFDFKCDIELHKDDELNFYQIKTKKSGNYNSNNLCKKGKNENNSILGKLYALYSPNYNIKLAIVCNKQLKINNKEIDFPEQCFGDLDQDVLDDVREKLCTELNLNTVCLDNVFYIFDNMDLLNPEDSIRGKLVKSFVDIKGEEPQNPNALYRLVVDSVKEKASYEFDSGTYEDVVKNKGITRSEFDKMLNAHKKESKNGINETQEYINNLSFAKRRRYNTALGNILETQQSESLRLIKIKIYNYIMEHEDSLDDIESYLKEISKLFDDDFDVEFTDDMKSVQYIMIYYMYASGGIL
LmuA	WP_000354099.1	DUF4297 domain-containing protein [Bacillus cereus]	MDINSYPSLENYEVRENTGSRSSNRLAMQISFAMWKIFELYQNEDFTVAMDCIDDVVIFKTSNEKPNIVTYQLKTKDSTAGNFELKSLINKDVFLKMYDHIEKIDADIKEIYLITNNPLKYKQKMVNAERILFENLDADIKKLIEENMSKSPIFAEKGLSPKFIYSLLDMSFHNHREISQQKLNSLLMKQKIDISITAADALFNTLQDILTTKQNYEFSLQDEFNTVLNKKSYSKTEFASLLDNSKKINEDVLTFEDICADYKGKRLGLKEESLYRRAMASVKEKCNKSPNILQNINRDISLYAKEQIDTNEELTRSGLVILLQNAFDDKINVELSKEEKEILYMQNIELTLREG
LmuA	WP_000793433.1	DUF4297 domain-containing protein [Acinetobacter baumannii]	MKNLNILDDEERENKGLDTLLRFEYQIDWAIYHALDKLSQKKEFVAFIEFHEDVLFANSCAFNPSTRFELFQIKTTYKSYTPTSLTALKGPNSTLGKMIVGVKGKTFEKQIDKLCLLCLEDINFSNKIEEVDRDYKFSELHENDKKILKNAILNELNFTIDSKYEDMITFRKTALNLDQSDRQIKHKIQDFIENTYGDIGMRPANIYRVLADDLRPKSQHKKRYEFWEDCVKYRGLASQTISEHIVKNTDQNIEIELKELIESQLTEKGEKTIKIARILKKVREYFLFKICINSAVVQNELDQFLSEISLPLDIDDEKTYWKSIELLDKKINEHVLLKEYNKLQAVAIYEVFKVLYDQF
LmuA	WP_008065088.1	DUF4297 domain-containing protein [Novosphingobium nitrogenifigens]	MWGLALLFQQHGTNDDYAIIFEFHDDVALLDHAVNPTSVRFYQVKSKATNHGWTLTSLLKREKVKTEDGVKEKPSYIDKMYDNVDKFQGAVLSADFVSNQLCGFNAEKTSFRLNECTEKDFKKIVASVKESYPAATEALVGVLGFQRTDLSLSDAISHTKGKLQTFIAEQLGTVWFSPEAVYQAIVDECRRKANFSGEVTSLQQAIKDKGLTKNNVQEWLDAIQSSSRSPEWSTIAPSLSLPFSEQLRINQEYGVYRAAALNSADRAVQRVRMKISEAIPSVIDDPKLSLDEMIASIYGQAEETAKKYLTPFSAARLKAMIIYEIYTYY
LmuA	WP_008355723.1	DUF4297 domain-containing protein [Bacillus xiamenensis]	MIEIDNGGAIAIKGFNYQKASIILVMIHNFEKDNFIVIPESREDFEIHLGQDTYFIQVKGTKKLSIGKLKSRPSGKASIIEKNLSPGNDGDIRKIFLWDIAELTKNELISQEGTLIPMKHSLSSKQKTEIINTLDLDEEQKNRMNNQYIYITPFPNDINLALTFLKGEMVNENLLVSNDRAKLVLGELSLEIDRKSEIVVSTESDVERKKIDGNYLKQVFINVKQKEMFDEILDNLSINTIMKKKVKKEKLRIPLLYQNIKEQTKKKADINLLMRENDEGAINYLRDLLVDIVPDMKPTELSIALAIDCFCELGE
LmuA	WP_011485832.1	DUF4297 domain-containing protein [Polaromonas sp. JS666]	MPFHENLNDSLTKERGGRHGGKGHEFQRYWALCHLLKLDLEQDDYLLLIEFIEDVAVLNAASTPTELDLFQIKKKEGATGVKWTKTTLSKPPKDGMSILAKLYESKRISPDSSASIAFVSNAPVDLTLHDGKASTDHEQFSASEIEKDLKESLQKSIAGELSCTEQEIEFGSLTFIKSPLAMDDLENHAIGKVSSYLGQKFPTHSARADVFCKALYGELKIRATSTQDAVTFEELCKIRGIAKSQFNEMLATTLARKPDSEIIESAIAALVQENVPFVDRNKVKDEARRYLIDKAGRGGAVVAALEQSIDRLVPVIPSNLVRSWDVANWIEGEIATSAQASTFTMLDKHYLLAAILYRVNQ
LmuA	WP_012837694.1	DUF4297 domain-containing protein [Comamonas thiooxydans]	MAFLDVLNDSLTKERGGRHGGKGHEFQRYWALCHLLQVDLEKDDYLLLLEFIEDVAVLNSEFSPGQMELYQLKKKEGSSTKWTKTNLAKPPKEGKSILAKLHDSKSIAKDETAAIAFVSNVPVDLTLSSGDDPTGLSEFSASQIKSTLLADLKSSVATELGCDLDDIDFDNLKFIRSPLAMDDLESHATGKVATFLATKFPDQSPRADVLCKAIYSELKVKATSTEDAATFVDLKRIRGISKQQFSAMVALTLSRKSDSDVIDGFLSGLAQENVPYIQRESIKCAARQFVVEKAGRGSSLLSLLQKQVEKSLLGIPNNLVTSWEVANWIVEQVLAQTGGTDFSILDRDYMIAATLYWMNQ
LmuA	WP_016305955.1	DUF4297 domain-containing protein [Lachnospiraceae bacterium A2]	MGKVLELEQREQAGSSSYNRFEYQVHWIVCHIIGQLENNAECIVFCEFHDDMAEFIPEKEEYQFYQIKTKEDSSDWTVAELSKREKKKSGGYKKSFLGFIYYNFLNFGVECSHCYFISNNDYDKDVRLWQSYIEDGKIVAVENNELYQRIKGRIKDEYVDSLPSNFDSVFDIFIQNTFVHKSKLQLSTYTTQTSGMFFDQLANKNIPTDTAHLIFQQLVNDVRKKSTEQIKTPISFKSLVDKKGIEISKINDKINSTISKKGNYTDFYNYLSTQGLTDKELHYFESAKTLHDSRWLNVNDIKYQEIVITLRKVISTYIECMGDFYDASVLEKECMHELLKQGLSSQSLDRTLIEVLYYEQRFSKEI
LmuA	WP_023622716.1	MULTISPECIES: DUF4297 domain-containing protein [Vibrio]	MVLAKRLIEVPQSERGGEIAQRGFDFQACWALSHMFEYELQGKEYVFVFEYHDDVLILDSATNPQKATFAQVKTNEKPWTLNKLITATKAKPISFIGKLFEQKRKFDNSDVELMFVSNAYFSFDKRNHFKATDLKKGDQDNLIEKVSKQLSSTNNLELAKLTFLTSDLSLEGHSSHLKGKICDFFESYFDDNIEINPSSFARTLESACRDRAKVRSSDIRSFDELIKKKGFTSDFVKETLENICATKSLQPDWESARQILAEMGKNTIQLLSLKSIFTRISISVKSSNSVEKMYLDQADLLFDKQAAETSMHECIVNTVKSLELSIPDYSLALTGPQKECIIIYSIIKNIVGGEQ
LmuA	WP_025224743.1	DUF4297 domain-containing protein [Methylophilaceae bacterium 11]	MSISKTIAIHSKHRIKDDLDKLLSDNPKDEKQGVHATLGFTYQQWWATLRIVELLAEPDQFAVGMEFKEDVSIIDDDTTPSKIEFCQIKKNEQAGAWTLEELHKKGRKLNSGQYPPSTLAKLYQRFHDFQPYLNARLRFVSNTGFKIKVNDNSIHSHDFHFKDLTKIPSDLLKKAIGNQLNIPPTSVILKDFSLHRTNLPLNEENIFVAGKLSELNDHSKLPFKILKPTIAARVLASELQSRASNTSYCSTFGELTKTRFMSRSQAIDVLANSTSNKKSLSEILDSAIQILNSDHYPFRLVQGIENVRIQVCVDAVERTNILFINTVKALKLAYAITSSQENLSSLRSLLDETVEIAIQTSPEILEVESRHYINTAALLVIYNAIDLN
LmuA	WP_026805426.1	DUF4297 domain-containing protein [Aliiarcobacter faecis]	MANSNPLYTPQREKAGAQTFGKYMYQYHWALYRIFKEHESEKEYAVFIELHEDVVLADSLEVAQVKFEFNQVKTTTGKYTDKKLIKQDPKTKSSTLGKLISSGTNPAYFDKVDSINLVASNGFSIPLKTKGIDLQNISINYISDDCLKSMSDAITKELSSNSFPINLHFIVPDLPEKSFEQTIIGHITEVILKLYPGATINAQNIYRALIDELTRKGRLTFDFTNWDKFIKEKALTSLTVTQVINEHTNRKQDIKVYEELDIFMNDLGLKSLEKRNWKKSFERYYLQRVGNKATNQFDISSDIKTTISKYLPNSNDDITLLLSQAIDSLSEKTKKKFDNDMDIKCAILCELILED
LmuA	WP_026702928.1	hypothetical protein [Bacillus aidingensis]	MKLIDNGGAFAIKGFNFQKASIALIAIKNFDKSNFQVYVEAKEDFQVEFDQFQAFIQVKSKKLTLNKILNNKELILYKNIISSKVVNSNTKYKIITKDFSENDLRNMVVDNDGEICAPLYTYNEKQFKEIINKLNSQGKVKNLKDRLRNSYIYVTPFKDNMEDAVLFLIGAMDQKKIEVSKDRGKMAINELFTLIDQKSELIIEDHEDMEMKKIVQEDLKEIFKTTSQFDALYEVLRETSYNYFNKERIKKEQLKILSMYKSEKAAAKNELKDFDLDKDVSIDSLIKDAIQIADSKISFNNLEYFTKVAIVIELLIEKSETN
LmuA	WP_031949563.1	DUF4297 domain-containing protein [Acinetobacter lactucae]	MKNLNILDDEERENKGLDTLLRFEYQIDWAIYHALDKLSQKQEFVAFIEFHEDVLFANSCAFNPSTRFELFQIKTTYKSYTPASLTVLKGPNSTLGKMIIGIKDKTFEKQVDKLCLLCLEDINFSYKIQDVDKDYKFSELHENDKKILKNAISNELNFTIDSNYEDMIIFRKTALSLDQSDRQIKHKIQDFIENNYGDIGMRPASIYRVLADDLRPKSQHKQRYEFWEDCVKYRGLSSQTIAEHIIKNIDQNIEIELKELIESQLKEKGVKTIKIARILKKVREYFLFKICISSAVVQNELDQLLSEINLPLDIDDEKTYWESIDLLDKKINEHVLLKEYNKLQAVAIYEVFKVLYDQF
LmuA	WP_039542834.1	DUF4297 domain-containing protein [Vibrio vulnificus]	MENLLQAEQTKKDPGASTFAKYWYQYNWALVKFLEECDSRDNCSLSIECNEDVMIIDDCTSNKTKVDLYQVKEKSSSKNISAATLAYGNSTKSIISKLVDNLDRELLRERINRLAIVSSVPIKMTLKDNRDSTVLNSFKWSDISDSDSKILMQSLQKDLKKEEIPLFIEFIKGIEGVNESTHSSIALKKLVDYIDKIEPNMACQPRVIFEVLRSELVRIGTDENIYTVWDDFIKSKVITSKNLKDIIINRLVPILGSNFESVWSNIKTSEYFNDLNFMDRIKFKDSCSKYYNLKITSTDYMVFNDVEAEVSRVCERTDIETYCDFVTILVKNLNSNGLILDYFRNMDISLYSIANVEISEKL
LmuA	WP_039421192.1	DUF4297 domain-containing protein [Xanthomonas vesicatoria]	MSSNVIADFMSAAPLAEEGGSISADRFDYQKNWALARLLTLHQGSGNYVLLCELHEDIAVLDCPDQPSRASFYQIKTSEKNAWTLKKLTNRKKGSSGNVLPSILGRLCAKAAQLKEQQVTFQFVTNVGSGYSFPVTAKASESSGERLFEVLKPADWEAMRKSLADELGEDLDKSLQDQLTISIAQIHLDTHNETAVGLVTNFLDQHVNGAHIRPAAFYRTLFDELRRRTVARRPSGTMSDVCKAKGIDRSAFDAMLNSAQSVAPAAGAWAHVLAELHRDNVSFSVRSQLKDAYPDYFSRMQSPLDAAFRKDRQILVAASESAMTNSSTLLEMASAAAVLARTEAGYGAAGLSPEQELIVVMMAFYETHPQ
LmuA	WP_041747545.1	DUF4297 domain-containing protein [Brachyspira pilosicoli]	MPKKIDKKSGSISYNRFEYQITQALNLAISLYDKYNYLIILEHYDDITLFENNNNIKDIHHYQVKTKNVQYTKFEKILKEGFLDNLIGHLNDNNINDVKEISLIINCRIIIDKKKYEIDTIIKPDTTNNILSKIKDHYKDNDNIDFLEKTMNLIISDISLQNHIELRKARIREFVSHKYQNAGYDALNSVVLRLETLFTKMQSDESLTNDSKFEDVKKKKGFSKDDFNDIIKNAIKISIPEFHKIEEYAKFEEKEIDDYKLSYIDIQSGISLKKDIYNFSLQLVENYIQGNELNDLDDIIKYSKQCKECILNNNDNLILKSYDNTKYIEMLCIILLCNKYTKELQ
LmuA	WP_042472887.1	DUF4297 domain-containing protein [Bacillus ndiopicus]	MTSLFEKNNYQPRENSGSRSSNRLMIQISFAIHQMVQNTNDYLIILDIIDDVAIINNINQQEKITTYQIKTTDSNGYYELSRLIGDDVFKNIYEHIEKIEAEKIDKLYLICNYPIRYVLKRNKHEFIEGHLPLKNTVISQNIIDNINKNKAIAINDVPDSIYFNHWDIRLINHEEVIKAEFRTFLENVNSNLSLGVSSALYSSLRDILTKKQNYEFKLTENINDILPNKSFSKKNLFELIQRANTVVELNFREIEDKYLENVNLLEKRKYNVAFSSVKSHLYSFNNFVDDEIKSITEIIDNEYLDELSKMTTESQLFEFLQNKINSNPIFNKYEYKILLIMAIENYLHTS
LmuA	WP_043320693.1	DUF4297 domain-containing protein [Microbulbifer sp. HZ11]	MELSEILINTPQTERGGEIAQRGFDFQSCWALSHMLEYELEGKEYVFVFEFHDDVLILDSESDPKRVTFAQVKTNEGSWTLPKLINSTKKKPISFIGKLFEHKKRFGDKGVELMFVTNAYFSFESRNIFGAHEIDNTLQTNIKSKVSDQIGKGYSVELKSLTFLTSDLSLEGHSSHLKGKICDFFDKYFENDIDVNPSSFAKTLESACRDRSKVRSSDIKDFDELVKKKGLSSSFIRGSLQSICESKRLEPNWENARAIFADLGKSSIELISLQATFSRVSISIKRDNSVEKSYLENAESMYDKNKLHKSLSLYIEELKSNLEVSVPDYSLALTSPQKESIIVYSIIKNLIGGEEP
LmuA	WP_048565566.1	DUF4297 domain-containing protein [Bacillus cereus]	MDISSYPSLETYEARENTGSRSSNRLAMQISFAMWKIFELYQNEDFTVAMDCIDDVVIFKTSNENPTIVTYQLKTKDATTGNFELKKLIGDNVFLKMYDHIEKIDEDVEEIYLITNNPLKFRKKTVNAERILFEKLDEDIKELIEENMSQSKVFVDKGLSSKFIYSLVDMSFHNHREISQYKLNSLLMKEKIDISITAADALFNALQDILTTKQNYEFSLQDEFNTVLKKKSYSKTEFTSLLDNSKKINAYVLSFEDIRTNYKSKPLKLKEESLYRRAMASVKEKCNKSPNILQNINKDIFQYAKEQIDINDEITRIELVILLQSVFDDKINVELSKEEKEILYMQNIELALREG
LmuA	WP_048901051.1	DUF4297 domain-containing protein [Photobacterium swingsii]	MVDITESGVVINFAQEDKENEDSGAQTFAKYWYQYNWALLHILNNCISTNECAITMETHEDVMFINDTNFSNASLDLFQVKERSKTGRLTANKICSGSKDKPSVISKMISHINKKRISERINRIALVSSTGYNFDLANPEDSIDKKDYISFDHLSESVKDEIKKAVIRDLEISEIPSFIQFINGIKTTSLDESSMMIVGKIATYIDSLDPNLSSKPKLIYDAIATELVKIGCDTTRYNKWEDFLKHKTISNTQINKIIDRRSINPGVNDFESIWNTLFNYFNHEHEYNKLNFKGKVEFKNRLKKYFSLRISNKALIFDAFNQKVKSVFSECSDDSLFGTVNNIANNISSTDDFEGIFDSDDFTIVDAIFCEICECI
LmuA	WP_053224971.1	hypothetical protein [Roseivirga seohaensis]	MAKQITNSVNSGVQANVGMDFQIHCTIFLFLENFKSLHGQRYFITIEHLEDIVFGYLDSNEELTKVETYQAKKATSAWKISDLYEILQKITEASQSILDDSHPKANGFFQENYFATNNTIDLKTKVKTTSYREIINEANSNVHYPSLDQNIKTKIEQGNSTISFTTDNLKNLATLNFKYIDLSRTSKSQKELLHGKFQTVFKDKITDHMAALDTFILCLDKLDSTFNQGNTANLSDLSKRVESHEIEKLLALLTTKKLAYDFWRDKSDELCKELKISLLDRSSFELNYQNSFDLFKDLNSREHQKVFKFLKSNISILGNHTSDIDCISEFIKEFNKKKSTTLSSTQLKATISAAYIEIKNTL
LmuA	WP_056408235.1	hypothetical protein [Bacillus altitudinis]	MIEIDNGGAIALKGFNYQKASIILVMIHNFEKDNFIVIPESQEDFEIHLGQDTYFIQVKGTKKLSIGKLKSRPSGKASIIEKNLSPGNVGDIRKIFLWDIAELTKNELISQEGTLIPMKHSLSLKQKTEIINTLDLDEEQKNRMNNQYIYITPFPNDINLALTFLKGEMVNENLLVSNDRAKLVLGELSLEIDRKSEIVVSTESDVERKKIDGNYLKQVFINIKQKEMFDEILDNLSINTIMKKKVKKEKLRIPLLYQNIKEQTKQKADINLLMRENDEGAINYLRDLLVEIVPDMKPTELSIALAIDCFCELGE
LmuA	WP_056644539.1	DUF4297 domain-containing protein [Acidovorax sp. Root70]	MTSGEQPSLFDVASLFRDYSGDESGGVHAIRGFSFQVWQAVLEALGAHATGEDYAVIMEWQQDIALLDSSTAPTKVTFKQLKKNESSSHWTLPALLNPPDEKIVALPAAGATKPKPKRKSTRSAGKVSVLAKLYFHRRRFGQVAPTRLVFASNAPLYVEADDGSKQTLSKTAFSALPAATQTKVSTALRTQLEIPASEAIDLDCITFEATNCPLEHAHKYAIGELVEHCQLGKIQPLVTAPFVAVCLIASYIQQRAGSASFAKDFAALLERAVTRADITSYLAAANDSYVSTQDLVEQVISRLDRELADFEVVQGMQDELNAACAEITNRASAVWATVEALSALYKKHDSYRTRGPLKDRFPAWREDFRAGASAAGAPFNDGFLYCLMAMIVKNARPIQ…
LmuA	WP_058006844.1	DUF4297 domain-containing protein [Bacillus farraginis]	MDLKQRVAEQRPRESSGSRSANRFDYQKDWAILKLIELHKLDQDYLLVLDYYDDIVVFDSETAPENMEFFQIKTAGTNWTLNKLLSRKKGKDGPLPSIIGKMYGCKMQFPNHTLSLNFVSNTFLSIDLKDRKAKSVSKKEISFSEICDKKLPDIIIQIREEHSLSNDPDFLEITFFRVSDLILNDREIYVKGKLSDFLEELNPKGTFKISLVYNTLFDEVKRKNNFEGEIKDFEVLVKRKGISRSHFTSIIKNFVGVDKKVEKMWTLTENRLNTEGVPIIEIMELQKAWDTYKIEKMDLTNHYLQDIRKKINKLIQTYKTKQLLYSEIIQPSYNDFIKAENVDIYSEHYIKAIILMELYSI
LmuA	WP_056597299.1	DUF4297 domain-containing protein [Variovorax sp. Root434]	MTNARADTEPSLNDVLSLFKDYSGDETGGIHAVRGFSFQIWLAVLEVLKAHATGEDYAVVLEWQQDIAVLNSSSQPSNVRFIQVKKNESSHRWTLHGLLAATAAEETLVKDTAVTNKTISGSALPTAVKTKVKKAVPSTLAKLYFHRRRFSALAQPASLVFASNAPFYVGIGDDDKDETVDEVELDELTPEAVTKVESALRKQLEIPTDEVVNLEDFILRITNCPPDEGHKFVIGELVELCQNDKMGLEVKAPFVAVCLVASYVKQRAGKGSYSKDFAKLLSRAVTRTDVTHYFAAANDAHVRPQALVEQIIARLNAELADFEMVKTMQLATSSACAEVTNRAGVVWPSAEALVQLAASTDNYKARGHIKDRLPAWLADFRALNIQDARLFNDGFLYCL…
LmuA	WP_062609700.1	DUF4297 domain-containing protein [Rhizobium sp. Leaf453]	MGVVEKLKQEAKREDGGAVLTERLDYQYAWGIQRMLALHVSDQSYAFLFESHDDILELDHEATPKKVVFYQVKTRKSGNWTVSRFTERKKAKDGNGHGASVAGRMFDNIRRFSTCIDRAVIVTNMPMPKLSRDVGEHCLTTLDKDSLKELGIAMSAEDAAFVTATHLPYYHLNYSPLHFDNAHHTVVGQVADILFKRTGSERGAKTFFDALSGECRRKAKPQPAVRTLTGFDAAHVLKRSDVESFLGIHGEHTAPSWANVAPFLQPLGFVRVTAIMKAWDRYEIERRTRWETLRHVAPKIATAIEPIFNGRHDFVVALQEAVVEVRDVVQAWSPTADDAAIAAMILYEYQRQ
LmuA	WP_063576440.1	DUF4297 domain-containing protein [Bacillus sp. FJAT-20673]	MSLAEYYMNLPYDLSGSMAKNRFRNEILWGLKKIFDLYKDNVEFTVVFDYSCDIEVHKEDCFEFYQVKTQNNSGTYTVDKLTKKNKAGDSVLGKLYKLKYNPDGKECEETTISLVSNAPLNDGDTTHNNMEIVEFNKIDNTAVLLIKKRIKEELKLTEEITLKNSVFVKTGMDLINPEKTLIGETALFFEETFNCEPKKINSLYRLLSSEIFNKACFELKITTYEDLLRKKGISKSFLESVLNKYLENTDTAIEKVKTFINRHYESDFRTRLKLKKALSQVITGLNNNKQLKQIETDIISYITENLDNLPNSDVEIIEEISNLMYGKKTIEISNEEIQALVLLVFNRFEEGVYDL
LmuA	WP_065047581.1	DUF4297 domain-containing protein [Xanthomonas arboricola]	MTQGENCKAIMGLKEEGEPLPQALQTLLADTSSDEKTGVNATLGFTFQQWWGALVVAELLESDADFAVGMEVKEDVTILDSALNPTSIEFCQIKKNEQAGGWGLKDLHRQGPKRKDKPHDPSILAKLHKRRTEFIGHPTKLRFVSNLAVKIAAGMSASDCQVTSLTAAEQKEIRERIAKQLAIGLAEVDLQDWMLHRTNLPLGEQYVFLAGKLAALSAAGKLPFDIPNPTVAARYLASVLQSKASRTSYAASLHDLQARILSRAEAIQTLSEAAGTKHRASEKFDDALQQLTDAGYPFLALKQIKAERTTVLAHAVDRTNDQLKICVSALATQLFNLTPDASSLPLRDLMDSLVKKSISASPAEFAGLKIAYINALALLVLNDGIDLDLLPPAPGSPLE…
LmuA	WP_064829980.1	DUF4297 domain-containing protein [Rhizobium phaseoli]	MSKPSLSTVAKKKPRETAGADAFRAFDFQVNTSMAHILDLYRQGKEFVAVFDHHDDLVLFVGEDEESELSFYQVKSTSELTWTSARLAKRAAKELPKSIIGKAYYNVVQFGPQIRRASIVSNRPLSATLAASATCSLHDGELSVADLCDDDQTPLIKSLEADFPGSFDKTHTNLLTFQRVPFDLDSYRATVLGRVVTMLEELHPDFTACASPFFTALLAAAGECTGNKIKSATVEELKERVSLSRDDISRMIARVKGRAKNLVEWWPSVHEELVAGGSRALQVQRIKNTCMSYAHARRAGEMAASELSFAIRAAIAKTPLDGMDSVLEAVAALKAHGLSEPSSAPYNLQSAMIVEIMETMT
LmuA	WP_064993385.1	DUF4297 domain-containing protein [Mesorhizobium sp. WSM1497]	MRTSILDERTPRETAGAEALRAFDFQIHVSMARILDAHASGISYAAFFDHFDDLVMVEGENGEAAISFYQVKSRTGSGWTPTRLAERPKKGNLPKSIIGKAYHNIAQFGPSIRRAAIVSNQQLNAKYPDGSLTSIKDGEIVLSKLCKLDHDTLVSAIALDFPGPLDSAHNHLLTFERVPLDIQSYRDTLLGRVTNFTRTISPDNAAVAKPFYDALLSEIGRCTGDTVKPKNLGELKKRKSLGRQDVEALVAQVQSRSRTVLEWWPSVEAELDTFGVGALGKQRLRYKCLTYWRSRERSLGAASAVAEFIREVIDSHNHLISDSIIDSVEALRRSGMLVEPTGEDYDLQAALFVELMDALP
LmuA	WP_065411230.1	DUF4297 domain-containing protein [Bacillus wudalianchiensis]	MVIKLTSSALREKAGSESYNRFEYQVHWIVYHMINEFMKGSEFYIFCEFHDDMAKTEHSMEPSCADFYQIKTTSQFKEWTFPRLFRTYKKRDGGTKHSFLGFIFYNFLNFQSECSACHFVSNVGMNEEVRRWQACVEDKKELEKEEPELYIKIKSFILNEFEEVENFDEVFDKFVQNTFLYNGDLSLDNYEKVVAGEFFEMLRDTDIFASNSNKILRDIIENVRRKSKQTIEIPISYKSLQEKKGISSEVFSKLKSQVGQGSRVDEKNYTLIKEFLSNHNIPDIKINILISRLKAHYMKELDVSDLLYQDSIESINLLINDLIIEHYDEIDDSQLFLSNVKGELIDKTREIVKKDIGIDIILVEVLFYEKLVI
LmuA	WP_071695791.1	DUF4297 domain-containing protein [Halomonas sp. QHL1]	MELAKALIQVPQTERGGEIAQRGLDFQACWALSHMLEYELEGKEYVFVFEYHDDVLILDSEFNPQKVIFAQVKTNEKPWTLSKLISSTKEKPISFIGKLFEHRSKFVGSNVELMFVSNAYFNFDERNRFSANELKEAHKENIVCRVSEQVISSSKLELSKLIFLTSDLSLEGHASHLKGKICDFFENYFHEEMEINPALFARTLESACRDRAKVRSSDIKDFDELIKRKGFTSTFLKDTLRQIKITKLLQPTWQYANPIFCEVGKGAFQLLSLQATFSRVSIALKQTNSAERIYLEKASALFDKQRVEESITLYIMYVIESLKKSVPEYSLALTDEQKECLVVYSIIKITIGDEGL
LmuA	WP_071789242.1	MULTISPECIES: DUF4297 domain-containing protein [Enterobacteriaceae]	MGTVNGAAEVLLVANNPKFSESGGGHGAKGVDFSRWWAVFRMIELEKANEPDFLLLFESVQDIAELDSSSNPTHARVYQIKKKDSGTWSWSVLTGTVSPTAPPSTSKKPRKSVSPPKPPTFEKVPDSALGKLYLSLNAFNTLPVEGIFLSNAGCDFPLANGSSTATSMPCTLSDLAHTHVKLLEDAFTSLTPTVSNPNLVRLKLQKVAIHPDDLTAPAIAAALDLIKERSPEHTAQAKVFVESLVMKISPLSRKTDVCLTYDDLVRERGFTREAFRNALAALQAVPDRMCLLEIWLSQLQSEGMDFITLTSVRVDATKAQQERLSGGNNLSMEIDKFCDKWISERPFPVKLRPYITSALAALKEKFNGHRESELIARFIMRAITICVDQNSDSSSEA
LmuA	WP_075755119.1	hypothetical protein [Bacillus paralicheniformis]	MCNFENGGAIAIKGFNFQKAAITFIAIKNFDKPNFHILVETKDDFEVKYNGYDAYIQVKSQKLSLKKLLNSNDGKSILEKNLSNGSTNSHFKIFVKGFVESDIKKMVQITEGNICSPLYSYNDEQKNTILEKLKGNENIKEFEGKLLTSYLYIPPFKDKLSEAITVLLGEMALRDIDVSHKRGQVAINELFTLIDQKSEFIIKTQEDYKKKEILKKDLKEIFKLSSTLDAFDELLKSTSYSFFYKKQIKKEQLKIIHSYANEKQTAKELLEDFDLFNGTEEGIIDSAIEKCNCNEKFNNINEFAKKAIVIEVLVEMSEIA
LmuA	WP_076942927.1	DUF4297 domain-containing protein [Serratia oryzae]	MDSEIEMDNPLASPQRESAGSDSYDRFEYQYHWALCQAFSAYRNAKDFAVFMEYHEDIIIADSLDKEKVKFTFNQVKANSSGSYTINNLTKRDKGKNGEKPSLLGKLCSSVHKKGYLGKVTELNFVSTIGFNFSPKDGLKLRAMGLSELNSADLSSITNNLNKEIDEFDSFPKEIIRFIYSDIPLQSYYEHTITRITDSVEVVFPKHLLKPKDIYRVLMDALRIRGKDTFDYDKWDEVLVKKALTFDDVHKVVTKGISGENSGVDLEAAKYIINDLAISGLEKGKLLKEVNIYSLRVLSPSLAMLEVQKSIQEVIVNNRSKLSDNITYDSLQRLYVEIPKKTISLFDSERSLIAAIIYEVISSEM
LmuA	WP_079384810.1	DUF4297 domain-containing protein [Pseudomonas aeruginosa]	MSFLDILNDSLTKERGGRHGGKGHEFQRYWALCHLLQVDLEKDDYLILLEFIEDVAVLNSEIAPDRMELFQLKKKEGSSSKWTKTTLAKPPKDGKSIIAKLHDSKSIAKSETTAIAFVSNAPVDLKLDSGEDSTGLSEFSAAQVNAGLVSDLKSSVAAELGCDIGDIDFDNLKFIRSHLAMDDLENHTTGRVAKFLAEKFPDHSTRADVLCKAIYSELKVKATSTEEAASFGDLKRIRGIAKQQFSSMVALTLSRKSDSDVLDGFLAGLAQENVPYVQRDAIKRAARQFIVEKAGRSSGLLSLLQRHVEDLTQKLPANLVTSWEVANWIVDQIPAQGSVSDFSVLDRNYLIAAALYWMNQ
LmuA	WP_077988662.1	DUF4297 domain-containing protein [Rhizobium leguminosarum]	MGVVEKIKQQAKREEGGAVLTERLDYQYAWGIQRMLALHLTDQSYAFLFESHDDILELDHEATPKKVVFYQVKTRKSGNWTVSRFTERRKEKDGGGPGASVAGKMFDNIRRFSTCIDRAVMVTNMPMPKLSLDVGEHCLTTLDKDSLKELGVAMSAEDAAFVVATHLPYYHLHYSPLHFDNAHHTVVGQVADVLFKRTGSERGAKTFFDALSGECRRKAKPQPAVRTLAEFDAAHVLKRSDVESFLGVHGEHTAPSWANVAPFLQPLGFVRVTAIMKAWDRYEIERRTRWETLRHVAPKLASAIEPIFNGRHDFTVALQEAVVEVRDVVRAWSPTADDAAIAAMILYEYQRQ
LmuA	WP_080672675.1	DUF4297 domain-containing protein [Pseudoalteromonas luteoviolacea]	MMELAKSLIDVPQTERGGEIAQRGFDFQACWALSHMFEYELQGKEYVFVFEYHDDVLILDSENFPKKATFAQVKTNEKPWTLSKLISATKKKPISFIGKLFEQKNKFNNSDVELMFVSNAYFSFDNRNTFKADELKPEDQDALISKVSNQLSSKEALELSKLTFLTSDLSLEDHSVHLKGKICDFFESYFNDNLEINPASFARTLESACRDRAKVRSSDIRSFDELIRRKGFTSTFVKETLNNICATKILQPDWENARAIFADMGKNHIQLLSLQSTFTRISISVKSSTSVEKLYLEKADLLFDKQAVEASMIAYIAESIKSLEITLPDYSLALTEPKKECIIVYSVIKNIIGGEEL
LmuA	WP_083202339.1	DUF4297 domain-containing protein [Stappia indica]	MSIKDSLLTVPQREEGGRTAYDRFDYQTAWGLSRLIDLHEEGKNYAVAFEFHDDIVSLDDADVPTSAIFYQVKTKASGNWSFAQITSRSTSKGIKKSSFAGKMFDNFVRFGAIVEKLVFVSNQPLPDVIVVHGEQGFSKAEKKKLAKFLTNLAAEVACFKDHEHTSLFFFVFSDLNLSNYENTVVGRIAAFLEQELGSHIPPKPFALALNDYCRRRSKSLADVNSFDQLKASKFVTRADMVKWLSQAQDQHERRPEWASVANELNLPFAEKTKIERAWREYEITLRSRPNAATIKFTERVRGIVDEAIDQADDLAALIDAVITKVRPIVNEWKAGTNDQFVKAAILYELKR
LmuA	WP_084674787.1	DUF4297 domain-containing protein [Bradyrhizobium sp. WSM2793]	MSFANRLVTEPQREKSGETGAQRYDYQALWALTLVFSQHQQSTDYAISFEFHDDIVHLNSSSSPSLASFYQVKTKSKGHWTLTELTNRKKRKNDPNNGFLPSHLGKMYSNYELFPAETGKLVFVSNVPCQFFDAAATICSMSDTNTKTLSDMTAKLQAEYPQATSTIVDKYFHFIRADLSLGDSSAHMKGMLTEFIHGQLGPVEFNPDSVYKTIVEECRQRSKYTGSIQTFDELIRRKSITKALVDEWLRAIELKHRVPDWNAIVLLLDTSDVLAIADLSREWTRYRAVALDSSNLALNMVRDKIRVQIDACASLGLSLQPLIDIVYPFVEPFAVATIPLLKTARLKAMIIYEVFTHDPSRAVQAPNPQPANAQP
LmuA	WP_086186863.1	DUF4297 domain-containing protein [Acinetobacter sp. ANC 4470]	MKNLNILDDKERENKGLDTLLRFEYQIDWAIYHALDKLSQNEEFVVFVEFHEDVLFANSCAFNPSTRFELFQIKTTYKSYTPRSLTTVKGSNSTLGKMILGIKDKIFENQVDKLCLLCLEDINFSHNIQEIDKDCRFSELHEDDKKILKDAMFNELNFTINSKYEDIIVFRKTALNLDKSDYQIRYKIQDFIAHTYGDVGMRPISIYRVLADDLRPKSEHKQRYEYWEDCVKRRGLDSKTISENILKNTDQNIETELKNLIESQLKENGESTIKTARILRKIREYYLFKMCIKPAVVQTELDQFLDDIVLPLDIEDETTYWKSVNLLDKKVNELIFLKEYNNLKSVAVYEVFRMIYEQF
LmuA	WP_088109891.1	DUF4297 domain-containing protein [Tyzzerella sp. An114]	MLDKQAKNKEVKVEEIVVDTSSGSMSYNRFEMQLSQTLHMAIEIFDNLDYLFVLDYYDDITIFDKESEPEAVSYFQMKTNEESISINTAITKDWLVKMYTQLENTDWLVKELGLITNCPLVVSITTKKDNGKNGKERKLFTSEKTSFMEFNPVTISKIKEDIAKKKGIDVDSVDLSKFFHIRTTLSIPRHREIVEQEMGEFLHSKYPRITMDSVKAIFGTMMDILTRRQQYELLDDSASFLEVRNKKGVSKRDFERVIEEAMLISIPTFEEILRVISFQEYDKYKASYEYTLILSDVQIKSETFTSLFTKVRTMMKENPRVAEKSLKQYSEELCKKIYSVHPDIELIYNKTYISILIASITISEMRRS
LmuA	WP_087989804.1	DUF4297 domain-containing protein [Anaerotignum lactatifermentans]	MSVVLTTEQREQAGSNSYNRFEYQVHWIVYHIIGKLQDDVECIVFCEFHDDMAEFSTDNQQYEFYQIKTKEQKSDWTIAEMSKREHNKKGDYKKSFLGFIFYNYLTFGTECSHCYFISNNAFDKEVLLWQAIIEDGKKLQIENVALYEKIKGRIKNEFTNNMPSNFDAVFDVFIQNTFVHQSDLQLTTYENQTKGEFFNYLSDKDISTNTANHIFQQLLNDVRKKSKEKINVPISIKRLIEKKGIDVAEISKKIDKNVKNSGNYNEFHQYLLKQPLTINDIHRIEVAKTLHDARWFDVTNLKYQEIVVVLRQVISTYCETFDIDGFDEELKSLCNQKLKKNNLLSESVDESLIEVLYYEQKYSRTN
LmuA	WP_088698183.1	hypothetical protein [Zobellia sp. OII3]	MTNNYNSEVNAGVHTNIGMDFQKNCTIYLFLEKYNQLQNQKYFIILEHLEDVIFGYLDNQTELSKIETYQAKKSTSKWTNSGLLEIIKKITETSQSVLNDPHPKTSDFSQDNFFATNNTIELKCKVNKQQYSCLVNEATEHYKYSDLDQNIKNKIEKGSKDVSFTSENISNFDTLNFRFIDLGRTPKAQLEQLNGKFVSVFGNDIADHKAALHTFYFALVEIEREFNQGNVAKLSDNKKRIDSNQIDSLINILTNKKKAFDFWREKKDELCEELNINLFDVTMFELHYENSFDKFKDINESEHNKIFDFVVNNKTIFKSHFTDRACISSYHSKFNKEKSTTLSELQLKAAIAAAYIEVKNTL
LmuA	WP_094106137.1	DUF4297 domain-containing protein [Pantoea brenneri]	MGVLNGADEILCVANNPKFSETGGGHGAKGVDFPRWWAVFRMIELEKTNEPDFLFLFESVQDIAELNSATNPTQARVYQVKKKDAGSWSWSVLTGTITPKDSSSTASKPRKVKTPTFEKVPDSALGKLYLSLSAFNSLPVEGVFLSNAGCEFPLASGGSAATTMPCSLADLALSHTKLLEDAFSSLTPTGATPDLTKLKLQKVAIHPDNLTAPAIEAALELIIERSPEHAAQAKVFVESLVMKLSPLTRKTDNCLSFDELVKERGFTKKAFSDALAALQTVPDRMGLLNVWLAQLQNEGMDFMTITSVRVAATRAQRDRLSGGNDLSREIDKFCDDFISANTGTLNLKPLVDLALTALKAKFNGHRDSDLIARFLMRAITKCVDPNSDSSSEA
LmuA	WP_097114836.1	DUF4297 domain-containing protein [Alysiella filiformis]	MNTKNPLYFEQREKSGSSTFTKFYYQYNWALNQALDNLSNNKEYIVFLETHEDVVFADSYKNESNFDFFQVKETKTFSLKQLCTRDKNTKNSILGKLILSIHNKPYKNQVRSLCIVASNGFDFKRILKNNTILSIYSIYDLNDRSVDEVTKCLKEEIGNDIDISKINFHHSKLSVEFDGLQHQMIGKIATLMKKLFPKSYYDAEDAYRAIIDEMCRKGTNTQDYKIWEDFVANKGLKSSEIENIIKTKTTNDFENIRDCFNDISNDLNINAFKKAHIKKSIQNIHAEICSLNLYYIKIYEIINKYIKENQINIYETNANMVINTILKDLGEKIDDINSYEMIVYCLIRRILDESV
LmuA	WP_097325328.1	DUF4297 domain-containing protein [Escherichia coli]	MESEIEMDNPLASPQRESAGADSYDRFEYQYHWALCQAFSAYRNARDFAVFMEYHEDVIIADSLDKEKVKFTFNQVKANSSGSYTINSLTKRDKGKNGEKPSLLGKLCSSVHKKCYLSKVTELNFVSTIGFNFSPKDGLKLRALGLSELNSGDLSLITSNLNKEIDEFDSFPKEIIRFVYSDIPLQSYYEHTITRITDSVEVVFPKHLLKPKDIYRVLMDALRIRGKDTFDYDKWDEVLVKKALTFDDIHKVVTNGISGENSGVDLETAKYVINDLTINGLEKGRLLKEVKAYTLRVLSPSLAMLEAQKSIQEVIVKNRNQIGDNITYDFLQRLSVEIPERTKYILDTERTLIAAIIYEIISSEI
LmuA	WP_100357063.1	DUF4297 domain-containing protein [Acinetobacter sp. ANC 5347]	MKPDNTLNEKERENIGLDTQLRFNYQTNWAITYILDKVIKNQEFVIFMEYHEDVISANSCQITDNIEFEFYQIKTTQTNFTLENICKYDASSKSNSVLGKMILGVENKSFKKHVKKLCLLSTSNINFDEKINVMGAAKFLKDLKEDEITKIFDHLKIELNEIDIGYKDILCFEKANLPFENSESTTKGKISEFIEKKYGSVSSKITSIYTALWDDLRIKHDFLLPYDNWDDCVQKRGLRSDEVTCILAKNINLSIETDLKKFIEKFLNKYDDDIFTPIKINLINEYYLHLITNRSADLFNQIQNLRKKIVLPDNIYDSSKYLEKIDHFDLLINSNLSLKGFNQMKVVSTYEVLREIYEKLTKKS
LmuA	WP_104562587.1	DUF4297 domain-containing protein [Xanthomonas arboricola]	MSSNVIADFFSAAPLAEEGGAISADRFDYQKNWALARLLTLHQGSGNYVLLCELHEDIAVLDCPDQPSSAAFYQIKTSAKSSWTLRKLTNRKKGSSGDSLPSILGRLCAKAAQLKEQQVTFQFVTNVGSGYGFPVTARAAEASGQRLFEVLKPAEWEAMKKCLADELGEDLDESLQDQLTVSIAQIHLDTHNETAVGLVTNFLDQHGKGAHIRPAAFYRTLFDELRRKTVAKRPAGTISDVCKAKGIDRSAFDVMLDSARSVAPAAAAWAHILAELHKDNVPFPSRSRLKAAYPDYFSRMQSPLDAAFRKDRQILVAASESVMANSSTLLDMASAAVVLSRSEAGYGAAGLSPDVELIVVMMAFYETHPQ
LmuA	WP_106941584.1	DUF4297 domain-containing protein [Bradyrhizobium sp. MOS002]	MPFADRLVAEPQREKSGETGAQRYDYQALWGLTLIFAHHATGSDYAISFEFHDDIVLLNSSSDPTNASFYQVKTKSKGHWTLTELTNRKKRKNDPNNGLLPSHVGKLYSNYAIFPNETVRLAFVSNVPCQFFDAAATDCDMSDAQPNTLAELTTKLQAEYPTASATTVDKLLHFVRADLSLQDSSAHIKGKLVEFVHGQLGPIEFNPDSVYKTIVEECRLRSKYTGSIRDFDELVRRKSITKDQVDGWLKAIELAHSTPPWNEIAIHLDLSDVLSVAELSREWKRYRAVALDSNDLAVNLVRDKIRVEIDACSSLSLQLQELVAKVYPSVEPFAMAALPLFKSARLKVMIIYEVFTHDPSGALQAANPQPANAQL
LmuA	WP_107175441.1	DUF4297 domain-containing protein [Photobacterium leiognathi]	MENFVQADRQNEDAGSKVFAKYWYQYNWALIRFLEECEKNNNCSLSIECHEDVMIIDSDCIENSMLELYQVKERSQSPDYTAKTLAYSSSSTKTKSVISKLVSNLDKEHLKSRIKRLALVSATPFNLKIDGDYKSSELDIFKWEQLSEVDSNILLDSIKKDLGRDEIPFFIEFIKGIDGHSEEVHSSITFKKMSEYIEELEPKSAHKPKIIFELLKSQLVKIGTNTETYALWHDFLKHKTISSQQLNEMIKKRSVSISSGSFDSLWDSITDEGELKILPLNKRTVLKKFAKDYYSNRLISADSVYVDISELIQKTLYEVELANYNDYVSYILTELKKIKHFIEFFDNDELKMKSAIMVELSENI
LmuA	WP_111895945.1	DUF4297 domain-containing protein [Acinetobacter sp. MB5]	MQNPNILNDEERENKGLDTSLRFEYQIDWAIYHALDKLNKKQEFVAFVEFHEDVLFANSCTYSPTTKFELFQIKTTYKSYTPRSITSTGSTNSTLGKMILGVKDKSFENQVDKLCLLCLEDINFSNKIKDIDKDYKFSELHENDKKVISTAISNELNFTINAQYEDMIVFRKTGLKLDDSDSQIKHKIYDFIENHYGDVGSRPREIYRLLKDDLRPKSKHKNRYEYWEDCVKHRGLESKKISEDILNKTDQDIDQKLEKLITVNSQNLKKTESQIQRILNKIRAYYLFKMCIKPAALQTELDTFLENIRPQIPLDIDEENTYKMAVDFLDQKVNEMIFLKEYNRLQAVAIYEVFRMILDDEQF
LmuA	WP_113351768.1	DUF4297 domain-containing protein [Rhizobiales bacterium]	MGVVKKLKESPKREAGGAILNERLDYQYAWGIQRILALHAQDKSYAFLFESHEDILELDHESTPSRVVFYQVKTRKRGNWTVSRFTEREKSKGKGAVRGSIAGKMFDNIKRFSTCMERVVMVTNMPMPKLSSDVGEYCLTGLDEDSLKELRAAMSAEDAAFVMATHLPYYHLNYSPLHFDNAHHTVVGQVAEVLFKRTGSEHGAKTFFDALSGECRRKAKPQPAVRSLLEFEAAHILKRSDVEYFLEVHGEQTVPNWTDVAPFLVPLGFAKVTSVMKAWNRYAIERRSRWETVRHVAPKIAAAVDPIFQRRDFIDAVEEAVSEVREIVLAWSPKADDATITAMILYEYQSR
LmuA	WP_113579955.1	DUF4297 domain-containing protein [Rhizobiales bacterium]	MKLIDDLMTVKEPENGGRTAIDRFDFQTAWGISKVLKLHAADLNYAVAFEFHDDIVSLDDADAPTKAVFYQVKTQEAGNWTIPRLVDRPISTGKVPKPKASFAGKMFGNFKRFGNAAEKLVFVSNQPLVEIGAKYGEALFSEAKPNDVAKFVTAMKLEFKGFKEIDHLGYFHFDYCELNLGSYEQAVFGEVGLFLKDRTSAEPGSVPFTLHLANEGKRRSKRLANLKTFADLKASKFMTRADMEKWLGALDSAYLYRPSWETTSRQLAVHHQEDSRLEREWNNYTAERKRRWSAGTLELAENVKETVTPVIDAAASLKNGMETCLPLVSERVRRWKLNATDDFVKAVILYEYKR
LmuA	WP_113713906.1	DUF4297 domain-containing protein [Bacillus endophyticus]	MELRKRISEQRPRENSGSRSANRFDYQKDWAILKLIELHKSGEDYLLVLDYYDDIVVFDSEITPNKMEFFQIKTSESNWTLNRLLKRKKGENGPLPSIIAKMYECKMQFPSHTLSLNFVSNSLFNLDLKDKKTKSTTKKSIAFSQICDKKLEHIISQIKEEHGLSDNPDFIEITFLKVSDLIINERETFVKGKLSDFLEEINPQGTFKISLVYNSLFDEVKRKNNYEGNIESFDDLAKYKGIGREYFTTIMKNFNGDNRIEKLWKMTENRLNSEGISIIEIMELQESWDTYKIEKMDLTNSYLQDIRKKVNIIIQPYRQEKSLTNLYSEIVQPAYKDFKSSNTENLYGEYYIKAIILMEYFGI
LmuA	WP_114889618.1	DUF4297 domain-containing protein [Gemella sp. ND 6198]	MDKEKYYMNLPKDLSGSIAKNRFRLELLWGISKIIDEHKANNEYTIIFDFKCDIELHKYDELNFYQIKTKKSGNYNSNNLCKKGKNENNSILGKLYALYSPNYNIKLAIVCNKQLKINNKEIDFPEQCFGDLDQDVLDDVREKLCTELNLNTVCLDNVFYIFDNMDLLNPEDSIRGKLVKSFVDIKGEEPQNPNALYRLVVDSVKEKASYEFDSGTYEDVVKNKGITRSEFDKMLNAHKKESKNGINETQEYINNLSFAKRRRYNTALGNILETQQSESLRLIKIKIYNYIMEHEDSLDDIESYLKEISKLFDDDFDVEFTDDMKSVQYIMIYYMYASGGIL
LmuA	WP_115530442.1	DUF4297 domain-containing protein [Xanthomonas campestris]	MALKDETAPLPKALEALLGDPPADEKTGANATLGFTFQQWWGALVVAELLESNEDFAIGMEVKEDVAILDSATNPTSVEFCQIKKNEQAGGWGLKDLHRQGAKRKNKPQDPSILAKLHKRRTEFAGHPTKLRFVSNLAVKIAAGMSSSHCQLTSLSPAEQTEIQEKIAKQLAIGLAEVDLADWALHRTNLPLGEQYVFLAGKLANLSASGKIPFNIPNPTVAARYLASILQSKASHTSYAETLLELQSRVLSRADAIQALSEAAGTTHQAYYQLDDAIQQLAVAGYPFLELKAIKAERTTVLAHAVDRTNDQFKACVAALATHLSHLTPTACSLPLRDLMDSLVNQTVSASPSEFAGLKPGYINALALLVLNDGIDVDLFPAALGSQPEASA
LmuA	WP_115553750.1	DUF4297 domain-containing protein [Xanthomonas arboricola]	MALKDETAPLPKALEALLGDPPADEKTGANATLGFTFQQWWGALVVAELLESNEDFAVGMEVKEDVAILDSAANPTSVEFCQIKKNEQAGGWGLKDLHRQGAKRKNKPHDPSILAKLHKRRTEFAGHPTKLRFVSNLAVKIAAGMSSSHCQLTSLSPAEQNEIQEKIAKQLAIGLAEVDLADWALHRTNLPLGEQYVFLAGKLADLSASGKIPFNIPNPTVAARYLASILQSKASHTSYAKTLLELQSRLLSRADAIQALSEAAGTTHQACDQLDDAIQQLAAAGHPFLELRAIKAERTTVLAHMVDRTNDQFKACVAALATHLSHLTLTACSLPLRALMDSLVNQTVSASPSEFAGLKPGYINALALLVLNDGIDVDLFPAALGSQPEASA
LmuA	WP_117465790.1	MULTISPECIES: DUF4297 domain-containing protein [Clostridiales]	MSSVLTVEQREQAGSDSYNRFEYQVHWIVCHIIGKLQEDAECIVFCEFHDDMAEFSPNNQQYQFFQIKTKEDSSDWTIAEMSKREKKKSGSYKKSFLGFIFYNYLTFGAECSHCHFVSNNDFDKEVLLWQSYIEDGKRLQTENIALYEKIKDRIKNEFLDDMPSNFDSVFEEFIQNTFVHKSELQLTTYESQTMGKFFNHLADKNIPSNTANLIFQQLLNDVRKKSKEKIKVPISMKSLVEKKGVDIAQIGKKIDGNIKNSGNYDAFHDYLITQSLSDKDINRIESAKTLHDTRWLDVNDVKYQEIVVVLRKTISTYCESCETNGFNNDLKRLCIQELQKHNLLSDSLDKSLVEVLYYEQKFS
LmuA	WP_118124970.1	DUF4297 domain-containing protein [Ruminococcus sp. AM43-6]	MSSVLTTEQREQAGSDSYNRFEYQVHWIVCHIIGKLQDGTECIVFCEFHDDMAEFSPDNQKYQFFQIKTRENSSDWTIAEMSKREKKKSGGYKKSFLGFIFYNYLTFGAECSHCHFVSNNDFDKEVLLWQSYIEDGKRLQTENIVLYEKIKDRIKNEFLDDMPSNFDSVFEEFIQNTFVHKSELQLTTYESQTMGKFFNHLADKNIPSNTANLIFQQLLNDVRKKSKEKIKVPISMKSLVEKKGVDIAQIGKKIDGNINNSGNYDAFHDYLITQSLSDKDINRIESAKTLHDTRWLDVNDVKYQEIVVVLRKTISTYCESCETNGFNNDLKRLCIQELQKHNLLSDSLDKSLVEVLYYEQKFS
LmuA	WP_118320232.1	DUF4297 domain-containing protein [Holdemanella biformis]	MNKGNSRNNKSKKTQKKNDVKIDTHSGSMAYNRLDMQVSQTLHMAIELFDNLDYLLVLDYYDDITLFESDANPEVVSYYQLKTKEESISINTAITNDWLTKLYTQLENPEWIVKELGLITNCPLKITVSIKDETGKTKNKTDSYVAERTSFSQFNPITLELIKKDIASKKGIKVEDVDLSKFVHMRTTLSIPKHKEIVEQEMLNFLHAKYPKMTIDSHKTIFNAMIEILTKKQSYELLLDNADYGEVRQKKGVSKKDFQRVIDEAIYISVPPFKEVEKILGLQENDLFKASYEYTKLIADSKESTESFINVFRKVRSLMKKIQMTPEINAWQYSGLVCKELLKDKPTIQYLYNEYYIRVLTTCIMINEMRKYNE
LmuA	WP_118452728.1	DUF4297 domain-containing protein [Dorea sp. AF36-15AT]	MKNGKDSQKKPTNNTALIKNDITVDTGSGSMSYNRLEMQVSQTLHMAIEFFDNLDYLLVLDYYDDITLFENESNPEIVSYYQMKTNEESISISTAIREDWLTKLYAQLERPEWIVKELGLITNCPLKVSVSMKGENGKNKRETKSYTAEKTAFNQFNPITIEEIKKDIANKKGIRKEDIDLSKFVHMRTILSIPSHKEIVEQEMGTFLHKKYPKITMDSVKTIFNTMIDLLTRRQQYELLPEQAEYNDVRCKKGISKNDFARVIDEAMIISIPPFDEVQQIVGLNDEEKYKASYEYTRIMTDSQGRSESFKSIFLKVRTLVEENEIESGMTAWEYTGEICDKLYIENPKVKIIYNQFYIRILIICIVINEMRKL
LmuA	WP_119036466.1	DUF4297 domain-containing protein [Hephaestia caeni]	MASKALIAKKPREQAGSAASRAFDFQMHASMARILEAYQNGEGFVAYFDFFDDLIFLTGDGDDAAICFYQMKSRASSAWTPKRLASRPAKGNLPKSIVGKSYHNLHEFGVLVRKAAIISNQHLQAKYPDGSKTGPDDGEISLSALSAEDHGVLVTAIEADFPGGIDPRHAEVLVYERIALDMQSFRQTLLGIVTEFANAIGPEYGVSAQPLYQALLSEISRCTGTVATNAKTLNELKKQKGLATSDIGSLVEQMKRRGRTPAEWWPTVETELTAEGWKTISLRRLSLACLEYWRARERGNAIALDLHQALAELLTAHPNFMDDTIVGTMAAYKLAGRITDPVGEPYTGQAALLVEIMESLG
LmuA	WP_122550006.1	DUF4297 domain-containing protein [Pseudomonas viridiflava]	MAFHEQLNDSLTKERGGRHGGKGHEFQRYWALCHLLKLDLEHDDYLILLEFIEDVAVLDAEYAPASMELFQLKKKEGKTLKWTKAALTKVPKDGKSILAKLFESKAIVASGVRSIAFVSNAPMELKLASEEDSTARMEFFAEEIDDDLKSALRKSIAPELGCEEHRIDFDNLKFIRTALAMDDLESHSFGKVAAYLAEKFPDHGARADVLCRALYSEIKVKATATEDSGSFEELKKIRGISKAQFTGMLSLTLSRRPDGDIVNAALTNLAQENIAFIKRESIKKAARRFLVDKAGRGSESLDLLVRLVDDFASRIPGDLVTSWDVANWVVDQINSSDQASMFLMLEREYLLAVVLYRINQ
LmuA	WP_123898260.1	hypothetical protein [Flavobacteriaceae bacterium BH-SD17]	MTNNYNSEVNAGVHTNIGMDFQKNCTIYLFLEKYNQLQNQKYFIILEHLEDIIFGYLDNQTELSKIETYQAKKSTSKWTNSGLLKIIKKITETSQSVLNDPHPKTSDFSQDNFFATNNTIELKCKVNKKQYSCLVNEATEHYKYSDLDQNIKNKIEKGSKDVCFTSENISNFDTLNFRFIDLGRTPKAQLEQLNGKFVSVFGNDIADHKAALHTFYFALVEIEREFNQGNVAKLSDNKKRIDSNQIDSIINILTNKKKAFDFWRQKKDELCEELNINLFDVKIFELHYENSFDKFKDINESEHNKIFDFVVDNKAIFKSHFTDRACIASYHSKFNKEKSTTLSELQLKAAIAAAYIEVKNTL
LmuA	WP_124043996.1	hypothetical protein [Bacillus subtilis]	MVEFENGGAVAIKGFNFQKAAISLIAIKNFHKPNFHIFVEAKDDFEVKYDGYEAYIQVKSNKLSLKKLLNTKDGKSILEKNLSNGNKNSYFKIFVKSFAETDIKKMIELSKGNICTPLYSYNDEQKKSILDELKNSEKIEEFEDKLLSSYIYIPPFKDKLAEAIPVLLGEMALNEIDVSHKRGQIAVNELFTLIDQKSEYIVKSEEDFQKKAILKEDLKNVFKLSSILDTFDELLESTLYSFFFKKQIKKEQLKITHFYSIEKKAAQERLIGFDLFSGTEDEVIKNAVRICSESKKFLSLNDPSKIAIVIEVLAEMSEGL
LmuA	WP_125893255.1	DUF4297 domain-containing protein [Stenotrophomonas maltophilia]	MSSNVIADFMSAAPLAEEGGAISADRFDYQKNWALARLLSLHQADGNYALLCELHEDIAVLDCSEQPTTAAFYQIKTNAAGAWTLKKLTNRRKGNGGNALPSILGRLCAKAEELKDQKVTFQFVTNEGSGFNFKGLDAAKAAGSSGQRLFEALSSSEWATLKQCLTDELGQDFSVALQNQLTVSVAQIHLSKHNETTVGLVANFLEEHAPNSHIQPKTFYRTLFDELRRKTVAQRPIGPISDVCKAKGIDREGLDAMLASARSVAPATAAWSHIQAELHSDGVSLLVRRRLKDAYPGYFSRMQSPLDAAFRRDRRLLVAASESAMSEDQTLLELAEAAAKIARKDPSYGAAGMSAEQELIVVMMAFYETDTH
LmuA	WP_132130662.1	hypothetical protein [Anseongella ginsenosidimutans]	MNSSNQEVNAGVHANIGMDFQKNCAIYLFLESYNDLKDQRYFIIIEHLEDIIFGFLNNEAELSRIQTYQAKKSSSKWATNALLKIIHKITETGQSILDDPHPKAGDFFQDNHFATNNSIEFKCRVNSQSFTCTVNESSVTQRYVDLDQNIKDKLLRGNREVTFTQQSIANLDTIVFKFIDLGRTPKAQREQLEGMFRTVFGNRIEDHKAAYETLYYALAEIERKFNQGGVAKLADNRKRIESTTIEPIIGILTKKKLAFNFWREKGQGIREELNVSLYDSPAFDLHYQNSFDKFKDINESEHKKIFAFVAENKDLLREHTTDRACIIGFLRKFNDEKSSTLSDLQLKAAIAAAFVEVKNTEYEDDTLYQ
LmuA	WP_137082724.1	DUF4297 domain-containing protein [Prolixibacteraceae bacterium JC036]	MSDNPLFAPQREKAGSTTYRKYNYQYHWALCKVIEEHSDRSEYAIFVEMHEDVVLADSLNRDKVKFVFNQVKTTKDKYSETTLIKRKNNKPSVLAKLIESCNCKEYSCLITSINLVAANGFSLTLKETGVDLKLIKVSDLGDDSIEKMSSCIKEELGCEIPESLQFVIPTLPEKETDNVVIGKVALLLNKLYPNCRSEPVDIYRTLMDELRRKGEDMFDYKNWDDALKNKSLTSETVTQVLNTFTTSVKDTEMNDLFREICEELGLSVMQRSNLKKSFQRYKTRRIGARNTMQLSTTQNICDNIHKFMHACDNKMEILIELVGRGMDKSIAKQFVQKEDKDAAIICEYVIMTINE
LmuA	WP_140850491.1	DUF4297 domain-containing protein [Sphingomonas glacialis]	MASKALIAKKPREQAGSVASRAFDFQMHASMARILDAYQKGEGFVAYFDFFDDLIFLTGDGDDAAISFYQMKSRAGSAWTPTQLASRPAKGDMPKSIVGKIYHNLHEFGVLVRKAAIISNQHLQAKYLDGSKTGPDDGEILLSALSADDHGVLVAAIEADFPGDIDPRHTEVLVYERIALDMQSFRQTLLGMVTEFANAIGPEYAVSAQPLYQALLSEISRCTGTVASSAKTLFELKKQKGLAASDVEALVEQMKRRGRTPTEWWPTVETELIADGWKTIPLRRLSLACLEYWRARERGDAIALDLHRTLADLLSEHPSLMDDTIVGTMVAYKIAGSISDPVGEPYTGEAALLVEIMESLG
LmuA	WP_144633064.1	DUF4297 domain-containing protein [Bacillus megaterium]	MDLDKYPMLKTYTVRENTGSMSSNRLHMQISFAMMKLLELYKQEDFTIVMDCIDDVAIFKTTPSGSDIITYQIKTKDEKSQTFELKALAGKNVFYKLYDHIEKLDTYIKEIYLITNRPLKYKKELVDAEYIQFKNLSDEIKVVITDNMSQSESYDVKGLSSKFVYSFIELSSRSHKEVAEAKLNDFLVEEDINVTLIAAKALYRTILDILLTKQDYEFSLQDEINTVLNKKSYSKQEFEELLNNTKEINTDSITYTEIVTLYKKECEISLRQESSYKRALASIKEKGNKYPNVLGLFNKEIQQYISNVINTDDDITRERLLENTKELFHTELEKCDEKKMLGLSESEEEILYMQNIERVMKGE
LmuA	WP_146493119.1	DUF4297 domain-containing protein [Vibrio cyclitrophicus]	MAVNYTQVDSQDEYSGSDTFAKYWYQYNWALYQLLQSSTAYPSCMISIENHEDVMLIDSQCPNTSQVELYQVKEISGSSKNFTEKQITKKGKLGGNSILSKLVSNINKTNISNRLKKLSLVSSIPFKIKLKDEYSELKNIDEIKVNMICPNMILNFENTVFQEIEIEELPVFLTFFQSIKATDEQENSSLLLGELTKYIQNKQPGVPSVPYIIYHVIRAELVRIGTNKKTYLDWERFIENKTLSIDKVDQLIHTYNFDKGDFDRRWNSIIQELDIPFSQRIKKKSEFKEYVSEKLSSSSQVYSHLTNQVKKLISDSEENNFYDLITFITNKVDQKTIDFFDGDIDKIKIAITYETVDHI
LmuA	WP_145619451.1	DUF4297 domain-containing protein [Nitrospirillum amazonense]	MLDLFDTLLTKPQREKAGSLAQDRFDFQTCWGIHHLIELHEKGNDYAIGFEFHDDIFVVRYEKDQPKVSFYQIKTKSLGSWDIKEIIKQPKSKKSVARSIAGKLFDNKEKFPDVTEHLGFVSNAPASFIKVAYPCRFSQGDQAAFKALIAALKIEFPSAVADQDGELFHFHKTAMPLEAYETHLRGKISEFIIKTCNVDAGHDAFRLALLDQCRSRSKHMRDVKSVPELLAAKFIRRSDLEGWIKSFEEAHKRRPSWDQAQHHLEPISAADLRGIRQQWEKYEADRFNVTNIVLHHMRSSIRLEIDKYLDQNPHSSVKDCIFNVADTIAEVYETEHKLYSINYIRAATLHEYQSS
LmuA	WP_149215594.1	DUF4297 domain-containing protein [Bacillus sp. TE8-1]	MPLANYYMNLPFDLSGSIAKNRFRNEILWGLKKMFDLYKEDIEFTVVFDYSCDIEVHKENCFEFYQVKTQNDNGTYTVNKLTKKNKSGDSVIGKLYKLKYNPSGDECEETKVALVSNVPLNDGKKVHNNFEMVELNKIDQKAIVLIKKCIKDELNLKKDISLENADFIKTGMDLVNPEKTLIGETVLFFEEKFNCEPKKVNTLYRLLQSEVFNKASFELQLTNYDEVLKKKGINKEFLDEVLNKYIENTDTAVDEVRRFIGKQFENNFKARLKLNTALMQVSSSLRSNKQLKNIEGQIVEYIQDQIDILPESDIEIVEHISEKMYYLKTPEISKEELQVLILLVLKRLEEGVYE
LmuA	WP_148506698.1	DUF4297 domain-containing protein [Vibrio cholerae]	MDNVLQAEQKKKDPGAYTFAKYWYQYNWALVKFLDECETRKNCSLSIECNEDVMIIDDYTSHLTKVDLYQVKEKSSSKQITARTLAYGGNDNGKSIISKLVSNLDKQLLKDRISKLAIVSSVPIKMNLKCNKDSALISSFRWEDISESDSNILMESLKRDLSREEVPLFVEFIKGIEGYNELTHSSIAFKKLSEYIDKISPSMACQPKVIFELIRSELVRIGTDVNIYSIWNDFIREKSITSKSLNEIIKYRSVPLSGSNFDGIWNDIKKSDYCSKMNITETMKFKKSCKAYFEMRLTSTNYSIFNDISALMNDVCNCTELESYIEFVNILIESIKKNEAICEYFNGTDVTLESIANVELSGAL
LmuA	WP_153255601.1	DUF4297 domain-containing protein [Bacillus subtilis]	MELKKIVSSQKPRETSGSRSANRFDYQKDWAILKLIELHKSGEDYLLVLDYYDDIVVFDSEEEPEKVEFFQVKTGSSNWTLKKLLKRNKGKNGPLPSILGKMYGCKMQFPDHTLSLNFISNFSLSIDLKDKKKKSTESSEVPFSEICDKKLSEIVEQLKEEHSITDDPEFVEITFFRKTNLALIEREPFVKGKLGDYLEEIDPSGMFRLSLVYNSLFDEVKRKNNYEGDISDFEDLAQKKGIGRNAFESMINQFTKTEKVEEDWFLAEHRLNSEGVPFGVIKNLKKSWNLLKIERLDLTKTYLQELISTISEIVKPYREDATIEFLYQGVLERSYNEYCLSHTTDPYSEYDIKAIILMEYLSE
LmuA	WP_153740079.1	DUF4297 domain-containing protein [Marinobacter hydrocarbonoclasticus]	MTSHALDKFSSLPPRETSGSSSSNRFDYQKNWSICHFLELHQDGKDYLVVFDHHEDIVVFNHSTAPDSACFYQVKSKNSGNWTIARLAKCKGDDHESSILRKLYSNYERFPEFALKLAFISNQWLSVKDKNSGKKSSVSSFCFDDLHNDDKSVCSNALEAKNKEFSNLSGLKLFEFERTLLTIDDHINQTKGKISEFFEHQFPAETINVGLAYRAIFDEVRRKTNFERSDHSAKYVLEEKSLSKEQFQSMLAVMVGQRSNAERWVDASQILLSEGCNGLSLRSIRNAWNQQIIYEMDSSNEQFLAVFELVKSTIEGAAFDSGTTILSLAKEIFGNLESAESDVFDTSAIAAMICREVTKNEPIQEASAKSEEKDS
LmuA	WP_154505783.1	DUF4297 domain-containing protein [Erysipelotrichaceae bacterium Oil+RF-744-GAM-WT-6]	MGKHNIVKVDMASGSRSYNRFELQTSQSLHMALQLYDEVNFLLIMDHYDDITIFDLDSEPLAVSYYQVKTSNHTVTIDSVIKNEWISKLYEQLKRPNDWIVREIGLITNMPISVKFDVPTEKGKTIHRSDDLTAPKTEFSSLYQTVQDKIKADISAKCNIPVENIDISKFAHLHTTLTIERHRDLVEHEMTNFLYDKYPEIKIDTVKAIYRSVVEILTRQQSNERIPANASFEDVKKYKGFSKGEFKRIIDRAILFSIPEIEDVLKYIGIGMRDKESMPVGWAYSRIISDSGKRGNESFSALFRNTIEKIRIKPYKGIGSPWEYAHEIEQEVIKNDPMLCVPYTDDYISVLVICLMINISRAQISLSKDSNQ
LmuA	WP_157861900.1	DUF4297 domain-containing protein [Methylobacterium sp. Leaf361]	MILAQEGYSPGVQALSLMDDLVAVPQREKGGSVALERLDYQASWAVSLVLTLHEKSDDYAVAFEFHDDIVVLNDSSQPTQARFYQVKTRETGHWTVKRLTQRYKRRGGSDKIPSIVAKMYDNRTKFGSAADVLGFVTNQPCEFIEKSKCPCPFGEGDSVKTDALRKAIAAEVPTFTASDINLFEYHLSDLPLSRPGTMLRGLILQFLEHQLGIPDCPSSAFVVVILEHARERSKHMRSVTSFQDLMRAKALTRDQVQKMLDEIKRRHQSRPKWSAVSVDLTGISPVQKRNIGRAWTGYEVDKLSRASLTFERFCTKLRDLANSIDDDNQTLSEIITSNRGRVRALAQQFGISQDDAYLSAAFLYEFSS
LmuA	WP_158296390.1	DUF4297 domain-containing protein [Acidovorax citrulli]	MFKDRSGDETGGQHAVRGFSFQVWQAVLETLKAHATGEDYAVVLEWQEDIAVLNSSKQPTRVTFIQLKKNESTHHWTLTGLLAPPPAPPAKVVQTTIDETDAPVAPKRRIAGRSRKPGQSTLAKLYFHRQRFSALTPPPELVFASNAPFYVGVGDDDQDETVTAVELCDLPAASVAKVQEAFRKQLELPENEAIALDGFRLAVTNCPTEEAHKFAIGELVELCQLKKIEPQVNAPFIAICLVASYVQQRAGKRAYAKDFAGLLERAVTRADVTLYFAAANDTHVRTQDLVAQVIARLNAEAADYEIVQEMEAAVNTACAEVTNRASVVWFTARALVDLYVKNNQYKANGNLKARLPAWLADLRAKKVRDSHLYSDGFLYCLMAMTLKNAQPLRHLSTAA…
LmuA	WP_158498261.1	DUF4297 domain-containing protein [Pseudomonas protegens]	MTISAGAAELLLVANKPGLTETGGGHGAKGVDFQRWWAVLRMVEMERANEPDFLLLFETVQDVTELDSVNTPTRARVYQVKKKDRGEWTWSVLTGTTAPPKKKSSTTASKAVTPIFTKVSDSALGKLQLSLAAFSKLPVEAYFISNAGCDIPLAAGGNAATSMPCSLADFAAEHSQLLAQALHSLSADGSPVPDLTKLKLKRVAIHPDEPSSYVIKSALELLTQRSPTHAGQAASFVESLVTKISPLGRHTDTCSSFGDLVNQRGFARHEFISALGALETIPDHSAYLNDWLTQLQSEGMDFMVVTAMRAQAARVVREQLTGATLPVVQSLHDFCDVWLDANARGLGLRPYFEAGLAALRQDFSNFRDAELLARFAMRAIKKCVDPN
LmuA	WP_158686941.1	DUF4297 domain-containing protein [Rhizobium leguminosarum]	MPERENGGRTAYDRFDFQTAWGLMKVISLHSSGAEYAVAFEFHDDIAELDSLSAPTRLSFYQVKTTKSPSWSLAKISQRTKSGETRKPSYAGKMFDNVERFGSTVDKVVFVSNRPLSEMSSELTEAPFSAAEKAKLDKFITALGIECSGFKSTDHLPLFHFSDCGLHLDTYDQTLLGIVTKFLDDAIGSGIDSRAFNFILVDECRQRSKKLADLTGIDELRKSKFLTRADITGKLESFQKRRQHRPDWNSVASYLNLPFAQAARIEREWRNYEMSRFERPYASGLEFADAVKNIVVPIMETASTMWDGVVQSLPAVRSLIRQRFGDMAEDFEHAVILYEFKR
LmuA	WP_159365884.1	DUF4297 domain-containing protein [Sphingobium yanoikuyae]	MASKALIAKKPREQAGSVASRAFDFQMHASMARILEAYQNGEGFVAYFDFFDDLIFLTGDGDDAAICFYQMKSRAGSAWTPKRLASRPAKGDLPKSIVGKTYHNLHEFGALVRKAAIISNQHLQAKYPDGSKTGPDDGEILLSALSAEDHGVLVAAIQADFPGSIDPRHAELLVYERIALDMQSFRQTLLGIVTEFATAIGPEYAVSAQPLYQALLSEISRCTGTVASSARNLPELKKQKGLAASDVAALVEQMKRRGRTPTEWWPTVEAELIADGWKTIPLRRLSLACLEYWRARERGAGIALDLHQALAELFAAHPDLVDDTIVGTMAAYKLAGSILDPVGEPYTGQAALLVEIMESLG
LmuA	WP_159406788.1	DUF4297 domain-containing protein [Xanthomonas cucurbitae]	MALTDETAPLPKALEALLADTLDDEKTGANATLGFTFQQWWGALVVAELLESDDDFAVGMEVKEDVAILDSASAPTCVEFCQIKKNEQAGGWGLKDLHRHGPKKKDKSRDPSILAKLHKRRTEFAGHPTKLRFVSNLAVKIAAGMSSSHCQLTSLSASEQADIQKSIANQLAIGLAQVDLAEWALHRTNLPLGEQYLFLAGKLAHLSAAGKIPFDLPNPTIGARYLASALQNKAADTSYAGSLRELQSRVLSRSEAIQALSEAAGATHRASDQLDSALDQLSAAGYPFLTLKKIKAERTTVLAHAVDRTNDQFKTCVAALATQLSHLSTTASSLPLRDLMDSLVTQTISASPPEFAGLRPGYIYALALLVLNDGIDPDLLAPAPGTQPEASA
LmuA	WP_160857112.1	DUF4297 domain-containing protein [Shinella kummerowiae]	MRLVDDLMTVEEREDGGRTAIERFDFQTAWGISKVLKLHTADLNYAVAFEFHDDVVSLDDADAPTKAVFYQIKTQQAGNWSIASVVYRPMGTGKQPKPKASIAGKMFGNLKRFGDGAEKLVLVSNQPMTETGTKNGEVSFAAATPENIAKFVTALKLEIKSFKDEHVSFFNFDYCELNLASFESAVIGQVSVFLRDHSTAESASVPFTAHLVNEGKRRSKRLANLKSFGELKASKFMTRADMDKWLGALDNVYLYRPNWETTSRQLALPHSQDARLEREWNNYMAERKRRWSAGTLEFATKIKENVTPIIDTSPTLAEGLEACVPSVRDQVRAWKPGATDDYVKAAILYEYKR
LmuA	WP_161749856.1	DUF4297 domain-containing protein [Vibrio toranzoniae]	MMELAKSLIAVPQTERGGEIAQRGFDFQACWAISHMFEYELLGKEYVFVFEYHDDVLILDSETTPTKATFAQVKTNEKPWTLSKLITSTKKKPVSFIGKLFEQKSKFDKSAVELMFVSNAYFSFDKRNTFKANELKQDHQDDVLNKVSAQLPSNGSLDLSKLTFLTSDLSLEDHSSHLKGKICDFFECYFDGDIEINPASFARTLESACRDRAKVRSSDIRNFDELVRRKGFTSSFVKDTLNNICTSQMLQPDWENARVIFSDIGKNTIQLLSLQSTFTRISISVKSSNSVEKLYLDKTDLLFNKISVETNVSKYIIESIKSLEISIPDYSLALTESKKECIIVYSIIKNIIEGEK
LmuA	WP_162697726.1	DUF4297 domain-containing protein [Rhizobiales bacterium]	MTIIENLLTVPERENGGRTAYDRFDYQTAWGLMKVISLHSSGAEYAVAFEFHDDIAELDNLSSPTRLSFYQVKTTKSASWSLAKIGQRIKSGETRKPSYAGKMFDNVERFGSAVDKVVFVSNRPMSEMSSELAEAPFSSADKAKLDKFISALESECSGFKSTDHLQLFRFSDCGLHLDTYEQTVLGAVTKFLEDTIGSGVDSRAFNFILVDECRQRSKKLADLPGIDDLKSSKFLTRGDIAEKLDSFQKRRQHRPEWSSVVPYLTLQFAQAARIEREWRNYEMSRLERPYAAGIEFADEIKNIVVPIMEAASTMWEGVSQALPSVGSLIRQRFGEVTEDFERAVILYEFKR
LmuA	WP_162997872.1	DUF4297 domain-containing protein [Rahnella sp. Larv3_ips]	MHKQDDTDVFEIFKDYEDADQGGQHGILGFSYQVWWAVQEALVRHATEDDYAVVLEWLQDVAILDSSVNPSKVHFIQLKKNESTLNWTLASLIKAEGEDDNTIATTTVPILLPQQSENTQKINKKVKVKKTKIPKKSILSKLYHHRDRFKSCSDIKLSFISNAPFTYKNDDNGTSKSKDEVVLSSLSIIQKGEIENAIRKQLELSDESVINLDDFLLCKSVLPVHETHVFVTGVLASMIEENKFKYEIVSPLKTVLIIAQYVFNKAGKIRFAKDFNGLLERAITRANVNEYIMMANGSSTNTKKDIESVVARLNSEVAPFYMIEDMRTELNKVCIEVTNRNSPIWGLIKNVKSVYDVNMLSFRKLRTLTEVFEEWLSKLKELSNFESGIYSEGCVYCLM…
LmuA	WP_165769160.1	DUF4297 domain-containing protein [Virgibacillus profundi]	MSEADFYMNLPFDLSGSRSKNRFRNEILWGLKRMLELYKENDEFIVVFDYVCDVEVHKEDGLEFYQVKTQNNDGAYTVDKLINKNKTGDSVFGKLYKLKFNIQGEERDEIKVSLVSNAAFNDGKRTHNNVEIIDFNKVDTAAQSKIKKSVKEELKLKEEIKLKNASFIKTGMDLINPHTTLVGETAIFFQETFNCEPKKINALYRLLSSEVTNKASFELKLPTYAEVLEKKGVSSSFLKDVLSKYTEYTDIATIKAKDFISKEYESDFRMRLKLNRALSQVVANLHEGRQLQNMEKEIVNYIKENLESLPNTDMEIIEEVSKYVHGQKPIEISNEEVEALVLLVLRRFEEGYVGYE
LmuA	WP_165940941.1	DUF4297 domain-containing protein [Variovorax sp. BK370]	MSGIDVAAELLSVANNPKYSETGGGHGAKGVDFARWWAVVRMVELEKANEPDFLLLFESIQDVAELDSATAPTRARVYQVKKKDAGTWTWSVLTGTVAPKNPQPNPKKSSKTSARVPKARDFKKVPNSALGKLQLSLNAFAALSVEGVFVSNAGCDFPLAGGGSAATTLPCTLADLAADHVQLLTDALASLSIGGPPPDLTRMKLQKVAIHPDDLTAPAVAAALELLSERSPSHAGQARAFVESLVMKISPLTRGTDVCRSFEELVKERGFSRSAFVGALAALETVPDRSALFNDFLGQLQAEGLDFMTISSIRVAATRAQQDRLIGGTNLSREIDNFSDIWLVENPPTSKLRPYIEAALTALKDQFGESRDNDLMARFVMRAITKCVDLN
LmuA	WP_166750434.1	DUF4297 domain-containing protein [Xanthomonas campestris]	MSSNVIADFMSAAPLAEEGGSISADRFDYQKNWALARLLTLHQGSGNYVLLCELHEDIAVLDCPDQPSRASFYQIKTSEKNAWTLKKLTNRKKGSSGNVLPSILGRLCAKAAQLKEQQVTFQFVTNVGSGYSFPVTAKASESSGERLFEVLKPADWEAMRKSLADELGEDLDKSLQDQLTISIAQIHLDTHNETAVGLVTNFLDQHVNGAHIRPAAFYRTLFDELRRRTVARRPSGTMSDVCKAKGIDRSAFDAMLNSAQSVAPAAGAWAHVLAELHRDNVSFSVRSKLKDAYPDYFSRMQSPLDAAFRKDRQILVAASESAMTNSSTLLEMASAAAVLARTEAGYGAAGLSPEQELIVVMMAFYETHPQ
LmuA	WP_167659873.1	DUF4297 domain-containing protein [Pseudomonas synxantha]	MDFQRWWAVLRMVEMERANEPDFLLLFETVQDVTELNSVNTPTRARVYQVKKKDRGEWTWSVLTGTTAPPKKKSSTTASKAVTPTFTKVSDSALGKLQLSLAAFNKLPVEAYFISNAGCDIPLAAGGNAATSMPCSLADFAPEHSQLLAQALHSLSADGSPVPDLTKLKLKRVAIHPDEPSSYVIKSALELLTQRSPPHAGQAASFVESLVTKISPLGRHTDTCSSFGDLVKQRGFARHEFISALGALETIPDHSAYLNDWLTQLQSEGMDFMVVTAMRAEAARVVREQLTGATLPVVQSLHDFCDVWLDANARGLGLRPYFEAGLAALRQDFSSFRDAELLARFAMRAIKKCVDPN
LmuA	WP_168193597.1	DUF4297 domain-containing protein [Caulobacter sp. FWC26]	MSLAEKLISKPQREKGGETGFERYDYQALWGLALIFEQHGGGDDYAIAFEFHDDILVMDSASEPTSVRFYQVKTKNKGHWTLGDLTKQRPKKDSPSERLPSFLGNLYANYIAFPDETASLNFVSNVPCEFLSPATGTQAFSDCSREAFEKFLAKLQAEHPTATESTATLIHFVRADLSLHDADAHLKGKLIDFITQVVGEIEYSPDTLYKAIVEECRTKSKFTGVIRSFADLVRHKSITRAQVEGWLDHVRQRQRSPEWADVSQNLNLPAMELVEVHREWRRYRPLALSPGDEALNRSREAIRHHIRQNRASTLPLPDLIDLIYGATERAIRSNMNPFMPARVKAMILYEVFSYEPPGEVQASDPESEDQGS
LmuA	WP_168709222.1	DUF4297 domain-containing protein [Halomonas borealis]	MTSDILTQFSALPPRETAGSSSSNRFDYQKNWSICHFLELHQDGKDYLVVFDHHEDTVVFDHRTMPDSACFYQVKSKKSGNWTIARLAKCKGEDHESSILRKIYSNYECFPEFAVRLAFISNQGISTKDRKSGKKVVVSRLRFDEMHLDEKTICSNALESKHKSYSDLSGLRLFEFERTLLTVEDHVAQTKGKLSEFFENLFPTETINIGLAYKTIFDEVRRKTNFEHAESSGHYPIVNKSLSKDRFNEMLSVMVGQRSNDQRWSDASQILLNEGCNGLALKGIKNAWNQIIIEEMDSGNEQFQEFSKLVRSVVESKTGSGDVTIIALAKEIREELSTTESWLFGVTKIAAMICREVTKDEQLQEVG
LmuA	WP_169685270.1	hypothetical protein [Flammeovirgaceae bacterium KN852]	MAKQITNSVNSGVQANVGMDFQIHCTIFLFLENFNSLYGQRYFITIEHLEDIVFGYLDSNEELTKVETYQAKKATSAWKISDLYEILQKITEASQSILDDSHPKSSGFFQENYFATNNTIDLTTKVKTKSYREIINEAKSNVHYPSLDQNIKTKIEQGNSTISFTSDNLKNLATLNFKYIDLSRTSKSQKEHLHGKFQTVFKDQITDHMAALDTFILCLDKLDSTFNQGNSADLSDLSKRVESHEIEKLLALLTTKKLAYDFWRDKSDELCKELKISLLDRSSFELHYQNSFDLFKDLNSREHQKVFNFLKSNISILGKHTTDIDCISDFIKEFNKVKSTTLSSTQLKATISAAYIEIKNTL
LmuA	WP_171984865.1	DUF4297 domain-containing protein [Hydrogenophaga sp. A37]	MFKDRSGDETGGQHAVRGFSFQVWQAVLETLKAHATGEDYAVVLEWQQDIAVLDSSKQPTRVTFIQLKKNESTHHWTLNGLLAPPPAPAAKLVQATIDETGAPTAPKRRIAIRSRKLGQSPLAKLYFHRQRFSALTRPPELVFASNAPFYVGVGDDDQNETVTSVELCDLPAASVAKVQEAFRKQLEVPENEAIALDGFRLTVTNCPTEEAHKFAIGELVELCQLKKIEPQVNAPFIAICLVASYVQQRAGKRAYAKDFAGLLERAVTRTEVTQYFAAANDTHVRTQDLVEQVIARLNAEVADYEMVQEMEVAVNTACAEVTNRASVVWLTAQALVDLYVKNNQYKANGNLKARLPAWLADLRAMKVRDSHLYSNGFLYCLMAMTLKDAQPLRHLSTAA…
LmuA	WP_173602612.1	DUF4297 domain-containing protein [Bacillus cereus]	MDISSYPSLETYEARENTGSRSSNRLAMQISFTMWKIFELYQNEDFTVAMDCIDDVVIFKTSNEKPSIVTYQVKTKDATTGNFELKSLTNKDVFLKMYDHIEKIDADIKEIYLITNNPLKYKQKMVNAERILFKNLDEDIKKLIEENMSKSPVFAEKGLSPKFIYSLLDMSFHNHREISQYKLNSLLMKQKIDISITAADALFNTLQDILTTKQNYEFSLQDEFNTVLNKKSYSKTEFASLLDNSKKINADVLTFEDICADYKGRRLGLKEESLYRRAMASVKEKCNKSPNILQNINRDISRYAKEQIDTNEELTRSGLVILLQNAFDEKINVELSKEEKEILYMQNIELALREG
LmuA	WP_180306729.1	DUF4297 domain-containing protein [Chitinibacter fontanus]	MAFLDTLNDSLTKERGGRHGGKGHEFQRYWALCHLLQIDLQHDDYLILLEFIEDVAVLNSEVTPDQMTLFQLKKKEGSATKWTKTTLAKPPKDGKSILAKLHESKSIAKDETAAISFVSNAPVELKLETGDDSTAFSELSASQIDPKLLAELKTSVAAEIGCDVGEVDFANLKFIRSPLAMDDLESHTMGRVATYLADKFPDHSPRADILCKAVYSELKVKATSTEEAASFADLKRIRGISKTQFSAMVALTLSRKSDSDVIDGFLAGLTQENVPYVQRELIRRAARQFIVEKAGRGNALLSLLQNNVEKLLQQLPDNLVTSWDVANWLVDQISTQNTATDFSILDRNYMIAATLYWMSQ
LmuA	WP_187274991.1	MULTISPECIES: DUF4297 domain-containing protein [unclassified Methylobacterium]	MDDLVAIPQREKGGSIALERLDYQASWAVSLVLMLHEKLDDYAVAFEFHDDIVVLNGSTQPTKARFYQVKTRTSGNWTVKRLTQRYKKRDGSDKIPSIMAKMYDNKTKFGNAAEVLGFVSNQPCEFIEYTKCPCTFDEGEVVKTDALKKALATEVPTFAAGDIKLFEYYLSDLPLSRPGTMLRGLILQFLERELGIPDCPSSTFVVVILEHARERSKHMGSVTSFQDLMRAKALTRAQVQEMLDETKRRHQSRPKWSTVSNDLTEISPVRKRDIRRAWARYELEKLSMVSIAFEQFCTNLYEHASGIDDGDQTLAGIVESNLGRVRALAQQFGIYQDDAYLSAAFLYEFSS
LmuA	WP_189638121.1	DUF4297 domain-containing protein [Stenotrophomonas sp. Y]	MSSNVIADFMSAAPLAEEGGAISADRFDYQKNWALARLLSLHQADGNYALLCELHEDIAVLDCSEHPTTAAFYQIKTNAAGAWTLKKLTNRKKGSAGNALPSILGRLCAKVEELKDQKVTFQFVTNEGSGFSFKGLDAAKAAGSSGQRLFEALSSSEWATLKQCLADELGQDFSVSLQNQLTVSVAQIHLSKHNETTVGLVANFLEEHAPNAHIQPKTFYRTLFDELRRKTVAQRPIGPISDVCKAKGIDRNGLDAMLASARCVAPATAAWSNIQAELHSDGVSLLVRRRLKDAYPGYFSRMQSPLDAAFRRDRRLLVAASESAMSEDQTLLELAEAAARIARKDPNYGAAGMSAEQELIVVMMAFYETDTQ
LmuA	WP_000521770.1	MULTISPECIES: DUF4297 domain-containing protein [Enterobacterales]	MGLAETLVSIPQSERGGEIAQRGFDYQTCWALSQMLEYELDEKNYVFIFEYHDDVLILDDEVSPTQLTFAQVKTREKHWTASTLSNSTKKNPISIIGKLFIHQKNFAEYSPKLLFVTNASFNLCEENGGKSCFGANEVKVEYQTSFKKAIKDQVKLDDSSIDLSVMRFVQSSLSLDDHITHLKGKLCDFLSKKFGDSISLSVNALASLLEQACREKSKVKSADIINFPELISRKGFSSEALNGVLDSLNASNSLKPDWDKASPLFNDLGKTSLQLIILQAMFSQVCIDLNQNKKNPSTVYLEYAISLYDEASAHSDLKLYLTETMYKIDALCPDYALTLKSGKKECIVIYSIIQKLLEGGE
LmuA	WP_009792090.1	MULTISPECIES: hypothetical protein [Bacillus]	MSDFENGGAVAIKGFNFQKAAITFIAIKNFDKPNFHILVEAKDDFEVKYDGYEAYIQVKSQKLSLKKILNSKEGKSILEKNLRNGNEDSFFKIFVKTFVESDLKSMTEVSDGNICTPLYSYSDDQRKTILQELKDKENIHKFEEKLLSSYIYIPPFKDKLNEAIPVLLGEMALKEIDVSNKRGQVAINELFTLIDQKSEYIVKSEEDYKKKEILKGDLREIFKLSSTIDAFDNLLESTSYNFFLKKQVKKEQLKIMHLYSTEKNIAKQELEDLVAFTGTEDEIINNAILKCNNNKKFNSLNETSKKAIIIEVLSEMSEII
LmuA	WP_009833972.1	DUF4297 domain-containing protein [Marinomonas sp. MED121]	MGLAEALISIPQSERGGEIAQRGFDYQTCWALSQMLEYELDGKNYVFIFEYHDDVLILDDEAIPQKLTFAQIKTRESHWTASSLSSSTKAKPVSIVGKLFIHQRNFSDYSPELMFVTNASFNLCEQNGGKSSFNANEIKDEYQISFKQALRDQVKLDDARIDLSVMNFVQSSLSLEDHITHLKGKLCDFLSKKFGDSSSLSINVLVSLLERECREKSKVKSADIIDFTDLISRKGFSSLAFNGVLDSLNASNSMRPDWEMAKALFSDLGKTSIQLIPLKAAFLQVCIDLNRNTKNPSIVYLEYAVSLYDEVKLSSDLKLYVAEIMQKIDELSPDYTLALKLGKKECIVVYSIIKTLLEGGEI
LmuA	WP_016298342.1	hypothetical protein [Lachnospiraceae bacterium M18-1]	MDSDVVLKDTYYIYTSMDLFNPQNSLLGQTVNFFVELTGKEPIKVKALYRLLVDTITLKSNYELECKEYKEVIEKKGITRTEFDNMIQKHIDISDAAVVGAKALIDDTYPLFSDRVKIKNALTQIVQDLILNKALRKTQDQIIQYISQHLEEFDKTIAENVKFLVKHFGSLFSIEYSIYDKQALCILILAKFQEGLL
LmuA	WP_032014514.1	MULTISPECIES: DUF4297 domain-containing protein [Acinetobacter calcoaceticus/baumannii complex]	MANKNILNEKERENNGLDTQLRFHYQADWAIVYLLEKLLKEEEFVIFVEYHEDVICSNSTHLHDDVEFEFYQIKTTEANFTIDNLCKYEVGGNSIIGKMILGVENKLFKKNVKKLCLLTISDINFKTKIKILGDQCHFTNLEENEIKDILDRLTNELKIVDPIYQNILCFQKSELPFPSSQLSAKGKIAEFIQSKHGDVRSDISSIYRVLWDDLKIKYEYKIPFDQWNECVQKRGLNSEEVKKILATHISLDLSENLKKFIENYINKLSGDDLLTPIRINLINNYYTYLLVNRSPEIIKFLEEMRSKISIPSNILDLNEIQREITKIDLIINDNLQFKEFNRMQSVAIYEVLNKVYEQFTK
LmuA	WP_039597302.1	DUF4297 domain-containing protein [Ralstonia sp. A12]	MVLMIGIQKELPLVQVVSDLFRDFKGDEIGGQHASRGFNFQVWHAVLEALKAYKSGEDYAVVLEWQQDVAVLNSSTTPTAVRFVQLKKHETATHWKLHHLIAPEKGDDPPAANDAATDASSPGDVQPPVDGKPAKKPRKTKPKAPKPSFLAKLYAHRRRFKELAQSRLEFASNAKYEIPDAAGATTMLSSIELTGLDSKVREDLEEKVRTQLGVPTDEPIDLSDFGLLVSECPIADPHKHVAGELAEMQIGSELKLSGAATMLAVLVIASYVHQRAGTTRFAKNLQELLERAVTRSDVDKYLIAANDAQISTAEQVQDVISRLNAELAPFALVSKMKRELSRACVEITNRAGPTPMVAAHLKALYEKNTEYAQLPKVVDIFAAWYEDFQKLKLPNAYLY…
LmuA	WP_040149034.1	DUF4297 domain-containing protein [Photorhabdus luminescens]	MGLAEALISIPQSERGGEIAQRGFDYQTCWALSQMLEYELDGKNYVFIFEYHDDVLILDDEYSPTDLTFAQVKTSESHWTAYDLHKSTKRKPISIIGKLFIHHRNFCNYSPQLLFVTNASFNLCEKNGGKSLFSASEIKDEHKISFKQAIKDQVKLDDENIDLSILKFVQSSLSLDDHITHLKGKLCDFLCNKFGDDTTLSVNVLAALLEKECRNKSKVKSADIVDFSDLISRKGFSSRAFNGVLDSLNVSNSMKPDWKMAETIFNNLGKAFFELIPLKATFSQVCIDLNQNTKNPSTVYLEYAISLYDEASVYSDLKMYVTGIIHKIDALCPDYTLALKSGKKECIVVYSIIQKLLEGGKV
LmuA	WP_044649302.1	DUF4297 domain-containing protein [Paenibacillus terrae]	MQNILASELREQAGSNSFNRFDYQAHWIVHHMIIEFKKNSQFLVICEFHDDMTKVSDIQNPNCAEFFQIKTTAQYKKWSLPYLTKTTTKRSGAVKNSFLGFLFYNFLKFKTECSKCHFVSNIGVDAEIRKWQSIIEDGKLLKTTDPALYSKIKNLIKSEFNNIDLNEFEHIFDNFVQDTYVYDGDLPLENYEKVVAGEFFKMLENDELYTSNSNKILKDIIEDVRKKSKTKIEVPISYSKLVEKKGVSSDVFSALQTNMKKISSQSYFRELEEFLTDSGLSLPKRRLLLRELKEHKLKMLDINKLLYQDVSFQIIAVIDEILLKQYARIDDIFYLLDEVKKQCENFIKDNIDFNIPLVEAMFYERLISENTTI
LmuA	WP_044825171.1	DUF4297 domain-containing protein [Clostridium aceticum]	MDRPNKTANAGVHGSTGFEFQKYCALYILFDKYKEIKNRKYFICLEHHDDFLFCYQSNDEFIESIDVYQAKKSSSEWNQGKELYEILKKMLDVGAALHNDNIPKWDNYYHNLEFTTNNSIKLNNGINRNGERITATINESNNRLKFIDLNEEIASKIETEVKKLLGKNLVGLEELDNVSMAYIDLPKKDKQQKDSLVGFFNSLFGKKVSDHRAAVDTLLLLFREVENTLNNGNIVKLMDKSKRVSSDMVNEALNIITTKNMALELWRAEKKQACEKLGIVISERKKFEEDFCNSIDRFKDKQQVEHQKIFSFVYKNKNYLDNFIEEIDCIQAFYEDFKNNVNSLLAPITIKAAIYAAYIEVRDELWEQN
LmuA	WP_048557222.1	DUF4297 domain-containing protein [Bacillus cereus]	MVQSIIQSELREQAGSNSFNRFDYQAHWTLYHMIEEYKKNIPFYVFCEFHDDMTKTELSEHPSCAEFFQVKTTESFKEWTLKRLFRTYKKPNGDFKHSFLGFLFYNFLKFKDECTKCHFVSNIDMDEDVRKWQAVIEDKKLLKKKEPKLYNEIKAFLKIEYPSLKEPEFTSVFDTFIQNTFLYYGGLPLENYEKSVAGAFFIMLDNEDILTSTGNRIFKDILEDVRKKSKKKIKTPISYKSLKEEKGISSESFSRIKDQVATFSKSEQVYQDIKINFESHLGKMKMKMLIRLLEKHKRKVLDSSNVLYLESSEDILEAIDDILLDHYDKLDDLDFVTKNILNEVLEKSNTLIDDGIGINKVLVEALFYERIVS
LmuA	WP_050720269.1	DUF4297 domain-containing protein [Aeromonas tecta]	MGLAEALVHIPQSERGGEIAQRGFDYQACWALSEMLEYELNGKSYVFIFEYHDDVLILDDTISPKDLTFAQVKTNESHWTASSLSNSTSKKPISIIGKLFIHYKDFIEYSPQLLFVTNASLKLCDSNGGKSCFGAHEVKKEHQSKFKKAIIDQANLDDSCIDLSVMRFIQSSLSLDDHITHLKGKLCNFISKKYGEGSTLNVNALASLLDQACRNKSKVKSADIINFSDLIARKGFSSQDLNSVLDSLNASNKAIPTWEMAKPVFHDLGKTSLQLITLQATFLQVCIEINQGIKNPSRIYQKIAIELYDEQKIHLNLNEYVIATMDKIDACCPDYKLALTTGKKECIIIYSIVQTLLTGDEK
LmuA	WP_051310561.1	DUF4297 domain-containing protein [Bradyrhizobium sp. Cp5.3]	MAFADKLVQTPRREKSGETGYERYDYQAIWGLVLIFESHSELDDYAVAFEFHDDIVRLNSSSTPTRARFYQVKTKVKGHWTLTDLSSRKKSKDGASLLPSYIGKMHDNYELFPDETERLSFVSNLPCEFMDASATICCFADCDAEAFRKFLAKLKHERPAATQETAKLMHFVRADLSLHDASAHVKGLMQDFITSQLGTISYSPDTLYKAIIEDCRTKSKFTGSIDTFDDLIKHKAITKSHVNSWLAQITNNDAVPSWSDFANDLTFSAIEKASIAKEWRLYRALALGAGNEAINRVRTRVRVELRKIPNSSLALTPLTDHLFGAIWSFAKATISNLTPSRAKAMIIYEVMTYDPSGDVQKADKGSADAKS
LmuA	WP_061669798.1	hypothetical protein [Bacillus atrophaeus]	MSEFENGGAVAIKGFNFQKAAISLIAIKNYHKPNFHIFVEAKDDFEVKYDGYEAYIQVKSKKLSLNQLLNTKDGKSILEKNLSNGNKNSYFKIFVKSFAETDIKKMIELSEGNICTPLYSYNDEQKKSILDELKNSEKIEEFEDKLLSSYIYIPPFKDKLAEAIPVLLGEMALNEIDVSHKRGQIAVNELFTLIDQKSEYIVKSEEDFQKKAILKEDLKKVFKLSSTLDAFDELLESTLDSFFLKKQIKKEQLKITHFYSIEKKAAQEKLIGFDLFSGTEDEVIKNAVRICNKSKEFLSLNDPSKKAIVIEVLAEMSEGL
LmuA	WP_064212046.1	DUF4297 domain-containing protein [Acholeplasma laidlawii]	MSLDTTYSILPKDLSGSRTKNRFRQEMLWGISKIYDLYLENPDDFFVIFDYVCDIEVGFNDTLHFYQVKIKDTSSPFSISDLIRKKSGHSYLSLLFSLKVNNQIKSINVVSNTKLSIKNTILQNSEIIPFESLEDDEKKKIEDHLKAKSILVTDLKDSFFIRSDFCINNPDTLLIGKTVEFLENAKGIKLSEPKLIYNYIKGLVDRKASYELNTIDLNDTIDKKGIKRSEIDNILNNLLGADRYREKTLSKIEALNGDYNYGEVLLLKTALSRVFKYGITSKTIEALILDISNCINDNESTIQDLKLSEIVEYVYNCIEWDIIKDKSERKCIILLTLTKMESV
LmuA	WP_063709069.1	DUF4297 domain-containing protein [Bradyrhizobium centrolobii]	MTALTTALVTAKPREKAGSRTGSRYAFQAHVSLAKMLELRRSGADFRAIFDHFDDLAILTPSKCPDQVEFFQIKGKQQGSWTAASLCKVDDEVPRTIVGKMYHHTQTIGASVAGCVFLTNASFGLTLADGTKTGIDHTKIFYASLGSEDKTRFAAALENDFPSPRSPAEDEVFSFERTIVPVTGYDLVLKGLLVDAVENKEGVVVAALYRTLIQDITSRANDTTVCLNLSDVFTHKSLGCEEMDQILAAAEKRRGILDVWKTVDEELKDAGRTPMERIKGQTAVVNYLRDRSMRKRQAETLAQEVYGASQLISARVRTCDNLLAAADLIRTSLPSSLVSQYEQLTIEAAILVELYESFNG
LmuA	WP_065868058.1	DUF4297 domain-containing protein [Stenotrophomonas maltophilia]	MTIATGAAEVLLVANKPGLTETGGGHGAKGVDFQRWWAVLRMLELEQSNAPDFLLLFEAVQDVTELDSVSVPTKAAIYQVKKKDNGTWSWSMLTGISAPKRPKAAKKVKSAASTPAAPKPTAAPSFDKVGDSILGKLHLSLTAFEKLPAEGIFISNAGCDVPLASGANAATSLPCALSDLATDHAQILTDALHTLGAAGAPIPDLKRVRLARVAIHPDDPSAPTVTKALELLTQRSPGHAAQAQAFVESLVMKVSALGRRTATCATFADLVKERGFSRAEFHSALSSLATIPDRNALFESWLTKLQQEGFDFRVLTTMRMAAARTAAERLTGASPEAFEIDAFCDSWAQANACGPDLKPYVDAALVAMKARFGQFRDEELLARFVMRAVTI
LmuA	WP_072526010.1	DUF4297 domain-containing protein [Clostridium sp. Marseille-P3244]	MEKLYQKLPFDLSGARSKNRFRNEVLWGLGKIYEVYKTGKNFCMVFDYVCDLELHMESALEFYQIKTYSGGGPYTIGKIAKTDKTGKSILGKVYILKNIANEQGGEIKTKVAIVVNTPLRGMDKKIYSSVGELELVKLDEKSRKYISDNIKKELEIDNDIALNDTYYIYTSMDLFNPQNSLIGQTVNFFVELTGKEPIKVTALYRLLTDTITLKSNYELECKDYQEVIDKKGITRAEFDNMIQKYIDISDVAVARAKTIIDNTYSLFSDQVKIKNALTQIVQDLTFNKCLQKTQGQIAQYISEHLDEFNKTIAENVSFMVKKFADSFDIEYSIYDKQALCILILAKFQEGLL
LmuA	WP_075294716.1	DUF4297 domain-containing protein [Burkholderia sp. SRS-W-2-2016]	MRDLKSTGSQSPLAPSGAKSPNPLFSPQRETAGAVTADRFSYQYDWALHEFLELHHRGEASIVFVELHEDVVFGTSLDAEETSFIFCQVKAGGKSGYSSQALIKRSGAKNSILGKMLSSIAVKDIAERVQKLGLVATRGFSLKLKTSGFRLEEIPFSELEEKTATVIRESLQTELNTSVPLEKLHFREPSLDTRSTRHAVIGLISDLLTERNPNQHSNSTQIYVVLTDELRRKGEIAWDYSDWDQLVMRKGLTANRVEALFAQYSSTASTDELINDFDSQVRELGFLTRDVKRLRERARTYLLNTLAGGALVQVRVRDSIREHLSTLEAVLCRQTLESLVNSCAPVVTEHLRDRESRAAAYIIEYLRS
LmuA	WP_075801092.1	DUF4297 domain-containing protein [Roseomonas gilardii]	MTGLASTILAAQPREKAGARTGARFAFQIHATLAKLLELHEAGIDYRALFDHFDDLTILVGSSRPTGLTFYQIKGREPGPWKATHLCSTSGDAPRTTVGKMYHHTTTFGGQVKAVIFLTNAPFEFALAAGGKSTPDHMVLVFPDLAVSATAAFAKALQLDFPAPRAPPEGDVIRFERTRVPLVGYDTFVKGRLLEMFNELPGSAIAPLYRTLVADITAKSNDTTVCATIEDLYARKGLGRGDLENMLSQAEAHRNILSYWGSVEAELVEMSRPLPARLKLRIAVTNYLRYRSKRMPEAFALYRALRQAAETVASAVSPTMTLCDVAALLAGQVDTNLKEAYDDLTWEAALLVEAFDAVNGQ
LmuA	WP_081821749.1	DUF4297 domain-containing protein [Achromobacter sp. DH1f]	MSGLQTELPLQQVLHDLFRDYANDETGGQDASRGFNFQVWHAVIEVLRAFKQGEDFAVVLEWQQDIAVLNSSQTPTGARFLQLKKNERAAHWTLHQISAPEQSNASQSDQSDVHDASAAAPPSTKQSGKSGKAAKSRKTTKPSFLAKLYQQRRRFKALEQSRLEFVSNVKYQVTGPDGAKKTYDTVTLATLDAKILSELEDKIRRQLELPPEENVDFSDIDLLISDCPLTDSHKHATGELAAMQMSGGLQLSGSATMIAVLIIASYVHQRSGNRKFARTFEELLSRAITRTDVSEWLSAANKAGVSPEDQILEIVERMDRETASFSIVRKMRDAAFQACVDILNRAGPVPLMAAQLKHLFSSKNEYDAYGRVTDILAVWHQDFLDLYPCDTSIYSREYL…
LmuA	WP_081573406.1	DUF4297 domain-containing protein [Chromobacterium violaceum]	MMTGTPEEPPLQQVISDLFRDFQGDETGGQHASRGFNFQVWHAVLEALKAYKTGEDYAVVLEWQQDIAVLNSSRAPSKVRFVQLKKHETATHWKLKHLIEPEKGEEILAANDATSAVSITSLAVTPSGNSAKKPRKTKPKEPKPSILAKLYAHRRRFEELSQSRLEFASNAKFEVPAPGGKVVMLSSCELTSLDDKERENIEAALRSQLKLTTNEAIDLSDFGLLVSECPVNDPHKHVAGELAELQIGNELKLSGAATMLAVLVIASYVHMRAGKTRFAKNFQELLDRAVTRSDIDKYLVAANDARISTEELVQEIIARLNAELVSIILVSKMKREVSRACIEITNRAGPAPMVAAHLKALYEKNADEYAEFQKVVDLLATWYDDFKKLALHDTHMYTR…
LmuA	WP_082109059.1	DUF4297 domain-containing protein [Azospirillum thiophilum]	MNKIIGKITEAREIDGARAADRFRFQADASLLKVLNIHQRNSNYRAFFDWIDDLIIVHDCITPNCIESYQIKGWEGNNCTPSKISEEIGALPPKSIVGRMYKNYQQFGEHLKICGLITNAKIHITLSSGRKSSTGDFLITGTMVHEDDWKTISNTIKEDCSTAPDEEYRKVFLIEKTKLGINDHRAAIYYFIEEEMKKRGELDGHSPIRGVSDTLILKVEDKIGTARKFSSYEEICEEKSLSATELEEFLAKASSAPNFDRCWPYIKEELMGIGKKGPFIEKMERNCQKYIYMRNKGCANYIKFSNASLDILKIYKVSGTLPETYLDTAKLLSNLKIEDLDIRDASDLSFSGAIVEAYEIFE
LmuA	WP_085279141.1	DUF4297 domain-containing protein [Paenibacillus barengoltzii]	MKKILSSELREQAGSNSFNRFDYQAHWIVYHMLSEYKKNSQFLIFCEYHDDMAKVTDLENPTCAEFFQIKTTEKYSKWTLSRLTSTSTKKSGGIKNSFLGFIFYNFMQFDSECSKCHFISNVEMELNIREWQAIIEDGKKLEKENSALYSEIRKLIRSEYSSMDEDEFNQIFDRFIQNTFVYHGGLSLENYDKVVAGEFFKMLENDDLYTSNSNKILRDIIEEVRKKSKTKIQVPISFSKLKEQKGISSDIFNSLKQSIKNVSSEKSDNELREFMEANGISKLRQKYLIRELKNHRRNMLDINKTLYQDVVYEVVKIIDNVLKINYAKIDDLSYLLDEVKRACNDILRKYDFFSDALVEVIFYERLLSEDTTI
LmuA	WP_089453767.1	DUF4297 domain-containing protein [Burkholderia sp. AU17325]	MREPKPRQVRMTAASSGTSVSNPLYASQREKAGAATFDRFNFQYDWALYEFLEQHKLNQVSIVFVEFHEDVVFSSSLDAADARFVFCQVKAGANANFNKKSLVKRIKQKPSVLGKMFTSVGDKKIAARVDKVRLVATGGFKLELAEKGFQLEEIPWDALHQETANEIGAALAAELGTDCALEKLNFHKPQLPELQHRRAVIGLIADLISERVPNGGGDCQAIYHVLQDELRRKGVHTWDYSDWESLVRNKGLTGQRVDALFEQFASSATVDDLLSDFEYATAQLQFEPRERRKLRQSARTYVLNTLDGGSLAHLQVRAAVSKHLQFDFPLRLTTDLLTSLVAASPDVAREHLVDNTSLVAAYIIEYLRT
LmuA	WP_091886586.1	DUF4297 domain-containing protein [Bradyrhizobium sp. Rc2d]	MAFADKLVQTSRREKSGETGYERFDYQAIWGLVLIFESHNELDDYAIAFEFHDDILRLNSSSMPTRARFYQVKTKVKGHWTLADLSARKKSKDGASLLPSYIGKMHDNYELFPDETERLSFVSNLPCDFMDASATIGCFADCDAEDFKKFLAKLKYERPTATQESAKLMHFVRADLSLHDASAHVKGLMQDFVTSQLGTITYSPDTLYKAIIEDCRTKSKFTGSINTFDDLIRHKAITKSHVNGWLSQIANNEAVPNWPDFANDLTCSAIEKASIAKEWRLYRALALGAGNEAINRVRARIRLELRKIPNSSLALTPLTDQLFGSIWSFAKVTISDLTPSRAKAMIIYEVMTYDPSGDVQKADKSIADAKS
LmuA	WP_092229229.1	DUF4297 domain-containing protein [Bradyrhizobium sp. Gha]	MTGLTTTLVAAKPREKAGPRTGARYAFQLHVSLSKVLDVHASGADYRALFDHFDDLVLLNKSNSPDRIDFFQIKGKQQGSWTASGLCALSDDIPRTIIGKMYHNTKDFGSAVGACSFLTNAPFQLTLADGTKTTPDHIKITYASVGADDKKRFSAALDADFPSPRTPSEDDVLCFERTDVPVTGYDVFLKGKLVDAASTKDGLAITALYRTLIEDVTARAHDTTECTCVSDVYSRKSLGRDEIEAAFTAAEARRGILDDWAVVDDALKEAGRGTVARIKAKTAMVSYLRDRSRRAHEAVVLAADVRDALHKVKASAQQCGSLLTATELVKAALPTPKPSHPIEIVEAAILLELYEALNG
LmuA	WP_098833159.1	DUF4297 domain-containing protein [Bacillus thuringiensis]	MDISSYPSLETYEARENTGSRSSNRLAMQISFAMWKIFELYQNEDFTVAMDCIDDVVIFKTSNENPTIVTYQLKTKDATTGNFELKKLIGDNVFLKMYDHIEKIDEDVEEIYLITNNPLKFRKKTVNAERILFEKLDEDIKELIEENMSQSKVFVDKGLSSKFIYSLVDMSFHNHREISQYKLNSLLMKEKIDISITAADALFNALQDILTTKQNYEFSLQDEFNTVLKKKSYSKTEFTSLLDNSKKINAYVLSFEDIRTNYKSKPLKLKEESLYRRAMASVKEKCNKSPNILQNINKDIFQYAKEQIDINDEITRIELVILLQSVFDDKINVQLSKEEKEILYMQNIELALREG
LmuA	WP_098236533.1	DUF4297 domain-containing protein [Bacillus thuringiensis]	MSIPNKAANAGVHGSSGFEFQKHCALYILFDKYQDIQIKKYFICIEHHDDFLFCYQTNDGVVSSIDAYQAKKSSGEWKQGADIYEILKKMTAVGISLKNDNIQKLDSYTHNLEFVTNNSINLNNSKRGKGRKSTIINETTSRLKLIDLNEEIASVIKAEVQKLLGQNSEGFGELDNVSMAYIDLPKKHKHQKDCLVGLFNGIFGDTVSDHRAAVEALLLLFRDVENTLNSGNTVKLMDESKRVSSERINEALDIITTKNMAFNLWRAEEKEACRKLGIVISKKRKFESDFINSIDRFKDKQQVEHQKIFSFVNNNKNLLDDFTDEVDCIQFLYEDFLSKVNSQLPELSVKAAIFAAYIEVREELWK
LmuA	WP_106663574.1	DUF4297 domain-containing protein [Phyllobacterium sophorae]	MSIIETLMSVPDAVDGGRVAIERLDYQTAWGLSRAIVLHTDGKAYAVGFEFHDDIVELDDADNPTKASFYQIKTDKTKNWSLNRIAARKKEKGVLQPSFAWRMFDNANRFGGAVHRLVFVSNMPCPSLGSDYKDFAFSSAPELDVEKFIKAMQTEDGSFKREHVALFHFSYSPFNLGSFDKALLGEVADFIQSETGLEHVNPKAFALMLVDQCNKRSKKLSDLSSFDALKSSKFVTRADMDKWLGELKAKNENRVHWTEVAAWFSNIHEAQAIKAHFIQYENERRSRLGVASLKFQAEVKKLVAPHMETGQTLTEMLNAALPEVRNISHQWSVEASVNDDYLRAIMLYEYCHVG
LmuA	WP_105837414.1	DUF4297 domain-containing protein [Burkholderia multivorans]	MRDPKPRLAKTAAASSGTPASNPLYVSQREKAGAATFDRFNFQYDWALYEFLEQHKLNQVSIVFVEFHEDVVFSSSLNAADARFVFCQVKAGASANFNKKSLVKRIKQKPSVLGKMFTSVGDKKIAARVDKVRLVATGGFKLELAEKGFQLEEIPWDALHQETANEISAALAAELGTDCALEKLHFHKPQLPELQHRRAVIGLIADLISERVPNGGGDCQAIYHVLQDELRRKGVHTWDYSDWESLVRNKGLTGQRVDALFEQFASSATVDDLLSDFEYATAQLQYEPRERRKLRQSARTYVLNTLDGGSLAHLRVRAAVSKHLQADFPLRLTTDLLTSLVAASPDVVREHLVDETSLVAAYIIEYLRA
LmuA	WP_114193552.1	MULTISPECIES: DUF4297 domain-containing protein [Acinetobacter calcoaceticus/baumannii complex]	MKNLNILDDEERENKGLDTLLRFEYQIDWAIYHALDKLSQKKEFVAFIEFHEDVLFANSCVFNPSTRFELFQIKTTYKSYTPASLTALKGPNSTLGKMILGIKGKTFEKQVDKLCLLCLEDINFSNKIQEVDKDYKFSELHENDKKILKNAISNELNFTIDSKYEDMIIFRKTALNLEQSDRQIKHKIQDFIENTYGDVGMRPPNIYRVLADDLRPKSQHKKRYEFWEDCVKYRGLASQTISEHIVKNTDQNIEIELKELIESQLTEKGEKSIKISRILKKVREYFLFKICISSAVVQNELDQFLSEISLPLDIDDEKTYWESIDLLDKKINEHVLLKEYNKLQAVAIYEVFKVLYDQF
LmuA	WP_118202740.1	DUF4297 domain-containing protein [Roseburia inulinivorans]	MNQVEYYMGLPCDLSGSRSKNRFRLELLWGISRMLELMESANDFTIVFDLVCDIEVHLDNGFEFYQIKTHKESQPKYTAKSLVKVKEGEQGSILGKLFVLNTISTVPVKTVLVCNAPFKALSSEPGENCLDSLSQSNKSVIIEAIKKELGTKDVDLSNSYYLYTPMNLLQPENEIKGQLMATFEKVKGSEPVNPNALYRLVFDAVSEKACYEFDANDYEQIKKFKGISRNEFDRMLDAHLSNEKTGINQTRDYINQIKGIHEKKSYKDALNSLLPKMARSRVLQNMEIMMAKTLMEYSEISDVEEAIDILTDSYHDKFPVEYSNAEKTVCYMIVIHKYVEGGYDNEINI
LmuA	WP_120114598.1	DUF4297 domain-containing protein [Bacillus terrae]	MSSPNKAANAGVHGSSGFEFQKHCALYILFDKYKDIKDRKYFICLEHHDDFLFCYQTNDELVSSIDAYQAKKSSGEWKQGTEIYEILKKMAEVGITLKNDNIQKLDSYTHNLEFVTNNSISLNNNKRGKGKRKSTIINETTSRLRLMDLNEEIGSIIKSEVQKLLGQNSEALKELDNVSMAYIDLPKKYKQQKDYLVGHFNRIFGKTVSDHRAAVETLLLLFRDVENTLNRGNVVKIMDESKRVSSEKIDNAINIITTKNMAFDLWRAEEKEVCNKLRIAISEKRRFESDFINSIDRFKDKEQVEHQKIFSFVKDNKNSLDDFIDEFDCIQFLYEEFSKHVNSQLPTLSIKAAIYAAYIEVRAELWE
LmuA	WP_122794119.1	DUF4297 domain-containing protein [Burkholderia pseudomallei]	MRDPKPPLTRTAAASNSTPASNPLYVSQREKAGAATFDRFNFQYDWALYEFLEQHKLNQVSIVFVEFHEDVVFSSSLDAADARFVFCQVKAGASANFNKKSLVKRIKQKPSVLGKMFTSVGDKKIAARVDKVRLVATGGFKLELAEKGFQLEEIPWDALHQETANEISAALAAELGTDCALEKLHFHKPQLPELQHRRAVIGLIADLISERVPNGGGDCQAIYHVLQDELRRKGVHTWDYSDWESLVRNKGLTGQRVDALFEQFASSATVDDLLSDFEYATAQLQYEPRERRKLRQSARTYVLNTLDGGSLAHLQVRAAVSKHLQADFPLRLTTDLLTSLVAASPDVVREHLVDETSLVAAYIIEYLRA
LmuA	WP_128962603.1	DUF4297 domain-containing protein [Bradyrhizobium guangzhouense]	MTLATALVTAKPREKSGPRTGARYAFQVHVCLAKVLDWHVAGSDYRAVFDHFDDLAVITGPDDPDDPDKIAFFQIKGNQSGPWTAAKLAKKEGESPCTPVGKMYHHTTIFGSAVTRCTFLTNASFNFTLADGTKTSSDHRNIAHANLGQKDSEVIAKALDLDFAPPRSPNESIVLHYERTDVPVTGYDTMVKGKLVEMLENTDGLAISALYRTLVEEVTARTNDATEYSSIEDIYARKALSRKNLADVISAAENRRGILDSWSIVEDELKDAGRSIAFRVRLKTQTITHLRGCTNRSARSVTLAEIVNKPLATIGNALVECDKLLPVVETVKAQLQMSELSSYDAIEIDAAIFVELFEAMNGK
LmuA	WP_150873873.1	MULTISPECIES: hypothetical protein [Listeria]	MQKFENGGANAIKGFNFQKAAITFIAIKNLAKPGFHIFVESKDDFEVKYDGYSAYIQVKSQKLSLRKLLNSNKGKSILEKNLSNGDNNSKFKVFVKSFSEFDLKNMNKIDKGDICKPLYSYSEAQQKIITDELKNSELKDNFENKLSQSYIYISPFKDILSDAITFLLGEMAQNDIAVSNKRGHIAINELFTLIDQKSEFIVNKEADYSKKEITKNDLYEIFKLTSSLDHFDELLEATSFSFFEKKEIKVEHLKLIHNYSNEKNAAKQQLENFDVFSMPSEDLLIKEAIKSCNKIESFAKLEECTKKAIIIEILSEKG
LmuA	WP_154121108.1	DUF4297 domain-containing protein [Paenibacillus sp. LC-T2]	MQNILNLNLREKAGSDSYNRFEYQAHWILYHMLDNIQNKKPFLIFCEFHDDMAESEYSPSPTNMNFYQVKTTDTKEEWKLSSLFQKTKRKDGSYKNSFLGFIFYNFDKFSSECSSCHFISNAEFDNEILQWQSIVKDKKELKKENLALYMKIKNYVKVEYPTMDQQKFDIVIDRFIQNTFFTKSPLSLEGHVEQVKGVFFEVASRFNLDMKSGYLLLTNIMDSVRKKTRTIIRTPISYEELKMKKGISSDIFNELEETFNSIPKHDEVYDSIENYLKKNSLSIIQINAMLKGLKKHHKKNLDISDALYQDIIRAFIQEVDDLVEKNFILIDDFAIQNELLENLVEVFLKQHIHQEATSMVLRGVFYETILSGQSSDV
LmuA	WP_150681208.1	DUF4297 domain-containing protein [Pandoraea pneumonica]	MVNDHHDNGEDRATEFPGARPAGNPLFQPQREFAGAVTFDRFGYQYDWALYEFLELYRRGQAHVVFMEFHEDVVFSSSSEPETASFVFCQVKAGGKSSYTAKSLTKLPKSQQPNSKTSSLTADKQSVLAKLFSSLSTKQIDERVEKVRLIATAGFSLKLSSTGFRLEEFAWTHLDSVDAEHIRQALRTELGSDVSIDKLHFCQPLLAPQQHDLTVMGLIATLISERSPKDGGNSREIYLLLNDELRRKGAVAWDYADWDELVRKKGLTGSRVEALFAQFCSSRSVDELISDVGELARELAMTTLERRRIRQAARDYELSVLAGGSIGQIQAQRAIREHLNTTLKTQPISLTNLHLLVSTAPQIVKDVLPDIVSIQAAYLIEHLRA
LmuA	WP_155705092.1	DUF4297 domain-containing protein [Paenibacillus psychroresistens]	MENQNKTAVNAGVHASIGFEFQKHCALYFLFEKYDKLKDSKYFICLEHHDDFLFCYQTKDELISSIDSYQAKKSSKEWGLGKDIYELLIKMTNVGLSLHADSMPKVAGYVHKLEFLTNNFIKLSVNGSTKGKKISMTVNETSSSYRFIDLDKEISSKIETEIKKILDKDLEGLKELNNISMSYIDLPKKSQGQKDNLVGMFKRIFEEKVSDSKAAVDTLLLLFRDVENTLNRGNVVKLMDESKRVSCVKINQAIDVITTQKMAYDMWRDEKKEVCKNLEIVITDRSKFESDFNNSFDRFKDYQQVEHQKILSFVRENSFMMNSFNVDIECILELYNMFRNNISSQLSELSIKAAIYAAYIEVREHYENKINNK
LmuA	WP_158255533.1	DUF4297 domain-containing protein [Xanthomonas dyei]	MTIATGAAEVLLVANKPGLTETGGGHGAKGVDFQRWWAVLRMLELEQSNAPDFLLLFEAVQDVTELDSLSAPTKAAIYQVKKKDTGTWSWSVLTGTSAPKQPKSAKKIAASGPAAPVSTVAPSFDNVGNSVFGKIHLSLMAFEKLPAEGIFISNAGCDVPLASGANAATSLPCVLSDLAADHAQLLTDALHTLCAAGAPLPDLKRVRVARVAIHPDDPSAPAVAKALELLAQRSPGHAAQARAFVESLVMKVSALGRRTATCATFDELVKERGFSRAEFHTALSSLATIPDRNALFESWLTKLQQEGFDFRALTTMRMAAAKVAAEQLTGPSPEAHSIDLFCDSWAQTNACGPNLKPYVDAALVAMKANFGQYRDEELLARFVMRVITT
LmuA	WP_160947131.1	DUF4297 domain-containing protein [Xanthomonas sp. LMG 8989]	MTIATGAAEVLLVANKPGLTEKGGGHGAKGVDFQRWWAVLRMLELEQSNAPDFLLLFEAVQDVTELDSLSAPTKAAIYQVKKKDTGTWSWSVLTGTSAPKQPKPAKKSAASGPAAPVPTVVPSFDNVGNSVLGKIHLSLMAFEKLPAEGIFISNAGCDVPLASGANAATSLPCSLSDLAADHAQLLTDALNSLSAAGAPIPDLKRVRLARVAIHPDDPSAPAVAKALELLTQRSPGHAAQARAFVESLVMKVSALGRRTATCATFADLVKERGFSRAEFHTALSSLATIPDRNALFESWLAKLQQEGFDFRALTTMRMAAARVAAERLTGPSPEAHAIDSFCDSWAQANACGPNLKPYVDAALVAMRANFGQYRDEELLARFVMRVMTT
LmuA	WP_159888553.1	DUF4297 domain-containing protein [Paenibacillus sp. SJY2]	MINQSKAAVNAGVHGSTGTEFQKHCALYFLFEKYNDLKDRKYFICIEHHDDFLFCYQNNDELISSIDSYQAKKSSEKWEMSGLYELLRKMTGVGLSLNADSMPKVNNYTHNLEFITNNSIQLSNGVRGKGKNKSITINESNSRLKFTDLDTEIINKIEAELTKLLGKDLEGLKELNNVSLAYIDFPKKSAGQKDSLVGQFNRIFGEKVSDHRAAVDALLLLFRDVENTLNQGNVVKLMDKSKRVSSESINDAIDVITTKTMAFDLWRNEEKEVCRNLEIAIPDKSEFKLNFINSFDRFKDYRQVEHKKILSFVKENRNIMYRFTVETDCILELYQMFRKNISSQLSELSIKAAIYAAYIEVRGQL
LmuA	WP_162704914.1	DUF4297 domain-containing protein [Rhizobiales bacterium]	MTEPQRETAGSAAYNAFDYQTAWGMTRLLQLHATTADYALAFEFHDDIAELDSLSAPTALRFYQVKTSSKDQWSLAKIAQLRGTGTAKSSYAGRMFDNAVKFGDGVEKVVFVTNQRLVDATHANEEIGFETAERKKLEKFVASLGKERADFRSEDHLPLFKFLDCGINTSNFDNTLVGAFTVFLEQTIGSGEDARFFYLMMADECRRKSRRLSDLSGLQELLNSKFVTRAGVESKVESFRWRRERRPDFTSLQRHLNLDWKSEIAIEREWRNYEMARHGRVHVSMIRFGDEVKKIVDPILTGADTLMEGVAQAAASVTQLVEAQFGPRPQSFVHAVILFEFAR
LmuA	WP_165071223.1	DUF4297 domain-containing protein [Paludisphaera sp. JC665]	MPSLKEQFAAAPREVGGGRNSNRTDYQKDWALCHLLEIHEAREDYALVVERHDDVVVLDHSSEPKRADFYQIKTKDNGDWKLANLLYVERSRSARDKADDAERPEENGVKKKAKKQSVEKKMSFLAKLYSNRLACLGSEMTASFVSNARFNLILAKGGAGLDRTEICFNELSAADLEKILSKLKVEHELAEAPDCAHLFYFRRSDLGVNNHTDCARGKTAKFMADRNLGDAQSVAAFYRALFEEIKLRTNYEDEPGSFEGIIRRKSITKAGFQGMLDALRNPRDIEATTARIEGDLRQEGLAFTATRAIIRDCRRVFLESRSNALPKAVYAACEQIVRNMHAPDQEHSLRSLIDLGLARLKERNMPGTELFADTYLTALLLMAIYEY
LmuA	WP_165842319.1	DUF4297 domain-containing protein [Paenibacillus xerothermodurans]	MQNILASELREQAGSNSFNRFDYQAHWIVYHMIIEFKKKSQFLVFCEFHDDMTKVSDIQNPNCAEFFQIKTTAKYNKWTLPHLTKTTTKSSGVVKNSFLGFLFYNFMKFEAECSKCHFVSNIGMDAEIRKWQSIIEDGKQLKTTDNALYSKIKNLIRNEFNNINPNEFDGVFDKFVQETYIYDGDLPLENYEKVVAGEFFRMLENDEFYTSNSNKILKDIIEDVRKKSKTKIEVPISYNKLVEKKGISSEVFSALQSSVKKISSQSYFKELEEFLTDNGLSLPKRRLLLRELKEHKLRMLDINKLLYQDITYQIVGVIDEVLTKYYSRIDDTSYLLDKIRKQCETIIKDNTDFNIPIVEAIFYERLVSENTTI
LmuA	WP_176034521.1	DUF4297 domain-containing protein [Burkholderia multivorans]	MSSINGAAELLSVANNPKYSESGGGHGAKGVDFSRIWAVFRMMELEKAGEPDFLLLFESVQDVAELDSVTAPTRLKVYQVKKKDSGTWTWSVLTGTVEPKAPAAQSMKAAMANAAPPKLRRPSDFKKVPESVLGKLHLSLNAFTALPVEGVFLSNQGCDFPLKAGGSTATVMACSLADLATEHVQLLTDAFASLSPGGPPPDLTRMKLQKVAIHPDNLNAPAIEAALDLLNERSPGHAGQARAFVESLLMKISPLTRRTDTCMSFNELVKERGFSKSSFVAALAALETVPDRNALFNDWLSQLKAEGVDFITISSVRVAATRAQQERLAGGTDVSRQIDDFSDAWIAANPPTSKLRPFVEAALAELKVQFSGHRDHDLIARFVMRAITKCVDPN
LmuA	WP_177571513.1	hypothetical protein [Acholeplasma laidlawii]	MVDRKASYELNTIDLNDTIDKKGIKRSEIDNILNNLLGADRYREKTLSKIEALNGDYNYGEVLLLKTALSRVFKYGITSKTIEALILDISNCINDNESTIQDLKLSEIVEYVYNCIEWDIIKDKSERKCIILLTLTKMESV
LmuA	WP_181039243.1	DUF4297 domain-containing protein [Enterococcus faecalis]	MSDNGGAIAIKGFNYQKAAIMLVMIDNYQKQNFKVIPESKEDFEVHIDNEIYFIQVKGTKKLSVKNLIKREKKETKIAKSIIEKNLEPGTDRNKRKIFVHSLADTTKKDLISEAGTIVTPIYKLSDDQKKTVIDSLDLSNSQKNRLENQKFYITPFSNDAILASTHLKGKMVEKDLLVTKKRADLVLGALVQEIDAKSEIEVFSAKDIPRKIIDSEFLKEVFVNVQKKDMFDSILEKLPYNHLKKMKIGMEKTKLLVSYQSLKEKIKSKIKIEQLMDITSDEEVVAIIIKEIEKIEPTIGNEELKIAISIDCYCEIGGELT
LmuA	WP_181919770.1	DUF4297 domain-containing protein [Klebsiella oxytoca]	MGLAETLVSIPQSERGGEIAQRGFDYQTCWALSQMLEYELDEKNYVFIFEYHDDVLILDDEVSPTQLTFAQVKTREKHWTASTLSNSTKKNPISIIGKLFIHHKNFAEYSPKLLFVTNASFNLCEENGGKSCFGANEVKVEYQTSFKKAIKDQVKLDDSSIDLSVMRFVQSSLSLDDHITHLKGKLCDFLSKKFGDSISLSVNALASLLEQACREKSKVKSADIINFSELISRKGFSSEALNGVLDSLNASNSLKPDWDKASPLFNDLGKTSLQLIILQAMFSQVCIDLNQNTKNPSTVYLEYAISLYDEASAHSDLKLYLTETMYKIDALCPDYALTLKSGKKECIVIYSIIQKLLEGGE
LmuA	WP_004241424.1	DUF4297 domain-containing protein [Morganella morganii]	MVKLHEISPREQVGRDVIERFNAQIRAASMACFSILEGKDTKKIYCEFQDDFVIEKVIGDTTKYVFVQVKTKRKLSDIWNINDVFGILKKETKTKVQSDENIRNSFIGKLLQHTINFPDTCDKVVFMTNTHVDDDIVTLLLDLSNNYNGKHSKVLIDRFNKCFHDNGNIEKNNFSDEDISFKLKKLEIETDVEYLKEKFDAFYSIARDSIYKYSEIDLEYNEVNEIMISLLNLVNKKSSVKIDVVNQENIEVSSGIGIDDLLKVLSISHKAYHDLLDSGDQNAIKSASIIERTLRRAGASDEQILFCSDCKIKWDSWVRNNRHILSRIDLISIDSYFQDSLNELSKGSMIIGISFLKHLVLKLKEELGNNGLLFDLDDETIIGGILSKVIGYKK
LmuA	WP_005879699.1	DUF4297 domain-containing protein [Oxalobacter formigenes]	MTKLIKLHEIEPRENNGRDTIARFRAQFRAASIACLSILNGKDTDRVYCDYHDDFVVRKKSADNFTYDFYQVKTKAKRNYQWSVSDILALNERKQQKNKRTLEGVRDSFVGRLIIHSINFEDTCNKVTFMTNVQLKDAVENIISELESDSFENKHLKFIVDNFNDVFEIKNPITVDVIEKHLKKLVFMPGVSYLDPDSTGLTEEARSAIYHYSEIDLTQSEIEKIIKNLIDLVEKKSFARINDISEVELDNKAGIGIDDLLTILSISKNAYYSLSNGGDTKALKNASILYRKLKESGADEEMINFCAEQKVNWDVWVREKRNIIAEFEFNFMMASLSRICKKWHQNYYNLDILKKEIEELHIDLLDKKIDESITVSLLLGGFFSVLVRGEAR
LmuA	WP_055002680.1	DUF4297 domain-containing protein [Pseudomonas coronafaciens]	MLDTKKAREQNGRDSFSRYRAQVRSAAVASLSILEGGTVDRVYCDLHDDFVIRKKDGEGFTYIFYQVKTKGKQNHNWTINEVFGLNTQLRDQSKQNVDAFKGSFVGKLLLHTVVFDQYCNSVIFQTNVNNSDEVEDLLSDIESGIFAHKFSKVMLDRFNECFGENVNSFSPEQVKSMLSKLSFESDVSFLKEGDNYFELIVKEKIYEFSEIELERAEFREILLRLLELVEKKSSGVIKTWDANSIESCAGISVDDLLSILSISKDAYYSLLSGGDGNAIKSASIIQRALKSSGADISMIMYCSKCKTDWDVWYRSARHVIQELDLLSISERVSAILYSTMNTQGVLGMNNLRIPIKNLLVELESESLKFDLTNDLILGGVFSALVRGKS
LmuA	WP_179464196.1	DUF4297 domain-containing protein [Xanthomonas campestris]	MGNELIKKPTAQSSTALALCKPREIVGRDTISRFQAQFRGAALEALRILEGKGVEAVYCDLYDDYVVRQSLHGQIRYHFVQVKTNSPKHQWSRLQLFGIPKKLPKFRLKNTLLPGGSIMEPANQEEIEKLKSSFIGKLLQHAVMFGDACASVTSATNAHLGDEVEAIGAAIAIGVRDEPTTQFIVDNFKQVFPAAISMTPSEIYASFRKLQFSHELQHLHPQYKDFDSHAIKAIWKYSEITLTIPEGRGLTEKLLMLIAEKSCSRLPVNVTQAQLDSLTAVTLDDLLNLLPISREAYQQLLNGGDTYALKNASILQRKLKSSGATQQMIDVACKWKVQWDNWFRKERHYYEAELEYLREDLNRIYAKLAGGEIRFRDIESEVSALKLKLQLQSYANTLT…
LmuA	WP_181258477.1	DUF4297 domain-containing protein [Nitrosomonas oligotropha]	MLHEVSPREGAGRDTISRFQAQFRAAGYASLEILEGKNIDRVYCDYHDDFVVRHKNGSQYFYHFFQVKTKSKRNHQWSLLEIFGIKKKGQSADRNALDRIRDSFAGKLLIHTINFGESCLRVTLLTNVQFSDDVESMIEDLSKSPISNSKLQFLIKHLCTAFELSSPFFESEVEANICKLCLQPGITYLNADGGEFYEQARSAIYKFSEIDLEHSETLEILESLVSLVEKKSSTQVLSSVTEADLDDKAGIGIEELLEILSISKTAYQNLLNGGDSKALKRASIMQRKLSEAGASDAMIEYCTQQKINWDVWLREKRHLATEYDLNFLLEELDQIQKTWAKSGARMGALQTQIDELYSSKQNSKLGNSLTKDLLLGGVFSFLVRSETE
LmuA	WP_010556080.1	DUF4297 domain-containing protein [Pseudoalteromonas marina]	MLEKKKPREQSGRHSFAAYRAQVRSAAMASLSILENDGIDRVYCDLHDDFVIRKKDDDGFSYVFYQVKTNGKQNHNWTLNELFGLKAKTKDQKKQCTEKIKNSFIGKLLLHTVVFDNYCNSVVFQTNINNGDDVEKVIEDIEAGAFQNKFSEVLIDRFNKCFPEEVSNELSEDEIKLRLSKLKFETDVQYLKSGDDNFEPIAKNAIYKFSEVDLGHTETREILMKLLELVENKSSGVIAELTQESIEQYAGIAIEDLLSILSISKDAYNNLLESGDSKVIKSASIIQRTLSSAGASIEEVEYISRCKTNWDLWHRKNRHVLFEFDLRSINSMVRELLNSSIRSDGSLHLASLRSPIKDLVSKLESEDLMYDLNPELILGGIFAELVKGKS
LmuA	WP_031636348.1	DUF4297 domain-containing protein [Pseudomonas aeruginosa]	MKLHEVTPREQNGRDTIDRFRAQFKAASLESLALLENGEMDRVYCDVHEDYVVKHIVNSKAQYRFVQVKTKSKLNYQYSILEIFGLKKKPRKDNPEHDLAGSFAGKLLLHVEEFGEACRSIEICTNVNFDDEVEQIVSEIQGKLSPTKHTTSLISETKKLIPSLTTKSDMEVIDFLSHLALAPRKQILNEEEDIFVTQASTQIYKYSEINLNPIEVKKIIIQLLSLIEERSATPLSSNITESDLDAKASVNLNDILDILCISRSAYYALKANGDDSAIKSVSILQRMLKRSGFSDETVDTFAGFKCNWETWYRINRHALLEFRLAIAKEKIIQLAKKMAIGQIDMNSITPEISLLKSDLCTTLGRQDIDEELTFGAVLSELVKGEAQ
LmuA	WP_080637502.1	MULTISPECIES: DUF4297 domain-containing protein [Vibrio harveyi group]	MKPLNRQFVGRSDGYCGVDFDGSLGTRINLFLNNVLNHFMWCNIYRMHIGLIYMRRLLFKCPNLVDYIMSKELHTTEPREQSGRDSFERYQAQVRSASIAALTILEGTEVDRIYCDLHDDFVKRRVNGGGYDFFQVKTKAKQNQNWKLLDVFGIKSKSSKQSPDSIKDSFIGKLLLHTIIFDENCNSVVFQTNINNEDHIEDVLEDIQSGEFSNKYTKILIDNFNNCISQKVKLSDSKIKENLSKLKFENDVQYLKSKNNNYEAIVRQAIYDYSEVDLSYTDNQEIIKKLLELVTKKSSGKIENWTLDSIEEQSGISIDDLLSILSISRDAYLCLKGGGDSSAIKNISIIQRFLKDAGADDSIVEYCSKCKLDWDLWRRNNRHNIFELDLNYVTKKVSE…
LmuA	WP_085050371.1	DUF4297 domain-containing protein [Vibrio vulnificus]	MKLLNRQFVGRGDGYCDVDFDGSLVTRINLFLNNVLSHFMWCNIYRMHIGLIYMRRLLFKCPNLVDYIMSKELHTTEPREQSGRDSFERYQAQVRSASIAALTILEGTEVDRIYCDLHDDFVKRRVNGGGYDFFQVKTKAKQNQNWKLLDVFGIKSKSGKQSPDSIKDSFIGKLLLHTVIFDENCNSVVFQTNVNNEDHIEDVLEDIQSGEFSNKYTKILIDNFNNCISQKVKLTDSKIKENLSKLKFENDVQYLKSKNNNYEAIVRQAIYDYSEVDLSYTDNQEIIKKLLELVTKKSSGKIENWTLDSIEEQSGISIDDLLSILSISRDAYLCLKGGGDSSAIKNISIIQRFLKDAGADDSIVEYCSKCKLDWDLWRRNNRHNIFELDLNYVTKKVSE…
LmuA	WP_093205041.1	DUF4297 domain-containing protein [Pseudomonas yamanorum]	MKLHEVSPREQSGRDTIDRFQAQFKAASLESLALLENGEINRVYCDVHEDYVVKYVVNSKSHYRFVQVKTKSKLNHQYNILEIFGLKKKPKNAPIHDLAGSFAGKLLLHVEEFGEACSSIEICTNVNFDDEVERICQEVKGRLSQTKNTVSLISETKKLIPSLATKSDEDVMGFLSHLVLAPRKQILNEEEDVFVSQASSQIFKYSEINLNPLEVKKIIIQLLSLIEDKSAVPLSSGITEEDLDAKASVHLDDVLDILCISRSAYYVLKAGGDDKAIKSVSILQRMLKRSGFSDETVDTFAGFKCNWEAWYRTNRHALLEFRLAVAKNKIIQVARKISVGQTDMNSITEEISCLAAQISNDLGRSDLTEELAFGAVLSELVKGEAQ
LmuA	WP_096042671.1	DUF4297 domain-containing protein [Pseudoalteromonas agarivorans]	MLEKKKPREQSGRHSFAAYRAQVRSAAMASLSILENDGIDRVYCDLHDDFVIRKKDDDGFSYVFYQVKTNGKQNHNWTLNELFGLKAKTKDQKKQCTEKIKNSFIGKLLLHTVVFDNYCNSVVFQTNINNGDDVEKVIEDIEAGAFQNKFSEVLIDRFNKCFPEEVSNELSEDEIKLRLSKLKFETDVQYLKSGDDNFEPIAKNAIYKFSEVDLGHTETREILMKLLELVENKSSGVIAELTQESIEQYAGIAIEDLLSILSISKDAYNNLLESGDSKVIKSASIIQRTLSSAGASIEEVEYISRCKTNWDLWHRKNRHVLFEFDLRSINSMVRELLNSSIRSDGSLHLASLRSPIKDLVIKLESEDLMYDLNPELILGGIFAELVKGKS
LmuA	WP_122518706.1	DUF4297 domain-containing protein [Pseudomonas viridiflava]	MLDTKKAREQNGRDSFSRYRAQVRSAAVASLSILEGANVDRVYCDLHDDFVIRKKDKNGFSYIFYQVKTKGKQNHNWTINEVLGLNTRLKDHSKQSSASIKDSFIGKLLLHTVVFDEHCNSVIFQTNVNNSDEVDDLLADIESGAFSNQFSKIILERFTECFGDECLTYSPEEAKSKLSKLSFESDVSFLKEGDNYFELIVKEKIYQFSEIELERAEFREILLRLLDLVERKSSGVIKTWDAESIENCAGISIDDLLTILSISKDAYYSLLKSGDSSAIKSASMIQRALKAGGADTSMVMYCSKSKTDWDLWFRNARHVVQELDLLSISEHVSTTLENTIDSKGFLALKKLRVPIKTLLMKLEEEGLRFDLTEDLLLGGIFSAFVRGKS
LmuA	WP_122846677.1	DUF4297 domain-containing protein [Pseudomonas viridiflava]	MKLHEVKARELNGRDTIHRFKAQFKAASLECLALLEDCAIERVFCDYHEDYVVKFVDDGEIYYRFVQVKTKTKQNHLYNVLEIFGIKKTKKSGHDLPNSFAGKMLLHVDNFGDTCHSLVILTNINFDDDVEGLVNDAQSGNVVSKHTATLITETKKLAPSLAAKTDKEVLDFLSHLKLVPRQQILNEDDDNFVSSAHSQIYKYSEINLTPKEIRLLIIQLLSLIESKSSEEIKDSMTEDMLNDKASVTLDDMLDILAISRPAYYLLRNGGDPNAIKSVSILQRVLRRNNYKEGTLNSFANFKSHWETWYRVNRHTIQELKLLELMDEITSLTDSVAVGKIDMKTITGAVAKLTTNLRTLLGRNDLTEELVFGAVLSEIVKGESS
LmuA	WP_124164351.1	DUF4297 domain-containing protein [Pseudomonas aeruginosa]	MKLHEVTPREQNGRDTIDRFRAQFKAASLESLALLENGEMDRVYCDVHEDYVVKHIVNSKAQYRFVQVKTKSKLNYQYSILEIFGLKKKPRKDNPEHDLAGSFAGKLLLHVEEFGEACRSIEICTNVNFDDEVEQIVSEIQGKLSPTKHTTSLISETKKLIPSLTTKSDMEVIDFLSHLALAPRKQILNEEEDIFVTQASTQIYKYSEINLNPIEVKKIIIQLLSLIEERSATPLSSNITESDLDAKASVNLNDILDILCISRSAYYALKANGDDSAIKSVSILQRMLKRSGFSDETVDTFAGFKCNWETWYRINRHALLELRLAIAKEKIIQLAKKMAIGQIDMNSITPEISLLKSDLCTTLGRQDIDEELTFGAVLSELVKGEAQ
LmuA	WP_150301955.1	DUF4297 domain-containing protein [Pseudomonas profundi]	MKLHEVKARELNGRDTIHRFKAQFKAASLECLALLEDCAIERVFCDYHEDYVVKFVDGGEIYYRFVQVKTKTKQNHLYNILEIFGIKKTKKNGHDLPNSFAGKMLLHVDNFGDTCHSLVILTNINFDDDVEGLVNDAQSGNVVSKHTATLITETKDLVPSLAAKTDKEVLDFLSHLKLAPRQQILNDEDDNFVSSAHSQIYKYSEINLTPKEVRLLIIQLLSLIESKSSEEIKDSMTEDMLNDKASVTLDDMLDILAISRPAYYLLRNGGDPNAIKSVSILQRVLKRNNYKEETLNSFANFKSQWETWYRVNRHTIQELKLLELMDEITSLTDNLAVGKIDMKTITGAVVKLTTNLRMLLDRNDLTEELVFGAVLSEIVKGESS
LmuB	WP_001045100.1	hypothetical protein [Bacillus cereus]	MNKVIIRKLFIFDVIEKKAKSVDFEDGINIVTSKGNQLGKSTIMKSIYYTLGAEVFFADRLNVKSKIHMLETEVNDKKYTFIRHGDVVVIKDVKEIFKTSNASELSSKLHEIFGFSVFLEDKQKKYVIAPPVFRYIPYYIDQDHGWTSELKSFDKLGQFDKKSRDLLFYYHLNILDEDYGVKLKEKKELDVAMNDLKTRKKEVLGLLAYIRENITAFNLEMDITALQIQKREILSKYKKYAYDLNNIRRTIIEYQEEIFKIDNVIDNLTSTLKQNDKVREHIKHQFDVECPYCNNHFEIQAKDILRINYNIVDLEASKLEMLDIKEKLLGKMKKVKKEYEDYQATLKTIEEEKVDSDNTLEDILKFKGLQETQNQLNTELVKNAGDIEEKSEDLKEIRK…
LmuB	WP_001575467.1	MULTISPECIES: hypothetical protein [Enterobacterales]	MKSIYFKSAHILSLRDKKGFSFKFSPDINIITGENDTGKSSFIKSLYHTLGADVRLDKKWKEDNFVSKVVICVNNRDYAFLRHEKRISIFDITAGQEHHLVTSSSRAEIALAVRDVFDFNLELVTKTNLVQGQAQPASLYLPYYIDQDNGWGKVLDSFSSLAMYEDWQKNILNFHTGVKPKEYYTLQGKINLIDIDLVEIRTTLKALKRAKKRFEESFGRVLFDVDVKYYEELLERFLRKCQDLHQEETEYRIKLIKILSLRDELVTEIEESKRQLDENDIDSLLPSAGLEARYVVLENKEKLLQIIPKLYEEKSVYDDQLSKIKEDLKQAISLSSELKNMLLEVKEQLTLQDVIKSQASKQVEVTFDEQINELLLKIGELDVARTQLSKEIAKFEDKK…
LmuB	WP_001181685.1	hypothetical protein [Acinetobacter baumannii]	MQNTKSYFQFQRIVMRSLKERGGKVQKLYLRTLIDSKDNTKGKTTLINSLFWGLGCEVKFEETWCDDLETLISFSVADKNYEIYRNNEFISIVSEDEDKSYKYPIKSKKVDSDFIEKLNEILNFNVLLKYAKAKKLSRVPPSYYFATTYIEQMTGWANFWLCFQNMNAFDKNNRTELIKYICGVLDKKYYEKKYSENIITQEKKEIEKTLERENCNFTYLKGFETEKYLNNVFRKSLTLENYEKNLLTLRNEYLDKASNLSSLTNEIELINIAIGELEQDYEYSVRNVDPFEVTCPTCGVVHENDIVNKFSILKDSDLLLKRIERLNGEKNKTRQELNKLSKLIQFEEENINELMDQNDVQEYLNYSVVQKKMIPAIQHRINHNQILIEEKKNLITEFK…
LmuB	WP_009833971.1	hypothetical protein [Marinomonas sp. MED121]	MKRIYFKSVHILSLRDKKGFFFEFSSGINIITGENDTGKSSFIKSLYHTLGADVRLDKKWKDDNFISKVIICVNKRDYAFIRHEKRISIFDITEKQKLLVSSISRTDISITIRDIFDFNLELVTKSNLSQGQAQPASLFLPFYIDQDSGWGKILDSFSSLAMYKDWQKNILNFHAGVKPKEYYKLQGKINLLDIDLEEIRNTLKALEAAKKRFEESFGRVLFDVDVEYYEELLERFLRKCQDLHQEETEYRVRLIEALSLRDELVTEIEESKRQLEENSIDTLSSSGDLDAKYAVLENRDKLLQIIPEMYEQKSVYDESITGIKDDLKNAQRLSSELKGMLQEVKEQLTLQDVIKSQASKQVELTFDEQINELLQEIGKLDVARTKLAEEIAEFDNKKR…
LmuB	WP_009792089.1	MULTISPECIES: hypothetical protein [Bacillus]	MIIEKLIILDYESEVANEFHFSKNTNVITSDGTTIGKSSLIKSLYYALGYDIKQFPNGWNYKTMRFRLDVIINGSSYYIIRNNSLFYVTDSEEALDLKEFSEWLQGKLSIEMKLKLKSSSTKELSSAYSTEILTPFYLDQDKSWNGYIIKNSSDSLGRYSNIPGDILEYTLGISNRAILEKENEKTKNQKQINQYSSKIDVLNSLQTEYSDKVEMIDTSPYEFDKLKETFDITLNQLSRISNEISSKKKKIFAKKAEQDINNQDNIELEKIKAVNKKNYKDVEFECIHCHSHLTLEQSLTRLKLNNNVLEIQNMLDMNKKQSEVLQQEIEVLQDEILDLDSKYRMITRKKKEIQEILTLQEFIDLESKRLANEEFLKTIDKLSDEKEKLVDYGKELAKK…
LmuB	WP_012242551.1	hypothetical protein [Acholeplasma laidlawii]	MKNMIVNSIAIISPNSKTAKYAEFTAGINVVTSNKNINGNYVGKSSLLRSIYHTLGADGKFTTSLWEREGKYTYILDFSINNSRFRMLRFDNLFKLYDENNSLLFKVINRTDLAIELNKLFNQEIYLKNKNNEYSIAHPAFNYLLNYIDQKEIRVSEFSTFNGLNAFSAFYSDLLYSHLGVNNKQFNELKIESDELNRKIGEINKKNLMFNEMLAQIDKNKDLNSNYSEIEVLKKELQKHQDEYTKLIGEANKLKEKLLKTNDSKIEIEFAINELRKMISSDEKVLDKSIKEHTCPICNSELRDDSHAYIHKAVDVDGAKFQLLDAERELGKLSREIILTNSKYEDNLAELKRIEARVFEGNKGLEDTIKSYGMKKIKANIFEEISNNEVSKNTFIEDR…
LmuB	WP_013243513.1	hypothetical protein [Brachyspira pilosicoli]	MKTVILNNILIVDTDEKKAKFQKFIDGINIITSIDNSCGKSCLIKSIYYCFGANTSYDSKWNEKNKLIIINFQFNNDKYKICRYYHKYLIFKNNDLIESTKNTSILSNSFENIFNFSIYLKSKKDKNGNYNYIIAPPAFTLLPFYIDQDKRDTVFEPFEQLTQFDKNERDKALFYHLGIYDKTSISLEENKNKIDKDISKNNNELEKLTYTKNILDEESNNIIYDINNITDIENNLLYDKKELENVINLLSESRNKIQKLQSMIIKYNNKLLYLEENSKIYRDVCEDIIVCSNCGHISNIESILKKEYILANKNIIKKQIKIFIVNTKLQLNKEENNYLEINNKLKSLENTISNNNNNFEIYTKIKGTEKIKNNINDNINKLNITLENNIKESKNIKKK…
LmuB	WP_016298343.1	hypothetical protein [Lachnospiraceae bacterium M18-1]	MKQLIINKLYIFSIKERKARSIPFQKGRNVITSSSIDGTKKGKSVILKSIYYTLGADCYFEDKWNVNDKIFIMDFSVANVNYYIFRNQRLFKIYEKQPFIEIFQTISRHELAEFLKNIFDFAVELPNREGILEIAPPAYNYILNYLDQDKMDGTNFTSFKGLTQYADFKDKVLYYHFNVYNKDYYSIVKQIENLSSECEKLEKDVILNQNMVARVNRNINNSDYSVNMDNLQSEIEKSKEEYAIIIDKLSRTKKILINLCNEKEDLISHMNSLDIFTKNINNDIKKIVNHECPYCHSVIADQMELRIENYNTVEDALFLKTELEASLIEIERKINKEEDRYREHLEKLQKYEERIKINTQEVEDVLKYKGYIEIRESLLKELGELTSNLNKKKNSLDDK…
LmuB	WP_025464102.1	MULTISPECIES: hypothetical protein [Acinetobacter calcoaceticus/baumannii complex]	MKNTSNSFQFQKIIIVSRTEKSGRVLKIFPRTLITTKGNTIGKSTLLNCLFWALGCEVRFEEDWPELDTVVLIEFSINNKIYKVKRDSQAIHLQEDDEQWATYEKITGSYLDRLNSILNFNVLLKNSKAKKLSKVPPAFYFASTYIEQMSGWNEIWNSFNNLGQFDKNNKFELSKYLCGVLNKNYYDNKLNQNFYELKNFDISKEILKTNEVSDYFRSKRAISPQIDLQDKIKNSARSVVMAERKILEKKNEYINISSRMAAIDNELQIIQVAIGEIEQDYNYSIENIETTSIFCPTCGVEHKNDLVNRFSLIHDQNRLMEQIKNLQNEKSVLINKSYNLTNSIDSFYQEIEGAFKEESFNEDINQLFISKSLIPGLEEKVASDNREFRANTKEIRKIR…
LmuB	WP_031949562.1	hypothetical protein [Acinetobacter lactucae]	MQNTKSYFQFQRIVMRSLKERGGKVQKLYLRTLIDSKDNTKGKTTLINSLFWGLGCEVKFEETWCDDLETLISFSVADKNYEIYRNNEFISIVSEDEDKSYKYPIKSKKVDSDFIEKLNEILNFNVLLKYAKAKKLSRVPPSYYFATTYIEQMTGWANFWLCFQNMNAFDKNNRTELIKYICGVLDKKYYEKKYSENIITQEKKEIEKTLEKENCNFTYLKGFETDNYLNNVFRKSLTLENYEKNLLTLRNEYLDKASNLSSLTNEIELINIAIGELEQDYEYSVRNVDPFEVTCPTCGVIHENDIVNKFSILKDSDLLLKRIERLIGEKNKTRQELNKLSKLIQFEEENINELMDQNDVQEYLNYSVIQKKMIPAIQRRINHNEILIEEKKNLITESK…
LmuB	WP_040149032.1	ATPase AAA [Photorhabdus luminescens]	MRSIYFKSAHILSLRDKKGFFFEFSPDINIITGENDTGKSSFIKSLYYTLGADVRLDKKWKDDNFVSKVVICVNNRDYAFIRHEKRISIFDITEEQEHLLVTSSSRTDIALTVRDIFDFNLELVLKETLVQGQAQPASLYLPFYIDQDNGWGTVLDSFSSLKMYKDWQKNILNFHAGVKPKEYYKLQGKINLIDIDLKEIRATLKALEAAKKRFEESFGRVLFDVDVEYYEELLERFLRKCQYLHKEETGYRIKLIKVLSQRDELVAEIEESKRQLDENNIDSLSTSASLEAKYAVLENREKLLQIIPELYDQKSVYDEQIASIKEDLKNAQRLSSELKGMLQEVKEQLTLQDVIKSQASKQVEFTFDEQINELLQKIGELDVVRTKLSKEIAEFDDKK…
LmuB	WP_044649301.1	hypothetical protein [Paenibacillus terrae]	MERLLIKKLIVISDVEESSKEISFLEGLNLIIGENKTGKSSLIKSIFYSLGCELIFEDDWKNLVQKYVLFFDYGEKKYCTIREKENIKLFNIVNESKFIVLSDNKSYHEFCMALMQELDVSMDCLTINGLEVSITTPLLFRFQYIDQDSGWSKIGESFSNMKYIKDWKGNTNKYVVGYQENKYYKEKNNILKINKTIQELIIKLKYFNELLKTIQMNIEVSNTENNIILENSQVKLAFSELDNLERRKIKLEESISELKNIEYEKNLQLATLKEYIKELDKDHTYAMTQEEKIICPTCGTVHNNKVIDRLEIVKDIQSGNELIKQIRNELKELDFKISGLLEEKNQVNKRYSFLKRQIERSKELATVANTFRNEGKQEIVFTGKLERDKIMKLIIEEER…
LmuB	WP_044825170.1	hypothetical protein [Clostridium aceticum]	MGTKLIINKLVAYAESNNKYFHSEFDNGVNVIYGKNTSGKSTVFQLILYTFGINDNNDYLKEIIDEEVIIRVDCQLLKNNNTEQVIFIREDETLYIKRGKFPTIKFNGIKANNSAEHIKLKEYMHELFDFSLRLENKDGYNVAPIEAMFLPYYIPQSVGWVYLRKAFSGFEFYKNFKNDYLDYYLGIESFVDREKKQKLELQLKSKEDEMKFFINLEQNNEEFLVTKLVDEQFTELSKEYIGSHSENQQILIEKEEKFISKCNELSYYLERKSLLRMISKNHKKQNPISGKCPSCNQELPFSIGESYKYLQEQNDTKKEVEHCKHKIKSLQSEINSLRKEIDKRKNRKMKEYEILKKYKKYNVSFDNWLRDKVNIQLIDNIKHKLGELTSEKEKISNDL…
LmuB	WP_048557223.1	hypothetical protein [Bacillus cereus]	MNRLTLKKLIVISESEKRSREIEFKEGLNIIIGKNKTGKSSLIKSIFFTFGCEVKFEDEWKKLIDKYLLYFQYGNRYFCILRINKSYKIFETNQEFTSYQLIIETDSFHDYSKELMKLLGISMDCLTKSGSPITITPPLLFRFQYIDQDKGWEKIGQSFTNMQYIKDWDSNTNKYVVGFLNEEFYKTKRDRDIIKTDIVNYDIKINHFEEFIKNLSASINKSNTEDTFDKDDNNRYSNNKELNQSLVNKMDSIEKEILELVEKLSKIKNKRYEKTLELNFIKENVKELEADHTFAIHEDPNLKCPFCGSVHENSLENRIEIVKDIQTGSELVALFRSEIKELDSKIHKLSTRKKQLTLNYKSLKKNVEQVKENVSIIKSYQDQGKIEMIDSSIKQKEEI…
LmuB	WP_048565567.1	hypothetical protein [Bacillus cereus]	MNKIIIRKLFIFDVIEKKAKSVDFEDGINIVTSKGNQLGKSTIMKSIYYTLGAEVFFADRLNIKSKIHMLETEVNDKKYTFIRHGDVVVIKDVKGIFKTSNASELSSKLHDIFGFSVFLEDKQKKYVIAPPVFRYIPYYIDQDHGWTSELKSFDKLGQFDKKSRDLLFYYHLNILDEDYGVKLKEKKELDASITDLKTRKKEILGLLAYIRENITAFNLEMDITALQIQKREILNKYKKYAYDLNNIRRKILEYQEEIFKIDNVIDNLNSTLKQNDKVREHIKHQFDVECPYCNNHFEIQAKDILRINYNIIDLEASKLEMLDIKEKLLGKMKQVQKEYEDYQATLKAIEEEKVDSENTLEDILKFKGLQETQNQLNTDLVKNAGDIEELSDDLKEIRQ…
LmuB	WP_051310560.1	hypothetical protein [Bradyrhizobium sp. Cp5.3]	MKNLQLRRLLLLSEREKAARLMTFDPRRTVVLGDNDTGKSCLIKSIYAAFGADSAKINPTWKDAAVDTLVEFTVDGTPYSLLRSGNTFGLFDGDGAAIWVGSNVTTGIGPQIAKLLDFGLTLADRKGELQIPPPAYLFLPFYVDQDVSWVDNWSSFSNLLMFAGYRKDVANFHAGLRPNAYYQAKASKASADKAREEFKIERRALDRAGTRLRANRKRLHFDLSPDRFVDQIDALVAECRSLQSAQDKVQRSLSEFNSKRAILVEQSVIAESALADLSADYEFLRRETEDEIICPTCGTVHSNDFANKFSLISDVDTCRAFLIDVRSDINAVDAEIAAAKEQIGHFSASMERINGILDEQRGDLKLRDLIEGESEKLMDETIASEQKEIDSQIGAQDMK…
LmuB	WP_052321454.1	AAA family ATPase [Ralstonia sp. A12]	MKRTVVYHALWLVSERDESARQISFSPTHNLLAGENETGKSRVLKHLVWALGCEPTARDAGNWDSNLVASVDLSIDGTRYTFMRRGIHQRAAFDAEGKLLIGTESASTWAKFFAARFDFPLKLQRHQEGAFALAGPEYAVLPFYIDQEGGWTRKWSNFKRLTQFARWELPVLESFTGLRPQRYFEAQLTRDELAHQLREARAQAKVQAKAYEQVKAMLPSTEAKLDEALFAQELKEMSATVAELGKEEDKVRTELFDVAQQLQERTAELQMVTRAEQDLVDDLAYLTKVPDNGKLACPTCGQEHGVTFRARLDLASDAKDAHQLVLKVRGQLEKLRDREAKLRIQLNQVTNRMEQLRSSMGRYRGESSVSDIVIAKSLDTIAFAYDKTRRELKHHIEEL…
LmuB	WP_056597302.1	hypothetical protein [Variovorax sp. Root434]	MNRPVVFNALWILSEKDASARYLTFNAGKNLLAGGNDTGKSRVLKHLVWALGCEPARRATGDFDSNVVASVDVSIGNRALTFVRQNRRRAAFDDLGLLLFATESASAWAQFFAETFDFPLKLQRHEEGKFDFAGPSYALLPFYVDQDNGWGTKWATFTDLTQFANWQTSVFNSFTGLKPAAYVRSQLQRDEAAHRLKIAKAESKLQDSSYQRVVAMLPSETTAIDETQFAHELRALSEQAQTLREEQDKVRTGLVALAQERQQRIGELNLALASERELVEDQAFLAGYKDDAPLVCPTCSHVHTTTFYARQALAQDTQDIHEVVIRLQADSEKLRAKELAMQSDLDSVAARLRTLNDSLNVNREGRSVADVVVAKSLSTLKQAYDQTRHDLAAEIDTLA…
LmuB	WP_061669799.1	hypothetical protein [Bacillus atrophaeus]	MIIERLIILDYENEVANEFNFSKNVNVITSDGTTVGKSSLIKSLYYALGFEIKQFPHGWNFKTMRFRLDVQINESAYFIIRDNSLFYVSDSEGALTLTEFSEWLQQKLSVNMMLKLRNSTTNELSSVYATEILTPFYLDQDKSWNGYIFKNTSDSLGRYSNIPQDILEYVLGISNKEILEKETEKGNNQKQVNQITSKINVLNSLQEEYAEQTEMIDSSPYDIDELKVTFNNHLKQLSRVSKEISNKKNKMLSLKANQDLNSQDNVELEKILKVNKKTYKEVELECVHCHSKLTLEQSLTRLKLKNNLLEIQNMLDSNRKENEKLQLGIEELQTEIKDLSSNYVILTQQKKEIQNILSLQKFIDLESKRLANEEFLKVIDNLNTNKTNIEELIKRLAKE…
LmuB	WP_061855853.1	hypothetical protein [Acidovorax citrulli]	MSPIVVFNELWLLSERDASARQLKFHPRRNLLAGSNGTGKSRVLKHLVWALGCDPARRAAGEFDSNVVAALELSVGTSGNFTFLRQGRKRAAFDELGLLVFATESSSKWGEFFSETFGFKLLLQRKEEGEFGLAGPDYAMLPFYIDQYSGWGPKWATFPYLGQFVKWQTPLFSSFTGLKTAAYLEAQVHRDRSAAQIKTAKVHLKLQETSYKRVVEMLPAETTTIDESQFARELREVSELTKKLRDEQDEVRADLFKLAQMRQQLTAELNVALASERELVEDQAFLADYADDEPLVCPTCSHVHTATFHARQALATDAHDIHEVVIRLQTARDKLQGDEAALQIKLNAVAERLRSLNESLKIQRDGRPVADVVVAKSLSVLKDAYDVTRRDLAAELDIA…
LmuB	WP_062166938.1	MULTISPECIES: hypothetical protein [Stenotrophomonas]	MHRFRFQNIWLLSLRDKKARHVKFHPRKNLIRGRNHMGKTTLIRSLFETLGATPQGTLESWDKDAVSLLEFSFDGKHFFVLHQNGRRALFSADRQLVATTSKFAEWTRVFCEVTNFNLVFSGKSESDVVPADAACFFLPFYVNQDGSWQSEWNTFTGLKRFAAPWTAILEYFTGVCPPAYYEARAKKGQQSRVLDEYRRELRLLERTLDRFSRTVPVHGPKLNAANFEAEIDQLTREITDLNARQEKLRSDAVREQELLTSLDHQTRLADEALKAYNSDAAWIRTAGSEPLICPTCHAEHKKPFLDLLQFAEDARVLRELAARLRDDAAVVRARCQKAFRELATLNESYLRISRLLDTRKGELKFQDVVGGIGAEGAFAAFEAERKQLQGAIDEAVLAV…
LmuB	WP_063709067.1	hypothetical protein [Bradyrhizobium centrolobii]	MKFKRISLLSQDEKRAFTMEFHNEATVVKAGNGFGKSALLKSLYDTFGAEPHRIDQAWRSANVISAVDFEVNGRPQTIMKFAGIYTVFDEGGNKTLQTSSVTQGLAPFLADLLDFRLLMIDKREQVLIPPPAYAFAPFYMDQDRSWTSAWEPFRNMYLPRSAATLADYHSGLKPNEYYAAQAERDRLATVLREAELRRDGVVAAVEELRTVEPDTDVHFNIDDFQAETAELLAESTRLLDEQNSYRAKLSELIDARALWITQAEITRAALGETDEVFKSAFGHPIDVECPTCGEHYTNDIAARFKIAADAEALIAVLNHARQEQQKLDKRIEIARHDIEAIDIAASSVRAVLATRKNDLTFGAIVAAEGRNAATRVLRERVKEVDAEIGGLNSKIEEIA…
LmuB	WP_069569464.1	hypothetical protein [Acholeplasma laidlawii]	MKNMIVNSIAIISPNSKTAKYAEFTAGINVVTSNKNINGNYVGKSSLLRSIYHTLGADGKFTTSLWEREGKYTYILDFSINNSRFRMLRFDNLFKLYDENNSLLFKVINRTDLAIELNKLFNQEIYLKNKNNEYSIAHPAFNYLLNYIDQKEIRVSEFSTFNGLNAFSAFYSDLLYSHLGVNNKQFNELKIESDELNRKIGEINKKNLMFNEMLAQIDKNKDLNSNYSEIEVLKKELQKHQDEYTKLIGEANKLKEKLLKTNDSKIEIEFAINELRKMISSDEKVLDKSIKEHTCPICNSELRDDSHAYIHKAVDVDGAKFQLLDAERELGKLSREIILTNSKYEDNLAELKRIEARVFEGNKGLEDTIKSYGMKKIKANIFEEISNNEVSKNTFIEDR…
LmuB	WP_072526009.1	hypothetical protein [Clostridium sp. Marseille-P3244]	MKQLIINKLYIFSVKEKRSYSIPFFRGRNIITSSGIDGTKRGKSVILKSIYHTLGADCYYEDKWNINDKIFIMDFSVENENYYIFRNQGLFKIYEKTPFKEIFRTISRHELASYLKGIFDFAVELPNRDGNLEIAPPAYNYILNYLDQDKMDGTNFTSFKSLSQYADYKDKVLYYHFNVYNKEYYTIVKQIEDLSIECEKLGENVTLNQNMVVRVNKNINNSDYSVNMDNLQSEIENTKEEYSKIVKKLSKTKKILIRLRNEKEDLILHMNDLDIFTRNVDGDIKKIVNHECPYCHSAIVDQMELRIEKYNTVEDALFLKTELEASLIEIERKINKEELRYKEHLEKLQKYEERLKINTSEVEDVLRYKGFIEIRESLVKELGELTSELNEKNNNLDDL…
LmuB	WP_075294717.1	hypothetical protein [Burkholderia sp. SRS-W-2-2016]	MSALIFRTLYVQSTTQKLAGRFGFEAGLNLITGADNSIGKSTLARLPLWTLGCDMAFDTDWKNFDVRALLKFELGGREHYVTRHRDEWRIRADDGLWTSYEVGSDEFEKKFASLVGFGAKLPRRKEPWIHEVPSPEHYFVAFYVDQMRGWVEPLNSFEIYKYENWKGTVLSFHVGYRSAEYFNLDAEIAKGKQAVLDDADLIDRYTKAVDVLDLFAPEEELPTTDVELDSAIADIQGTMVAVKRREQRALAVLRAKQEELEITKVQIGIAKAAVEALEKDYDYANDQLESDVLICPLCATRHDNTLLERASLLQDRADAEHQVQELTERQSKIEAVVNTTLRRLDTVREDLSKLNRRFKRLDRDVTLKSILESMGTDSVRRRATSETNEARKRQRDYNK…
LmuB	WP_081821750.1	AAA family ATPase [Achromobacter sp. DH1f]	MRPTVVYLGIWLLSERDLKARKITFNPKLNLLTGGNETGKSRILKHIVWALGGEPTSRDAGNWDVNVIAALGVAVDSKRYTFLRRGLHERAVFDESGDLIRATESASVWADVFSSIFGYPLKLQRHSEGVFALAGPEYALLPFYIDQEGGWTSKWASFTRLTQFARWEPMVFGAFTGLRPLRYFDAQLARDSLSFQIREARAQVKVQERAFQQVKKMLPQSPTKLDENLFAHELKALSSKVILLGEDEAKIRAELLDVARQLQARSVELRIVSRAEHELVSDLAYLSKAPDEGSLTCPTCGQEHQVNFQARFELASSANDAHLLVIKVRDQLNKLKGKEVGLRARLGRISSQIVEIRKDLEHREGDHSVSDVVTAKSLDTITIAYQKAQLELKASIDDL…
LmuB	WP_083443494.1	AAA family ATPase [Aeromonas tecta]	MRHIYFKSAHILSLKDKKGFTFEFSPDINIITGKNDTGKSSFIKSLYYTLGADIRLDKKWKKDSFVSKVVICVNKRDYAFVRHEKRISIFDITEGKEHLLVTSNSRTEIALTVRDIFDFNLELVLKKTLVQGQAYPASLFLPFYIDQDDGWGTVLNSFSSLKMYKDWQKNILNFHAGVKPKEYYQLQGEISLVDINLKEIRATLKALETAKKRFEESFGRVLFDIDIDYYEELLERFLSKCQHLHQEETEYRIKLIKLLSQRDELVSEIDSSKRQLDECDIDNLSPSASLEAKYAVLNNRENLFQIIPKLYDQKSLYDEQINKIKEDLKHSQRLSSDLKDMLQEVKEKLTLQDVIKSQASKQVESTFDEQIDELLRKIGKLDLSRTTLSEKLAEFNNVK…
LmuB	WP_085279142.1	hypothetical protein [Paenibacillus barengoltzii]	MKRLQIKKLIVISDFEKASKEIDLKAGLNIILGENKTGKSSLIKSIFHTFGCGVKFEDDWLKLVNKFILFFYYGEREYCLLRHNKTFSFFVVEDKNKYKLICVTESFHDFSAVLMNQFEVSMDCLTNKGLSVSATPPLLFRFQYIDQDMGWHKIGESFSNMKYIENWDSNTNKYVVGYQGEDYYKARQELLIVRDRIEELKIKIRHFSELMKTIENNYSFNDSDDIAINASDFTKVTLDELNQLEKDRIKLEEKISEYKNIIYERNLQLVSIKTYINELEKDHNFAMKEKENLRCPFCGSNHENTLLQRLEIVKDIQSGNQLLKQTRAEIKELEGTLQELINNKSRQNNRYTLLKKQLELNHDTASIARTLKNEGKKEIITSGNKEMDKLNQELSKEIA…
LmuB	WP_086186862.1	hypothetical protein [Acinetobacter sp. ANC 4470]	MQTTKSYFQFQRIVLRSLNERGGKVLKLYPRTLIDSEDNTKGKSTLINSLFWGLGCEVKFEETWCDDLETIVSFSVAEKNYDVYRNKEYISIIFNDTNEAYKYPIKSKKISSDFIKKLNGILNFNVLLKYANASKLSQVPPSYYFATTYIEQMTGWANFWLCFPNMNAFNKNNRTELIKYICGVLNQNYYEKKNKENEITQEKKELEKIIERDTYYFDYLKSFETEKYSDKVIQKSIELDKYEKNLLSLRNEYLEKASNLSSLKNEIELVNIAIGELEQDYEYSVRNVDPFEVICPTCGVIHQNDIVNKFSIVKDSDLLLKRIDSLTKEKNSNGQDLSKISRLIQFEEEKITGLLENNDVQEYLNYSVLQKKMTPTIQQSILNNEVLIKENETLIKEFE…
LmuB	WP_089200673.1	hypothetical protein [Paenibacillus xerothermodurans]	MKRLLIKKLIVISDVEESSREISLLDGLNLIIGENKTGKSSLIKSMFYSLGCELVFEDDWKNLVQKYILFFDYGEKKYCVIREKKRLKLFNIVNDSQFVVLSETDHFHEFCAVLMREFDISMDCLTNHGGEITATTPLLFRFQYIDQDLGWSKIGESFTNMKYIRNWKENTNKYVVGYQGEEYYKEKQNILKIKNTIQEFNVKLKYFSELLKAIQTKTNVEENIQDDGNTLDNSQIKSVFSELDNLERRKIKLGDNISEFKNVQYEKNLQLATLKMYIKELNKDHDYAMKQEDDIICPTCGTVHNNTLLDRLEIVKDVQSGNELIKQIRIELKELESQINELSEEKIQINKRYNLLKKQIERSKESATIANTFRNEGKQEIVLTGKFQRDKIIKSIVDE…
LmuB	WP_089453768.1	hypothetical protein [Burkholderia sp. AU17325]	MSALIFKQLFVQSISQKLAGRFRFEPGLNLITGDDNSIGKSTLVRLPLWTLGCDFDFDTLWTPFDARTILEFEVDGRTYLAARHRNQIRLKVGEEPWTVYHSTSDAYEQAFASIVRFGVVLPRRKERWIHEVPPPASYFSAFYVDQRRGWTEPWGSFVIHKYEDWRRPVINFHVGYHPAAYFEVGAEIAKGLQHIDADEGLIEKYGRAVEVLTLLAPQEELPTTDAELDSAIADIQNSMVAVKRREQRALSVLRAKQEELEITKVQRGIAQAAVDDIEKDYDFASTQLRDDVLVCPLCGTLHDNTLLERASLLQDRAQAEQQVVSLTATQSKIEATIETTLRRLDAVREELAKLNRRFKRLDKDVTVKSILETMGTDSVRRRAEEVTSTAKLRLRANRK…
LmuB	WP_098236534.1	hypothetical protein [Bacillus thuringiensis]	MEVKLIINRLVAYSEKKNKYFHSEFDNGVNIIYGKNTSGKSTVFQLLLYTFGINDNNDYLKEVLDEEVIVRVDCQIVKNNNIEHVVFIREDETLCIKRENYPPIKFNGINANNSFEHAKLKEYMHKLFNFSLMLENKEGYKLAPIEAMFLPYYIAQSVGWVYLRKAFSSFEFYRNFKNDYLDYYLGIESFVDREKKQKLEQQLKNKEDEIKFFINLEKDNEEFQVTKLVDENFTKLSQDYINSHSANQKLLIEKEEKFISKCNELSYYQERRSLLRKISRDHGMQSPIDGGVCPTCDQEISFSIAASYKFLQEQNDTMNELEVCKDKIKSLSSEINSLGKDIDKRKKRKVKEYEVLKKYQQYNISFDNWMKNKANIQLIYNLQHKLGELISEKEGILND…
LmuB	WP_098833160.1	hypothetical protein [Bacillus thuringiensis]	MNKIIIRKLFIFDVIEKKAKSVDFEDGINIVTSKGNQLGKSTIMKSIYYTLGAEVFFADRLNIKSKIHMLETEVNDKKYTFIRHGDVVVIKDVKGIFKTSNASELSSKLHDIFGFSVFLEDKQKKYVIAPPVFRYIPYYIDQDHGWTSELKSFDKLGQFDKKSRDLLFYYHLNILDEDYGVKLKEKKELDASITDLKTRKKEILGLLAYIRDNITAFNLEMDITALQIQKREILNKYKKYAYDLNNIRRKILEYQEEIFKIDNVIDNLNSTLKQNDKVREHIKHQFDVECPYCNNHFEIQAKDILRINYNIIDLEASKLEMLDIKEKLLGKMKQVQKEYEDYQATLKAIEEEKVDSENTLEDILKFKGLQETQNQLNTDLVKNAGDIEELSEDLKEIRQ…
LmuB	WP_104617635.1	hypothetical protein [Xanthomonas dyei]	MHRFRFQNIWLLSLRDKKARHVKFHPRKNLIRGRNHMGKTTLIRSLFETLGATPQGTLESWDEDAVSLLEFSFDGRHFFVLHQNGRRALFDADRQLIATTAKFAEWTRVFCHVTDFNLVFTGKTESEVVSADAACFFLPFYVNQDGSWQSEWNTFTGLKRFTAPWTAILEYFTGVCPPAYYEARAKKGQHSRVLDEHRRELRLLERTLDRFSRTVPVHGPKLSAANFEAEIEQLTREVSELNGRQEKLRSDAVREQELLASLDHQIRMADEALKAYNSDAAWIRTAGSQPLICPTCHAEHEKPFLDLLRFAEDARVLRELAARLRDDAAVVRDRCQKVFGELATLNESYLRTSRLLDTRKGELKFQDVVGGIGAEGALAAFAAERKQLQEDIDEAILAV…
LmuB	WP_104675216.1	hypothetical protein [Enterococcus faecalis]	MRIENFSIIDFKNFEAANFSFGKGNNLIISEDNTQGKSSLLKSMYYTLGFDVRQFPSGWNYKDMYFQLEVEIDGDQYTITRQNDIYRVNDVEGSMTVKEYSIWLQEKLGLDMRLLNTRTRELFQAYSSAVILPFYIDQDDSWSEGLYRNVSDTLNQYANIPVDIFKSAFSLSSLKLLELQNKRTILTKEKKTIVLTIEGLTNAFKEYEEEREELPEVSKFDKEKLEKDIQRYLKIQNEFNDRVIKYKVKLLAKNSELDRHEQDVRELKQILKMTKGRKREIQSECNYCHSKLTTEQSLTRLDLSNNEIEISLLKDEYEKIIDKLKIEISIIEKEKNILDKDIENIRVNLNKSRELLTVEDYVDASAKMKALDELRNLLDKQVLIKNELENKIKELTKEI…
LmuB	WP_105837413.1	hypothetical protein [Burkholderia multivorans]	MSALIFKQLFVQSTSQKLAGRFRFEPGLNLITGDDNSIGKSTLVRLPLWTLGCDFDFDTLWAPFDARTILEFEVDGRTYLAARHRNQIRLKVGEEPWTAYHSTSDAYEQAFASIVQFGAVLPRRKEKWIHEVPPPACYFSAFYVDQRRGWTEPWGSFVIHKYEDWRRPVINFHVGYHSAAYFEVGAEIAKGLQHIGADEGLIEKYGRAVEVLTLLAPPEELPTTDAELDSAIADIQNSMVAVKRREQRALSVLRAKHEELEITKVQRGIAQAAVDDIEKDYDFASTQLRDDVLVCPLCGTLHDNTLLERASLLQDRAQAEQQVASLSATQSKIEAAIETTLRRLDAVREELAKLNRRFKRLDKDVTVKSILETMGTDSVRRRAEEVATTARLRLRANKK…
LmuB	WP_106663575.1	hypothetical protein [Phyllobacterium sophorae]	MKNLRFEKLELLSVVEKRARTIEFHPRLTVIKGENDVGKSSVIKSLYWAFGAGSKIHPTWKDAKVKALVTFTVDGHHHFILRDGSRIALFDAAGELMISTTSITSELAPAIGRLFDFKLILTDNNGVAGTPPPAFAFLPFYVDQDNGWGQALESFDNLQQYPKFRKNVIEFHSGIRPNEFYELMAEKRQVSQVRDELGRDRKAIENAIHKLGLEATFTGLELSMADHEASIDQLLVRLRDLRNVRQKRAMELAALLHEREIVREQMEIAKAAAKEFDLDFRWLAQVGDDGILCPTCGTTHRNDFANRFSIVDDSEACAEFVRDCIDRLRAIADQVAAIEAAMRQNDRTSDEISRILAEKRGDVTLEEVIESKGRTSARALLNSQLDEISKELAAYAGQI…
LmuB	WP_112819707.1	hypothetical protein [Rhizobiales bacterium]	MKSLRFEKLELLSLVEKKARAVKFHPKLTVIKGANDVGKSSVIKSLYWAFGAEPKSIHKTWRDVNIKALVSFTVDKVPYSILRSRDTFAVFDGSGALLLSTSSVTKELAPFIADLIDFRLVLNGRGGEPETPPPAFAFLPFYVNQEAGWERAFNSFDYLGQYPDFRRSIIEYHSGILGNEYYELAAKKRKLSLDQDEISRDRRAIAKAIEKLGIEVQFTGLELNAPEHERSVEEILVHMKEIRGVRQRRAAELADVLDQRQSLESQVEIARKAASELTQDATYAASLGDDDVICPTCGTHHENNFAQRFSILDDREAYFEFLTSSREKLIKLADTAKSAAQSVRDADQRLDQLQAVLAERKNDVSIGEIIQSEGRRTARSMFDEQVRDLDQQVGKLAAE…
LmuB	WP_114193554.1	MULTISPECIES: hypothetical protein [Acinetobacter calcoaceticus/baumannii complex]	MQNTKSYFQFQRIVMRSLKERGGKVQKLYLRTLIDSKDNTKGKTTLINSLFWGLGCEVKFEETWCDDLETLISFSVADKNYEIYRNNEFISIVSEDEDKSYKYPIKSKKVDSDFIEKLNEILNFNVLLKYAKAKKLSRVPPSYYFATTYIEQMTGWANFWLCFQNMNAFDKNNRTELIKYICGVLDKKYYEKKYSENIITQEKKEIEKTLERENCNFTYLKGFETEKYLNNVFRKSLTLENYEKNLLTLRNEYLDKASNLSSLTNEIELINIAIGELEQDYEYSVRNVDPFEVTCPTCGVVHENDIVNKFSILKDSDLLLKRIERLIEEKNKTRQELHKLSKLIQIEEENINELMDQNDVQEYLNYSVVQKKMIPAIQRRINHNQILIEEKKNLITESK…
LmuB	WP_116944162.1	AAA family ATPase [Klebsiella oxytoca]	MKSIYFKSAHILSLRDKKGFSFKFSPDINIITGENDTGKSSFIKSLYHTLGADVRLDKKWKEDNFVSKVVICVNNRDYAFLRHGKRISIFDITAGQEHHLVTSSSRTEIALAVRDVFDFNLELVTKTNLVQGQAQPASLYLPYYIDQDNGWGKVLDSFSSLAMYEDWQKNILNFHTGVKPKEYYTLQGKINLIDIDLVEIRTTLKALKRAKKRFEESFGRVLFDVDVKYYEELLERFLRKCQDLHQEETEYRIKLIKILSLRDELVTEIEESKRQLDENDIDSLLPSAGLEARYVVLENKEKLLQIIPKLYEEKSVYDDQLTKIKEDLKQAISLSSELKNMLLEVKEQLTLQDVIKSQASKQVEVTFDEQINELLLKIGELGVARTQLSKEIAKFEDKK…
LmuB	WP_118202739.1	hypothetical protein [Roseburia inulinivorans]	MRLIFRELFIFSPSEKKAKKVEFTDGINIITSSQEDGTDRGKSVIMRSLYHTMGAEGCFEKNWEGKDKVYVLKIDIDGIGYYIYRSAELFKFFSEDKEVLFTSVSSRELSEKLKSYTNFAVQLPNRSEKLEVTPPAYNYLPFYIDQDHYEGNNYAAFKNLGQYVGFRENVLFYHLGVYNEEYFELVHSRDEIKEKKAQSESQLEIFKAMIEGLDKKLAGVSVSSSYEALRKDVAIYQKEYAEVLGKLSKSKKKLIDLRNHLYETEQMLKEIEDVSKESEKKIKKLRKHICPECGTELADTIQLKSKNYNLIEDAILIKNDLQISLLEYQRQIEKEEKMYKELLEQMSAYEKKLKINNEKTDDVLRQKGLSELRDEVVSEQIDVIDAIETAKAELKAVGT…
LmuB	WP_120114597.1	hypothetical protein [Bacillus terrae]	MGVNLVINKLIAYTEKENKYFYTEFDKNVNIIYGKNTSGKSTVFQLLLYTFGINDNNDYLKEIIDEEVIVRVDCQIVKDNKTEHVIFVREDETLCIKREGSPPIKFNGINANNSYEHIKLKKYMHKLFNFSLMLENKDGYNLAPIEAMFLPYYISQSVGWVYLRKAFSSFEFYRNFKNDYLDYYLGIESIIDREKKQKLEQQLKNKEDEIKFYINLEKNNEEFQVTKLVDEKFTELAKGYLTSHSDNQKLLIEKEEKLISKCNELSYYQERQSLLRKISRDHKKQDPIDGVCPTCDKELSFSIASSYKYLQEKNDTKKEIENCKTKIKSISSEINSLKKDIDRRKKQKLEEYEILKKYKRYNLSFDNWLENKANIHLIYNLHQKLGELTTEKEGIVDDL…
LmuB	WP_122794120.1	hypothetical protein [Burkholderia pseudomallei]	MSALIFKQLFVQSTSQKLAGRFRFEPGLNLITGDDNSIGKSTLVRLPLWTLGCDFDFDTLWTPFDARTILEFEVDGRTYLAARHRNQIRLKVGEAPWTVYHSTSDAYEQAFASIVQFGAVLPRRKEKWIHEVPPPACYFSAFYVDQRRGWTEPWGSFVIHKYEDWRRPVINFHVGYHSAAYFEVGAEIAKGLQHIDADEGLIEKYGRAVEVLTLLAPPEELPTTDAELDSAIADIQNSMVAVKRREQRALSVLRAKHEELEITKVQRGIAQAAVDDIEKDYDFASTQLRDDVLVCPLCGTLHDNTLLERASLLQDRAQAEQQVALLTATQSKIEATIETTLRRLDAVREELAKLNRRFKRLDKDVTVKSILETMGTDSVRRRAEEVTTTARLRLRANRK…
LmuB	WP_124043995.1	hypothetical protein [Bacillus subtilis]	MIIERLIILDYENEVANEFNFSKNVNVITSDGTTVGKSSLIKSLYYALGFEIKQFPHGWNFKTMRFRLDVQIKESAYSIIRDNSLFYVSDSEGALNLTEFSEWLQQKLSVNMMLKLKKSTTNELSSVYATEILTPFYLDQDKSWNGYIFKNISDSLGRYSNIPQDILEYVLGISNKEILEKETEKGNNQKQVNQITSKINVLNSLQEEYAEQTEMIDSPPYDIDELKVTFNNHLKQLSRVSKEISNKKNKMLSLKADQDLNFQDNVELEKILKVNKKTYKEVELECVHCHSKLTLEQSLTRLKLKNNLLEIQNMLDSNRKENEKLQLGIEELQTEIKDLSSSYVILTQQKKEIQNILSLQKFIDLESKRLANEEFLKVIDNLNTNKTNIEELVKRLAKE…
LmuB	WP_128962604.1	hypothetical protein [Bradyrhizobium guangzhouense]	MEFSPGATVLAAGNGFGKSALIKSLYDTFGADPHRIDESWRKAHAISAVDFEVAGKAYTAMKIAGTYMVFDATGQKILQTTSVTRELSPFMADLLDFRLLMTDKREQVLIPPPAYAFAPFCIDQDKSWSEPWKPFRGMYLPNSAASLAEYHSGLKPNAYYVARAERDRLAVELQEAQAKLQGFRDALEQIRSVQPETGIYFNLKDFEAETNSLLAECSELLDRQNSHRAKLSELIDTRALWTTQIDIAKAALAELDEVFKSAIGHLADVECPTCGEHYTNDIAERFGIAADTEALIGILHQAKEQKDELQKQIDAAQRELGDVETALSRVRAILSTRKNDVSLEEVMAAEGRNAASRVLRERVTEIESKVGALSARIEELKLAMRKSLDRKRSAAITDF…
LmuB	WP_132802297.1	hypothetical protein [Variovorax sp. BK370]	MHRFRFKNIWLLSHREKKARHLEFHPSKNLLVGRNHTGKTTLIRSLFETLGATPQGKLEQWDENAVSLLEFSVDDRSYFALHQAGRRALFDAALNLLISTSKFGDWSRNFCEITDFNLVFSDKKQAEVVPADPSCFFAPFYVNQDGSWQAEWNTFSGMKRFNAPFKPILEYFTGVCPPEYYAASAEKSQHTKLLDEHRREYRLLERAIERFSRSVPLFGPKVDAGNFAAEIELLTKEINELNVRQEALRNIAVREQELLKSLDHQIHLADGALAAHDSDTKYLLKEGAAPLICPTCHAEHEKPFLDLLEFAEDARVLRELAARLKDDAAEVRKRTQKIFSEMSSLNENYRRISHLLDSRKGELKFKDVVGSLGAESAFAAFEAERKQIQEAIDAVVLTV…
LmuB	WP_139794280.1	hypothetical protein [Chromobacterium violaceum]	MKRTVVYHTLWLLSERDESARKISFSSTHNLLAGENETGKSRILKHLVWALGCEPMARDAGNWDSNIVASVDLSIDGTRYTFLRRGNHQRAAFDANGTLLISTENASTWASFFADRFAFHLKLQRHQEGTFALAGPEYALLPFYIDQEGGWSRKWNNFKRLTQFARWEIPVFESFAGLRPQRYFEAQLTRDELAYQLKEAHAQAKVQAKAYEEVKAMLPTTDAKLDEALFAQELREMSLKVTELGKEEDKVRTELFDVTQQLQERTAELQMVTRAEQDLVADLVYLAKVPDDGKLACPTCGQEHGVTFRARLDLASDAKDAHHLVLKVRDQLDKLRNREAKLRVQLKNVATQMEQLRSVMERHKEEGSVADIVIAKSLDTIALAYNKARRDLKERIDEL…
LmuB	WP_143035431.1	hypothetical protein [Bradyrhizobium sp. Rc2d]	MKNLLLKRLLLLSGREKAARLMTFDPSKTVVLGDNDTGKSCLIKSIYAAFGADSAKVNPTWKDAAVDTLVEFFVDGVPYSLLRSGSTFALFDGDGAAIWVGNNVTTGIGPQIAKLLDFGLTLADRKGELQVPPPAYLFLPFYVDQDVSWVENWSSFSNLMMFAGYRRDVANFHAGLRPNEYYQAKALKASADKTKEEFKIERRALDRASTRLRANRKRLHFDLSPDRFVDQIDALVVECQSLQSAQDKVQRSLSELNSRRSLLVEQSVIAENALADLSADYEFLRRETEDEIICPTCGTVHSNDFANKFSLISDVDTCRAFLVDVRNDIGVVDAEIAAAKEQLGQFTASIERINGILDEQRGDLKLRDLIEGESEKLMDETLVSEQKEVDSQIGAQEMK…
LmuB	WP_143105980.1	hypothetical protein [Bradyrhizobium sp. Gha]	MTTMKFNKVWLLSQEEQRALMIEFDPGATVLRAANGFGKSALLKSLYDTFGAEPHRIDQSWRSAQVVSAVDFEVDGKAHTIMKFAGTYTVFDASGRRALQTTSVTHELAPFLADLLDFRLLMTDQREQVVVPPPAYAFAPFYMDQDKSWTSAWEPFRNMYLPRSSATLAEYHTGLKPNSYYVAQAEKDRLAVTLRDARARLQGLSDAVEQLRAVEPETAIYFNLEDYEAETNHLLAECAQLLDQQTAHRAKMSELVDARALWQSQIQVTRAALGELDDVFKSAVGHPIDVECPTCGEHYTNDIAARFNIAADTEALVAVLRHAQEQQEKIQKQIEAARTEIGQIEASVSRVRAVLAVRKNDLTFGEIVAAEGRNAATRTLRDRIGAVETEIGQLVTQMD…
LmuB	WP_144428252.1	hypothetical protein [Azospirillum thiophilum]	MRILKFSRLCLLSQNERSGLIIKFTPSRNLIVAANQKGKSAIMKSLYEAFGTQPHKVDKKWQKASVSTLLEITINNQEYVVLRTAGYTSVYSEDRGLLIESSSSDKLSRFWSEILDFGMLIGDEAGNPVSPSCAHIFAPFYMDQDKSWSSAWNSFKELTRNQSKRSLAEYHIGLKSREYYIAWAQMESKKTERKKILRLRDGAHQALSALGASMPDVKVSLDLSNFESQVTSLIKEFNTLMALEELYKAKIAGLKEEKRIWQEQRDIATAALCDMDDSIRFLIKQPKEIFCPTCGNAFSNSSTAQFGLVKDQDSFIHAANRAKSLIKTVDLKIARNQNNLTKISEKLVSIRKILSFRKSGVQLIDVIRAKGKFEADSSIRARIASLDSQISGVTQEISE…
LmuB	WP_144632926.1	hypothetical protein [Bacillus megaterium]	MSKLIINRLLITDIETKKAKSIDFKDGVNIITSSNNQVGKSTILKSIYYSMGAEVFFAERFKVKTKLHILDFSVNNDIYTFIRYNDIVVIQKNKNQTVKCTNATQLSETLNKVFGFSIFIENKQNEVVLAPPVYYYTPYYIDQDNGWTKDINSFDKMNQFNKNKRDKIYYYHLGILDDNYSKCLSEKEKLTAEINSSKKKQSEITSLLQYIKNNITSIDLSLNSKSIEIQKQELLRKYKEYSFDLNNVRREILEYQEEIFKIDNIIANLDSTVKENDNIKKHLKHEFDIECPFCTRTFEVQAKDILKINYNIENLQETKLEMLSMKEKINKKLDSLQKKFLSFEKQLIDIENESYDVDNTFDEVLKYKGIQETRKQLNVELVESNSNLIDSEAKLKKIK…
LmuB	WP_150681209.1	hypothetical protein [Pandoraea pneumonica]	MNALKFNRLFVQSTTQNLANRFRFGSGLNLITGDDNSIGKSTFARLPLWALGCDFKFDEDWRQHDARVILTFSVGDSEYAVARHRNSIFLKIGEGDWTNYEKISGEYAQEFAKIVGFGALLPRKGQKWIHEVPPPAYYFSAFYVDQRKGWVAPWSSFTDFRYEQWRRPVISFHAGYLKAEHYKLGAGIAEGQQAIEENVKVVEKYSRAVEVLKLLAPPDELPITDKELDSAIQEIQHSMVAVKRREQRALASLTARQEELELTKVQKGIAEAAVVDLEKDYDFAVNNLSEDMLVCPLCATVHDNSLLNRAAILQDRQQAFAQVAKLTEHQAKVESAISSALRRLESTREDLSKLNRRFKRLDKDVSVKSLLEGMGTASIKSRANTITTEASARITEAKA…
LmuB	WP_152707614.1	hypothetical protein, partial [Listeria monocytogenes]	MIIHELIILDFENEKANKFTFSAGVNIITSDKTTTGKSSLIKSLFYTLGFEIKQFPHGWNFMTMRFRLNISIEGEKYSIIRSNKLFYVSDLNGPLNLKEFSNWFQEKLNIKMKLKIKKSLHNELSDVYTTEILAPFYLDQDKSWNGYLFRKSSDSLGRYSGIPKDILEYTLGISNQEILEMENKKNIKSKLRSQIVAKIDVLNSLQKDYVEKIEIVNSLSYDINQLKTAFNSNLDQLSRISGDISLYKKDLFSKKKKIDLNSQDNSELEKLMTVNNKMYKEVSLECVHCRSKLTLEQSLTRLKLKNNLFEIQNLYDNNKKENERLQQDITDLREKILESNSYYKSLTKKKEKLEETITLQKYIDLESKRLANDEFLTKLNDLNIEKEALDLTIKDLTNT…
LmuB	WP_154121107.1	hypothetical protein [Paenibacillus sp. LC-T2]	MSNELMIRKIIIISKTEESSIEVPLTKGLNIIIGKNKTGKSSLIKTIFYSLGCELKFDEDWERLNKRSIISFSIGDSFFLVERMDGLYTLFSSSADLKTVSHIGTYTYSEFSAKFLELFDINVTWITKNGDDKPVAPPYIFSFQYIDQDKGWNSIAKSFDKLSYVPNWERQIIKYIVGYQNEEYFMLRKKLEKYRILIREIELKIKTVEEFVSNILLRERQNNSILNDKNTIDDDFEKSHRILDQLTSLEKERISISNQISQLQNEEYEKKLVIGALNKYSEELVADHLFASNLEDSITCPFCGVVHPNEISEKSELIKDVQTATNILTSAIVDLEMLQREIESFQNRSTDIDFNYKKIKQELRLLEKNTNAINTLKNEGKNDLINTSRLEIEEIKNER…
LmuB	WP_155705090.1	hypothetical protein [Paenibacillus sp. ML311-T8]	MKTKLIINKLFAYSERTNKYFYAEFDDGVNIIYGKNTSGKSTVFQLILYTFGINDNNDYLKEIIEEGVFLRLDCQVICSQKKEGITFIREDETLFIKRGNYPVRRFNGIKGNNSAEHIKLKGYMHDLFGFSLKLENKDGYKPAPIEAMFLPYYIPQSVGWVYLRKSFSSFEYYRNLKEDYLDYYLGIESLVDRERKQELEKKLKNKEEEIKFYLNLEKNNDEFQITKLVDEEFIEESLEYIKSHSENQVKLNENEEEYISKCNEQSYFKERQSLLRKVSRHHKEQNPINGTCPACDQKLSFSIKASYKYLQEENDTEVEMKKCKEIIKKLQGEINSLGKNIDTNKQNILKAYQILKKHFNHNISYDSWLGNKVNVKLINDIIYKLGVLTTEKVDIENSL…
LmuB	WP_156878787.1	hypothetical protein [Roseomonas gilardii]	MDLAPGATVIQAPNGFGKSALMKSLYDTFGAEPHRIDDNWKSERVVSAVEFVIDDVVRTIVKSAGTHAIFDATGTGHFQTSSISSELAPHLAELLDFRLLMTDKRDEVVVPPPAYAFAPYYVDQDKSWSSAWTPFTSMYLSDSARVLADYHSGLKPNEYYVALAERERTKRKLSEAQLRRRGLVDAVVHIEEAAPDAGLHLTLDDFADETARLVAESQRLHEREVEHREKLAELADVRSLWSAQLAVAKAALAELDEVFASAMHQPVDVECPSCGEHYSNDIATRFKIAADGDTLTAVAQHAQEEIRKTSTEIEKVQSNVAAVAEAIERVQAVLSVRRHDVSLGDVVAAEGRNSATRILRRRIEEAETQIGQLTARIDEMIAEMSRALDRKRSRAIKAF…
LmuB	WP_159888554.1	hypothetical protein [Paenibacillus sp. SJY2]	MKTKLLINKLFAYSESKNKYFYTEFDQGINIIYGKNTSGKSTVFQMLLYTLGINDNNDHLKEIIEEGAFLRIDFQVINNRESEKVTFVRDDETIFIKRVDKPIMRFNGIRANQSAEHIKLKEYLHELFNFSLKLENKEGYKAAPIEAMFLPYYIPQSVGWVYLRKSFSSFEYYKNLKEDYLDYYLGIESLVDRDRKQELERKLKSKEDEIKFYINLEKNNEELQITKLVDEEFVEESLEYIKLHSDNQVLLNENEQEYISKCNEQSYYKERLSLLRKVSRHHKKQNPLEGACPACDQELSFSITSSYKYFQEENDTEAEMVKCKEMIKKLQGEINSLGKLINARKENNLKTYGILKRYFNHNISFDSWLDNKVNIQLIHDIKYKLGVLSTEKITIENSL…
LmuB	WP_160947130.1	hypothetical protein [Xanthomonas sp. LMG 8989]	MHRFRFQNIWLLSLRDKKARHVKFHPRKNLIRGRNHMGKTTLIRSLFETLGATPQGTLESWDDDAVSLLEFSFDGKHFFVLHQNGRRALFDSDRQLVATTAKFAEWTRVFCDVTDFNLVFTGKTESEVVSADAACFFLPFYVNQDGSWQSEWNTFNGLKRFTAPWTAILEYFTGVCPPAYYEARAKKGQHSRVLDEHRRELRLLERTLARFSRTVPVHGPKLSAANFEAEIEQLTREVSELNGRQEKLRSDAVREQELLASLDHQIRMADEALKAYNSDAAWIRTAGSQPLICPTCHAEHEKPFLDLLRFAEDARVLRELAARLRDDAAVVRDRCQKAIGELATLNESYLRISRLLDTRKGELKFQDVVGGIGAEGALAAFEAERKQLQEAIDEAVLAV…
LmuB	WP_165071224.1	hypothetical protein [Paludisphaera sp. JC665]	MKKFVLKELILLSLKEEKARRVEFDSQVTLVKSKRNGRGKSCLIKSIYGSLGATAGKVQDSWKHAKVITLVSIEVEGRLHRILRSGKSFALFDADDSFVRKYTGITKGFGPFLANLLDFRLQLLSNENELLVPPPAYMFLPFYIDQDTGWSKPWNAFERLSQFQRWQVPVAEYHTGIRPNRYYIAQGEAKKFQEELKAPTQRRDVLKGIQLDLEAQMKVADFSIDVEAYREELRELLVVCDELKKMQDAIKEELVALYNNKTVTEAQIVIAKDAISQVRSDYRYASSGERDDHVSCPTCGVEYTNSFAERFAIALDEERCAQFLDDLNGDLDKIDADIASANQKYGDLNTKVLRANELLSTKQGQVELRDIIESEGRKNVQQILRRDILLVQGEIDRAE…
LmuB	WP_176034522.1	hypothetical protein [Burkholderia multivorans]	MHRFRFKNIWLLSHQERKARHVEFHPSKNLLVGRNHTGKTTLIRSLFETLGAKPQGKLEQWDQNAVSLLEFSVDDKRYFALHQDGRRALFDATFNLLISTAKFGEWSMRFCEITHFNLVFSDKKQAEVVPADPACFFAPFYVNQDGSWQAEWNTFDGMKRFSAPFKPILEYFTGVCPPEYYAASAEKSQHTKTLEEHRREYKLLERTMERFGRSVPLTGPKVNADNFAAEIEQLTKEVNELNSRQEQLRRKIVREQELVASLDHQIHLAEGALAAYDSDAKYLLKEGADSLICPTCHAEHDKPFLDLLEFAEDARVLRELAARLREDAAEVRAQTHKAFSELQSLNENYLRISRLLDSRKGELKFKDVVGSLGAESAFAAFEEERKQIQAGIDAVVLAI…
LmuB	WP_001100721.1	hypothetical protein [Streptococcus pneumoniae]	MNVIFDKIYIFDVVKKEAYSTEFKKGVNIITSSDIDGTDRGKSVLLRSLYHALGADSHFDLKWGEKDKVYILFFKVDDKDFSIYRSQKLFKIFNAKGDIIFTTIHRSELADFFGNLFNFSIWLPQKNTNQLVIAPPAYSFLLNFLDQDEYIGTKFNSFKSLAQFSNFKLNVIYSHLGIYNKEYFELVKQKEELELEIKSKKEEIEELIKMKDRTNLILDGFSCPETSRALENELNIETQKYSSLINEMNSVRNKLVDLRNQLVEQNITLSQISKFEIKEEKEIKTILKSKVCPECHSVLDSTLELRSKRYNHIDNALSLKDTIKTENAHIEDEILKNEGIYSNLALEEHNKKICKNKKEIKDYIKFRGLNKLIDEINNDLTINSRIIDSTKEALKPLKK…
LmuB	WP_011485831.1	hypothetical protein [Polaromonas sp. JS666]	MKSLRFKKLWLVSEASRAARSVEFNPKMTLLVGKNHTGKSTLVKHIFKTLGCETKGKTDRWDNLAISVLRFDLDGVDYLAYRRANVFALRNESTGTMKVTTKSSEWSEILAHLFDFRLMLPTHQETLAQATPPFLFLPFYFDQDGSWQKQWNSFDKLTQFSTWQKPLTSYVTGQRPNGYYLAKFEETKAKAEIGKVSHELGVVQAALVRVKKALPRVTVRMDTGAFKQEIADLLRNSTQLKQEQESLRSKAFELASVKESLSTQIAMAKDALRDLEGDLKYLTESKVDPTLLCPTCGTTHENGFPIRLELVDDAVTLRKIAAELESERQKVDESLAGIQGKLNRVKLKSLEIEKTLQVKKGALRLQDVVDSQSSEVVRGAFTKDMDSLKKQLAKHEELS…
LmuB	WP_016301194.1	MULTISPECIES: AAA family ATPase [unclassified Lachnospiraceae]	MKRLIIKKLIVISQSESRSLEVPFSKGLNIILGGNKTGKSSIIKSIFYTFGCELKRIEKDWKELISSYLIFFQYGKNQYVIIRQGKKFQIFEQSKGEYLCIIESDEFHKYSNSLMDIFGVKMPCISKEGKEFNITPPLLFRFQYIDQDEGWNKIADAFDKVGYIKDWKKNTNKYVCGYLDDKYYSLQTQKAQHIMEKEEKKKELNHNQNFVEQISNSLSQLDNSKSIEEATREIENLVQQADALRKDIFSIKAEMTIYENETYMNQHKLHIVEQNLIETEKDIEFAMKQENELVCPTCGAVYSNGLTEQMNISSDYAHCEKLKMELTEALDVTENTLSDLAQKYEQISRQLESLELKIQKSQEFISYSSYYKNKGQYEMYEACGQQLDILEKKVDKISF…
LmuB	WP_018076039.1	hypothetical protein [Novosphingobium nitrogenifigens]	MKNLKLRKLLLLSMIEEKARQETFNDRTTVVFGENDTGKSHLIKSIYSAFGATASVVNEKWSKASVTTMLEFSIDGTIYSILRFDDQYALFDAGDDLVWAGASLVKDVGPEIARLLDFTIELATKSNDLVIPPPQFCFLPFYQDQDRGWDDTWSSFKSLSMIPDFKRSILEYHTGIRPKEYYSAKALRAEAQREQNELKAERRALERATARLRNGRAPVTVTFSPELFEHQIQQLLAELNELRAIYDGVKTRSR
LmuB	WP_018316490.1	hypothetical protein [Bradyrhizobium sp. WSM2793]	MKSLRFQKLYLCSEIEKSAKIVTFDQKTTVVLGENDTGKSCLLKSIYAAFGADAFRVSPSWESLKVDLLLEFTIDEQAYRVLRTGSFFALFDGNGQKIWEGSGIVGGIAPVLANLLDFRLTLQDRSGNQVVPPPAYCFLPFYVDQDIGWIKTWSSFSSLHMFEGYKHDVSYFHAGLLPNEYFVAKGAKLEAERTKNELKTEQRALERATTRLRTRDRKTIRFDLDPASFGEQISALLRECEELQLQQDAVQRTLSELSSKRVMLLEQKELASNALVELDADYEFLRDESEPEIVCPTCGTIHTNDFSNKFGLVSDAESCRRLLLEVQHEIDIVDEQISTQRASFGSFGDKMGRINALLDEQRGELRLRDLIEGESERLVDTALDSERKDLEARIREQEA…
LmuB	WP_023401876.1	hypothetical protein [Pseudoalteromonas luteoviolacea]	MSLIHFKDISILSRRDKKGFSFEFSPTVNMIFGDNDTGKSSLIKALYFTLGGDCRIDKDWKDDDIITKVCISVKGKSYTFVRHNKRISIFSNSDDTKPIVTSSHMSAIADKVREIFDFNLQLSYKKTGKQSQANPACLYLPFYIDQDNGWHTVLSSFLGLAMYDDWQKNSLQFHSGMKPKEYYELVGEIKTIQLELEELSATLTVVLAAKKRFEESFGRVLFDIDIEYYQDLLNKFLAKCQELNEEESEFRLKLLSLLSNRDSIANEIDICRGLIENFDDYTTNDAAEKYHMFENREQILEILPQMYDEKQGLDDQINSIKEELRQSQTLSSELNSMMKEVRGELTLQDVIKSQASKEVEFTFDEQIKSLHEKIGSKTTALEALIKRQNEFTDKKRTQS…
LmuB	WP_023622715.1	MULTISPECIES: AAA family ATPase [Vibrio]	MNLIHFKSISIISRRDKKGFNFEFSPKVNIIFGENDTGKSSLIKSLYFTLGGDCRIDKDWKDDDVITKVCISVKGKLYSFIRHNKRISIFSNSEDTKPIVTSSHMSAIAKKVRDIFDFNLQLSYKKTGKQTQANPACLYLPFYIDQDNGWHTVLSSFTGLTMYDDWQKNSLQFHSGIKPKEYYELVGEIKTIQLELEELSATLKVVLAAKKRFEESFGRVLFDIDIDYYQELLNKFLGKCQELNSKESEFRLQLLELLNNRDSIASEIEVCRDLLDNFGDHTNDDAVEKYHMFESREQILEILPQMYDEKQILDNKINTIKEELRQSQALSSELNLMMKEVRGELTLHDVIKSQASKEVEFTFDEQIKNLHEKIGAQTTALESLTKQQNEFTDKKRTQS…
LmuB	WP_024548812.1	MULTISPECIES: hypothetical protein [Enterobacteriaceae]	MHQFRFKNIWLISHSEKRAKHVKFHPNKNLLVGRNHTGKTTLIRSLFETLGARPQGKLEEWDKSAASLLEFSVDDKCYFALHQDGRRALFDSQFNLLISTSKHGEWSELFCEITKFNLVFTDKKQAEVVPADPACFFAPFYVNQDGSWQSDWNTFTGMQRFNAPYKPIIEYFTGVCPPKYYTASANKYQCNKNLEEQNREYRLLERTIERFSKTIPRLGTKVNSDNFHLEIKLLVKEVNELNIRQESLRNNAVREQELLKNIEHQIHLADLALMAYENDAKFLIKEGSKPLICPTCHAEHDRSFLDLLEFADDARVLRELASRLRDDALTVKQRADIAVEEMNTLNENYSRISHLLETRKGEMNLRDVIGNIGAESAFEAFETERKIIQSEIDQMTSKI…
LmuB	WP_025224744.1	hypothetical protein [Methylophilaceae bacterium 11]	MNRRVTFKTLWLISEKQKKARKQPFSPTKTLLLGKNGTGKSRVTKNLYYALGATPQKLNVGLWDPETVSALEFSYNFNDYLVIHSGKLQGIFSREGLLFSSSNASAWTKFISNFFGYKLQMQRPNQSRFSQAGMDYLTLPFYLDQDGSWGTYWNTYTSLTQFKDWKKPVFESFIGLRPNAYFGQKQLRDEVANQIQEKQKEFEAQRSAFKKVEDYLPKNLPSLHMPQFRVELAAVGREALKTQQKQLSLRSKLIAAMSLKQKIRTELEIVENANKELIADLVYISDHSNFPDKAPKLSSTTSQRIRSTDLAVTSDFIIYKAMPEFNVLTENDNSILNSSVNAVDIVECPTCGTVHENSFHAKVQLSEDIESLDALKDELENRLVGVCREEATIRIDIKS…
LmuB	WP_026805427.1	hypothetical protein [Aliiarcobacter faecis]	MKNLQFKQLLLLSDTQKKANQFLFQKRFNLITADDNSVGKSTLAKLLLWTFGCEPDFDSTWKSTDCKCLVDFSIDGTNYKILRYQNFISLKEENQEILKYTNIGGDYSKKFAELVDFKVLLPKRGSDETELVTPPPAYYFLPFYMDQKNSWSKTWNSFGKLGQFDSWQKTVIKYHLGYLSPKHFELEQDLSDNKRQINELNQEVEKIGYALDVVKNHIPNNEITINEEQFQIITKEIQEELAELSKLQEQFLNELSNLTSDKVYLEHQKTIAEHLIKELESDYVFSVENIEDDDIECPLCGTIHENSIVNRSSILVDKQQAVNQLHSIDTQLQNLVKKAEKTQKEYEQIKEKINHINAKYKLEDNSQSIPLNEVIEKFAYKSINDNITNTKKEKLLKID…
LmuB	WP_034738298.1	hypothetical protein [Bacillus xiamenensis]	MIIIAFSILDFKNKEAQNFDFKVGTNLIVSKGNTKGKSSLLKSMYYTLGFDVHQFPSNWNINSMYFQIEVLVNNIKYNITRQKDIFRVSDVEVPLNVKEYSEWLQHKLEIKMQLANTRTKHLYEAYSSAVILPFYIDQDDSWDGGIYRNVTNTLNQYTRIPEDIFKSVFNLSNYELLELQNSLTNYNKEKNTVVSTIESLLNVLEDYRHENADVPSLLFQKLIK
LmuB	WP_039421194.1	hypothetical protein [Xanthomonas vesicatoria]	MKNLVFQKLHLVSHRERKARSVEFHPDVTVIKGLNDVGKSSLAKSIYGTLGAEAAEVHPDWKGASVISALEFTVDDCAYVMLKEGKTFTLIKSDQVLGCYTSVTEGLSPVLYELLGAKLRLKNRAEKVVVPPPAYLFIPFYVDQDAGWGHPWTSFARLEQFARWREDVVNFHVGVTGAEYFEALEVQAAATAARVEPAKQLDGLRSLQKRANDAVVEDIDMEIDPDVFSEEIERVVGLLQQLVEVREEERTKLSGLTQRRLQLQAQKDILDRVRRELHADYMFAVKHEGDDLECPTCGQLHENSFGQRFALAQDEARTDDVLVEVMDSLALVSGQIAISRQRLKDATEDEQRFNELLTRRRGQVTFARLLERAGQKRFSSQLDDQAADFVQEIANLDYR…
LmuB	WP_039542837.1	hypothetical protein [Vibrio vulnificus]	MKKLIFQELIIVSDLEKSAGIFQFGPKRNLILGASNKVGKTSLCTTLMWSIGCNVEFPPNWKKLGIKTILKFQVDSATYYIKRSDKKLSIIFPSGSEKEYDKVTGDYSADIGDILFSPLYMKIKGGSPSPGVPSAQFLASFIHSDSGWGELFKSFKDLNMYSPSEKKYVLEYFLGIRDVSFFTKRKARVDLEGNIEASKQKLNRIMIVDNDIKSLLNKGESENVNVFDIDPLLEERSFVLANIIKLKSEKYDVNKRIGLIERAEHELFEDYQFATNNVEGRLITCPTCGVIHENDIVNRFNIINERDSLKNHRMSLLKDLNEISEYISREQRKIDEINAKISVNERFYNLSRPTEKDIYSHGTETVIESVFSELVMLENKSIARFEEELASMPKFSTAT…
LmuB	WP_041743987.1	hypothetical protein [Comamonas thiooxydans]	MTRLRFKKLWLVSETARAARNIEFHQNRTLLVGRNHTGKSTVVKHLFRTLGCQTRGASDRWDSLAISVLEFELDGKPYTAYRKANVYALRDDESSRVRVTTSYPEWAEIMAGLFDFRLMLPTGFVA
LmuB	WP_042472889.1	hypothetical protein [Bacillus ndiopicus]	MNKLIFKSLYIIDRQKKLSYYTTFHSRINVITSSEVSLGKSTILKSLYYTLGAELQFGELPIKNLITIVTFTYMKNDYLIVRNGSYFLFNHKEKNTLYTSNSEFKEAMISLLGYEITIEKNEKIYTAPPVFYFIPYYIDQINGWTVNPQSFLNLGQFTKVERDDMIYYHLGIYGENYSSLLSEKNELEYNIKNDSNNMEKNKELSNLLQEEMDNLVEISDTDSLFFRKIKTEYENEGNIINKIKMEILILLNERATTRRTIDNLQKVIKSKNKEKNILKENSIQCPHCNEIFSPTDKEIFDANIIIVDVDSEIADLNKIILTLNNKIEAKEQILKKHIDKIKHLEQLKSKQQVSFESMAKSKGIAETRHSLLNKILKYENDILVNNVTLKSVKKKIKEI…
LmuB	WP_043320692.1	AAA family ATPase [Microbulbifer sp. HZ11]	MSLIYFKKVSIISRRDKKGLVFNFSPKINIIYGDNDTGKSSIIKSLYYTLGGDCRLDKEWKDDDIITKVCINVNGREYTFVRHKKRISIFIYSDSYTLLVSSSHMSAIAEKIKEIFNFNLQLSYKKTGKQTQANPACLYLPFYIDQDEGWHTALSSFSGMAMYDDWQKNSLQFHSGIKPKEYYELAGEIKTIQLELEELSAMLEAVIAAKKKFEESFGRVLFDIDVDYYQDLLNKFLGKCQELNVEESEFRLKLLDLLSNRDSIAKEIETCRSLLENFEEDLSTDMSVKYHVFENREQLLELLPKMYDEKQVLDDQINSVKEQLRQSKELSSELNAMMREVKGELSLKDVIRSQASKEVEITFEEQIKSLHEKIGERSKALEDLFKKQNEFTDRKRTQT…
LmuB	WP_048901052.1	hypothetical protein [Photobacterium swingsii]	MKQLIFHQIAIISDLEKSANIFQFAPKKNLILGTANNVGKTCLSTSIFWALGIDVKQQKSWKKLDVKTALEFSICDDMYIITRYKNTMSIFYPNLSKDTFYSLKDFSLAFSKIIEFNACVQVKGVKDNYEIPYTCVQFLRSFIHQDLGWSELFKSLSIHFYTKTELNKVVDYFLGIKPDEYFEPLLKRTPLINSTKNIAKDVEKIDFVRDKLVNFRSPILKDYISSISSTSSDNNKLDYYIGQEIELKSHLFELKKDLFSLKEEHKILSQAESELFKDYQYATNNLEGQSLLCPTCGTEHDNDIVSRFSLLSERDDISKSKKKIESDIVSIRKSIKSTNNKITYVKSEILTHKVISNTPAHLEQQIIAHAKGHFDEMMQDLFLNVINKSTHEISLLDDR…
LmuB	WP_051302808.1	hypothetical protein [Bacillus aidingensis]	MIINSLLIVDYKNEQANEFNFSEKTNIITSDETTIGKSSLLKSIFYALGFSIKQIPNGWNIGTMRFRLDVTIERANYYIIRDNSLFYVSDSNESLSLKEFAKWLENKLSIKMQLKLKKSPDDSLSSVYASEIITPFYLDQDKSWDGYLFKNSSDSLNRYSSIPQDLMEYVLGISNHEILDKENQKRGIDKEIKAKTSELEVLKKLQNEYSNKVKMMDTSLYDLDELKKTFENSIKYLSEVSNKTSLIKKEIVSKKQKQDMLLQDNIELSKILEANKKSYKGIETECIHCHSKLTTEQSLTRLKISNNIFEIQNLIEMNKKEINKLKDSIDSLIYDISNLNETYNNVEKQKEQLQNELQLQEYIQLESKRMANEEFISKINSVVINKDKLSEDKKSLEKE…
LmuB	WP_053224972.1	hypothetical protein [Roseivirga seohaensis]	MLNLKINSVLVYSELSDKYFFTEFGENLNIIYGKNTAGKSTLIQLVLYAFGINDNKLKLTEILSEEIFVRLDCTLRKDGISQNYVFVRQDETLIIRDNNEKTIKFNGIGSDQSAEHIKLKKFFNDLFDFNLMLESTSGISEAPMETIFLPYYVSQDVGWVYLRKSFSNLNFYKNFKEDFLDYYLGIENSEDRKEKREIETLIKSLQQQISFFNKIETDNEELEVSQIIEDSFSGKSNEFIDNFSSNKSKLLELENKQIKESNNLAFLNQRLSVVSKVNRNHKNQKPGTDSCPTCSQTLPKSIEDMYEYFQEENDTSKIQSELKEKIKKSQASINSINKKISSLKEELESETRIYNKYSVDNLTFESWINNKANIQLNNNITSQVGRLSLTLEEQKEKLS…
LmuB	WP_056408233.1	hypothetical protein [Bacillus altitudinis]	MIIIAFSILDFKNKEAQNFDFKAGTNLIVSKGNTKGKSSLLKSMYYTLGFDVHQFPSNWNINFMYFQIEVLINNVKYNITRQKNIFRVSDVEVPLNVKEYSEWLQHKLEIKMQLANTHTKHLYEAYSSAVILPFYIDQDDSWDGGIYRNVTNTLNQYTRIPADIFKSVFNLSNYELLELQNSLTNYSKEKNTVVSTIKSLLNVLEDYRHENADVPTVSKIDKIALNKDIDRYLQMQNELNEQIVKYKMKLLNKQEMLDLQKQELSELEQLLKMNKKRYNSIETECQYCHSKLTKEQSLTRLDLSNNYFEISLLKEEIEKEVVKLTNEIIIFESQQNSIESKIDEIHRRIQNSKDLLTIDDYVKATAKKEASNELESLVDKQVLSKYNLEEKIKVLRREI…
LmuB	WP_057025032.1	MULTISPECIES: hypothetical protein [Pseudomonas]	MKSFRFENIWLLSHRDRKARHVNFHPKKNLLRGRNHTGKTSLIRSLFETLGAKPQGKLESWDDNTASLLEFSIDGRHFFALHQNGRRALFNINREMIVATSKFGEWSQAFCDVTDFNLVFTDKKESEIRPADPACFFLPFYVNQDGSWQSEWNTFGGLKRFSSPWSAILEYFTGVCPPEYYRARAERVQESKVLEEHRREYKLLERTIERFSRTLPLSGPKLNPENFADEIDLLTQEVNELNQRQEMLRSAAVREQDLLSSLEQQIRLADDALAAYDHDAKYLRTGDSEPLVCPTCNAEHTKSFLDLLNFAEDARVLRELAGRLRDDANEVRHRCRTALAELSTLNENYQRISTLLGTSKGELKFQDVVGSMGAESAFAAFEAERKLLQEAINKALGAV…
LmuB	WP_056644536.1	AAA family ATPase [Acidovorax sp. Root70]	MSRTVVFNALWLLSERDARARHLTFNAEMNLLAGDNGMGKSRVIKHLVWALGCEPPKRAAGDFDSNTIAVVALTIGKTQRTFVRQNRGRAAFDRDGKLILATASASQWNEYFAEEFDFPLKLQRHDDEGFGLAGPSYAMLPFYIDQDGGWGVKWTNFTDLTQFTNWQTAVFNSFSGVKPSAYVRDQLLRDEASYKLRLAKAQVRVQQTSYERVVAMLPPESTVIDESLFAEQLKEIAVKAQTLKEEQGVVRAELMLLAQERQHRIAELHTALESEKSLVEDLAYLADFPDNQQLVCPTCSHVHTTSFHARQALAVDAHEIHEAAVKLQGILEKLKLKESELQRRLSAVVEKLRDLNASINQKQDGHSAADVIAAKSRDTLERAYRATNSELTAQVDTLA…
LmuB	WP_058006843.1	hypothetical protein [Bacillus farraginis]	MRKLILKEIKLVSLLEKRGRKFHFHPRTTIIKGENHTGKSSLIKSIYWTFGATPKNLHPNWQKADVITVIDFSIDDELYSILRKGKFFAIFDAKKNVLGTFDKITSGLGPFLSNLLDYKIKLNNKHNESITPPPAYFFLPFYIDQDASWSENWAAFTNLSQLSNWKPNIINYHTGIKPNEYYEIKAKMEVIQKQVDELEKNKSVSQSVLKKLLDQLETVVVDVDINLFKKEIDELMRSYKTLKTKGENAKDKIVKLKSQRLQVDKQASIVHKTIQELRKDYKYALKLDDTVDCPTCGHTYENSFAERFSIAQDEDRCQDLLIKLKDEARELEEKISNEYEEYNKNNEETEKIKALLEKKQGEIKLKDIIQHEGKKELKQILETEISDLRNEIAEYEDTI…
LmuB	WP_062609698.1	AAA family ATPase [Rhizobium sp. Leaf453]	MKRLSFERLELLSLTERKARTIEFHPKLTIIQGMNGVGKSSVIKSLYWTLGAAPQAIHRDWAAANVKSRLHMRIDDAAYSVVRDGRQLAMFDVDGKKLISTNSITHEFGPFLADKLDFGLTLLNRQNEPEIPPPAYAFLPFYMDQDGGWERPLSSFDRLTQYANFRRAIIEYHSGIKPNEFYKISAERTVAARLKSEALSERNTVAGVIAKLGLDPVFQGIELSAYAHDAAVEDLLARLTELRDARQRRAAKLAAVVDERLLLEEQIELARAAARELGADANWAASDGRETIACPTCGTDHRNDFRHRFSILADRDQCFEFVASSLDKIDDLAKKARDVEKGMVSTDRIIAEVQSTLEVERERVTLKEVIENEGRRQAMSLFNEQISELDEKIGTFEAS…
LmuB	WP_063576439.1	hypothetical protein [Bacillus sp. FJAT-20673]	MNSLVIKSLCIFERESKTAKRVDFSNGINVITSDKEDGNDVGKSIILKSLYHSLGADSIFDAKWDSISKIYIVHINISQKDYYIYRSGKLFKIYSHNLIELFSTINRIELAKYLKDLFGFCVKLPNREDEELEIAPPVYSYLLSFVDQDHMNGSQFTSFKALTQYPNYKENVIYNHFGIFTDEYFETIKAIQDLKKKEKGFVEEKLIIESMLKRVKKYLQGIDAPADIQVLNVELEKSKQEYTDIVVNLKKVKDNLIRLRNEKIELENNIKDILYIKKVKEGEVKKINENVCPTCSQDIEDIGLRISKNSQLEDFYIIKDELDGLLLEVKRQITIKEELYKRLLRKFEEFENGININNTNISDVLKHRGYLETQDNMIREYGNIENKLRINSESLKTCQ…
LmuB	WP_065047583.1	hypothetical protein [Xanthomonas arboricola]	MSRNVTFKTLYLLSQRDKRARKLDLEPKTLLLGTNGKGKSRITKNLFWALGCLPPKKDRGDWDPNAIVALVFAYGGQEYVALRHGKRLGLFSDGALRFCTERIGSWDLHMSQIFGYHLNLTRHGGGSSQASMEHLLVPFYLDQDGGWALKWATFNGLSQFKNWPKPTLESFIGLKPNAWFEAKQHQEEASARANDKRRELEAQSNAFEQVQKVLPTDLPRIDTQSFQEELARLGTHAAEAYELQITTRAKLLSVVSKRQQLRSELKLAGSAQRELDADIAYLSDLPPGSVECPMCGVHHQNSFHARLALSVDADTMGALVQELDGQRDLLRNEEAALRGLLIEVSQKLDSYEQETRNRKADLQLSDLLATESRRTLDVAFRQAAEPLQEELEQLVSRES…
LmuB	WP_064829979.1	hypothetical protein [Rhizobium phaseoli]	MPRVKFTNLYLLSQVEKRALHVPLNSPKLLIQGENGFGKSAIMKSLYEALGTTPNKIDERWKGADVASCLEFEFKGSSWFAVKAFGAYSLFDDNGARRFGGQRLVKDWGPKLAEFFEFKLEMVDKEGETVVPPPAYLVAPFYVDQDGGWKDPWKSFTDYYLPESAATLADYHSGIKPDGYYAAKAELTKERTALSSLDTAVETLRRAVEQIQNIEGTTPTYDLQEFASECDDLVAESERLLSAQARHRRIVADLHEEGHLLRREADLIAQTLKEMRGEFELASSLPREVECPTCGHEYQNSFADRFALIADEGVLSKALTDARSKFERIAEKERTERDRLGEVSESLARIEKILEVQKRSLSLNDILLSTGKTEAARILRVSLNEKIVEADGSRSRVES…
LmuB	WP_065411229.1	hypothetical protein [Bacillus wudalianchiensis]	MNRLTLKRLIVISNKEKKSRELTFEEGLNIISGANKTGKSSLIKSIFHTFGCEVRFEPEWKGLIDKFVLFFQYGERDLCILRQQSLYKVFEIKEGILVKLFEDDKFHSYSEKLMNLMEISMVCSTKENIQVSITPPLLFRFQYIDQDDGWNKIGESFTNMKYIKDWKGHTNKYIVGFQGEEFYQAIREREIIKNEMINLSSKMNHFDEFLDKLQGIVNENNNMALIKKLNLQTQKKIADGIIYKIDKLERERIKKEELLSKYKSYRYEKNLEIQFIKKQVQYLNEDHKYAMEEDEIIKCPFCGTDHINSIEERTEIVKDIQAGNKLIQLHRREIEALEEKISVIEKERLELNNDYYKLKLELEKLEESASIIDDFRMQGQLSIIETGNNERDNIKDEYD…
LmuB	WP_067338025.1	hypothetical protein [Stappia indica]	MKKLRFESLELLSRRERKARKIEFHPRLTVIKGANDVGKSSVIKSLYWAFGASSRKIHPTWAQANIKALVTFTVDGHRYRIFRDHDAFGIFDAEGKLLLGTSQITRELAPFLGRLLDFRLVFSNRKGEPEIPPPAYAFLPFYIDQDDGWTKPLDSFANLSQYANFRKPLIEFHTGILPNEYYELEADKRRLEVDQKELEADRRIVGKALERFNLEASFEGLELSIDGHEQAIEHLLTRLKQVKAVRQGRANKLSEVLDQRMIIEQQMQVVRASIAEFEKDAKFAGDLPEEVFCPTCGTVHHNDFANRYGIIDDREALFEFLTEARQKIKVLTSQAVRAEAGVHEADRTLAEIQASLDAKQGDVSLLEVIESRGRRIASDLFDGQLAELDDQIAELLGKI…
LmuB	WP_071695792.1	AAA family ATPase [Halomonas sp. QHL1]	MSLIHFIDIAIISRRDRKGFTFEFSPKVNMIFGGNDTGKSSLIKTLYFTLGGDCRIDNEWKNDDIITKVTISVSGKLFSFIRYKKRISIFSSDNELLVSSVYMSGIAEKIRDIFNFNLQLSHKKTGKQLQANPACLFLPFYIDQDDGWNTVLSSFSGLQMYDEWQKNTIQFHSGIKPKEYYELMGEIRTVKINLEELSITLSAVLAAKKRFEESFGRVLFDIDVEYYQNLLDRFLRKCRELNVEESEFRIQLIDLLSKRDSIADEINICKDNLASINDSITTDAVEKYHVFEHWEKLVEIIPEMYEEKQKLDNQINSIKEELSQSQRLSYELKEMMQEVKGELSLNDVIKSQASKEVEFTFDEQIRELYEKIGEFTARQEKLTKQQNKYIDKNRTKKIN…
LmuB	WP_075755121.1	hypothetical protein [Bacillus paralicheniformis]	MIVERLIILDYENEVANEFSFSQNANIITSDRTTIGKSSLIKSLYYALGFEIKQFPHGWNFNTMRFRVDILIKGSAYSIIRDNTLFYVSDSDGVLSLKEFSEWLEEKLSINMKLKLKKSKTNELSSVYATEILTSFYLDQDKSWNGYIFKNSSDSLGRYSNIPGDILEYVLGISNQGILEKENEKSKNQKKVKQIKSKIEVLNSLQEEYVKNTKMIDTSPYDLKKLKETFNNYLKQLSRISSEISVKKKEIFAKKTKQDLNSQDNVELEKIMTVNKKTYKDVELECIHCHSKLTLEQSLTRLKLKNNLLEIQNMLDFNNKENEKLQNEIEELQNEIAELDSKYSTLSKRKMEIKEILNLKEYIDLESKRLANEEFLKTIDKLSDDRKDLEVLIKTLAKE…
LmuB	WP_076942926.1	hypothetical protein [Serratia oryzae]	MRKLILEKITIISHSTKSARQFEFGRNLTLITADDGNSVGKSTLAKMIFWSFGCEPFFSSGWKELDCSSIISFSIDGEPYSIHRYKNEISLRKYGQPLKVYDKITGYFAAIFAELVNFDVLLPKKNSFDLEIPPPAYYFLPFYIDQKRTWVKPWDSFSNLQQYSKWAQPVISYHSGLISKEHFVIEEDIYEVKAQVDEVENNINELSSAVAILKNNIIQQDYTADYESLASEMLKYEELIKYNLEESSKLKVDIIGLDSQLKLAESIIRELDKDYIFSVENMNEGSIECPTCGTIHENSIAHRSSILIDKEKAERQLSLLLNEKLHLQDNLTDLNRMLLELKEKLLNVQLAFESSNSKEFLEFTTNNVDKQVEVIVEKKAAVLETKKVKEKGLKKTQKD…
LmuB	WP_077335316.1	hypothetical protein [Hydrogenophaga sp. A37]	MSPIVVFNELWLLSERDASARQLKFHSRRNLLAGSNGTGKSRVLKHLVWALGCDPARRAAGEFDSNVVAALELSVGSSGKFTFLRQGRKRAAFDELGHLVFATESGSRWSEFFSETFGFKLMLQRKEEGEFGLAGPDYAMLPFYIDQDSGWGPKWATFPYLGQFVKWQTPLFSSFTGLKTAAYLEAQVHRERSAVQLKTAKVHLKLQETSYKRVVEMLPAETTTLDESQFAHELREVSDLTKKLRDEQDEVRADLFKLAQNRQQLTAELNMALASERELVEDQAFLADYSDDEPLVCPTCSHVHTATFHARQALATDAHDIHEVVIRLQTARDKLQGDEVALQTKLSAVAQRLRSLNESLTVQRDGRPVADVVVAKSLSVLKDAYDVTRRDLAAELDIA…
LmuB	WP_077988661.1	AAA family ATPase [Rhizobium leguminosarum]	MKRLSFERLELLSLTERKARTIDFHPKLTIISGMNGVGKSSVIKSLYWTLGAAPQAIHRDWVAANVKSRLHVRIDDASYSVVRDGRQLAMFDAEGKKLISTNSITHEFGPFLAGKLDFGLTLLNRQNEPEIPPPAYAFLPFYMDQDGGWERPLSSFDRLTQYANFKRAIIEYHSGIKPNQFYEISAERTMTARLKSEALSERNTVSGVIAKLGFDPVFQGIELSAYDHDAAVEDLLVRLTELRDTRQRRAAKLAEVVDERILLEEQIELARAAARELGADANWAASDGRETIACPTCGTDHRNNFRHRFSILADRDQCFEFVASSLDKIDDLAKKARDVEKEMVSTDRVIAEVQSTLEVERGRVTLKEVIENEGRRQAMSLFNEQISELDEKIGGFEAS…
LmuB	WP_079384811.1	AAA family ATPase [Pseudomonas aeruginosa]	MTRLRFKKLWLVSETTRAARKIEFHPNRTLLVGKNHTGKSTVIKHIFRTLGCQTKGKSDRWDSLAISVLEFELNGKSYTAYRKASVYALRDDEGASVRVTTSYSEWTDIIASIFEFRLMLPTHQETLAQATPPYLFLPYYMDQDGSWLQQWNSFDKLSQFSNWKKPLAAYVTGQRPNGFYLAKFEESKAKASLSQLNQELGVIQSALSRVRKTLPRPAIRLDATAFKQEITDLLRTSTLLKSEQESLRKKAFECAAQRESLSSQVSMARHALRDLEGDLKYLTESKTELAITCPTCGTNHESGFPVRLELIDDAVTLRKVLSELEVEHLKCEEQLANIYGKINRVKRKVMGVEKTLQAKKGMLRLQDVVDSQSSEVIRGAFTKDIDSLKRQIFAQEKVS…
LmuB	WP_086081348.1	hypothetical protein [Mesorhizobium sp. WSM1497]	MPKVKFVNLFLLSQAERRALKVPLNSQRVIIQGGNGFGKSAIIKSLYDTLGATPPKIDDRWKLANVSSCLEFEFAGQSYAAVKTLGLYSLFDGGGRILFSGQRLVKDWGPLLARFFGFKLEMSEVNGDIVTPPPAYIFAPFYVDQDAGWTKAWTSFVDYYLPDSPRTLAEYHSGLKPDQYYSAKAGIAGERIELAALEAGVKTLRETIAQVQQIDEQISPTYDLAEFESEIDDLIGESSKLLELQTGFRHKISELHEEVHLLRSEKQLLEAAIDEMRGEFDLASGLPDEVECPTCGQGYHNGLADRFGLIADEGVLIEALGRANAKLGQFLEKEKKERAKLDGIEDSLARINLTLEVQRASLSFNDVIVAAGKTEAAKILRGSLNQKTLDTDEVRQRVD…
LmuB	WP_087989805.1	hypothetical protein [Anaerotignum lactatifermentans]	MKRLTIKKLIVISQSESRSLEVPFEDGLNIILGGNKTGKSSIIKSIFTTLGCECKSVEADWKKLISSYLLFFNYGEKRLCIVRQGKKFQIFEYSDYAYVCLIETEKFHEYSNCLMDILEINMPCVSRDGNQFNVTPPLLFRFQYIDQDHGWNKIAESFSNAAYVKNWKQNTNKYVCGYLGDTYYKLQTQKEQQMLIKNDKKKELNYNQNFVSRISSALTQIKEVESFDGVTTKLETLLAESEKLRNMQFSVKAEMTVLENDIYIDQYKLHIAEHNLAETQKDIEYAMNQGDKLVCPICGAIYANGLVEQLNITSDYAHCEKLIEELENSISDSIAKLKDLQKKYKSVLLEIQSIEQQIQNSQELLSYSLFYKNKGQYELYESCNAQLESIQKEIDSCTS…
LmuB	WP_088109892.1	hypothetical protein [Tyzzerella sp. An114]	MKEMYFDNILIADIVEKTARFNRFEKGFNVITSQDNHVGKSSLLKSLYYTLGADVHFDNVWNKNTKIYVVEFYVDKIKYRVVRWKKAFVLFRGTELILTTKSVSHDLAKEFERIFSFAVYMANKKTNKIELAPPAFTFMPYYIDQDRGWSSLYESFYNIDQYKKPDRIKSLYYHLGIYTRSTVELMAKKDVLKDKIEQLKVEEEKIRITIDSLYKEIQNLVPADNIEELERNLIIPKERIALLVSRIGKTRNKIQSLETALYQHEHQLEVIQEYRKIKDGVNIGEDQGNIHICPKCGYSFDEEIYSIVRSNYNLQNEGYMYKQIEQIISSIASELEEHKENYVSLMEELVKQEQAYDEKQDSYKVYLRQRGLQDSVKHFTKQLKENVYEQEEHGKKIKE…
LmuB	WP_088698184.1	hypothetical protein [Zobellia sp. OII3]	MKTTLDINSILVYSEENNKFFHTEFKDKLNVIYGKNTAGKSTLIQLILFAFGINDNKIKLAEILAEQIFVRLDCTVKKEQEEKNYVFIRQDETLLIKDENEKVLRFNGISSDNSAEHVKLKKYFNNLFNFNLLLESNSGISDAPIETIFLPYYVSQEVGWVYLRKSFSNLNFYKNFKEDFLDYYLGIENIIDRGEKRKIEKEINRLQQQIRFYTDVEKDNQDLKLANVIDQTLEGKANELISNISEKKNKLLDLENTYVSDSNKLTFLNQRLSVVSKVKRNHKNQEPGKDNCPTCSQILPSKIEDVYSFFQEENDTISLQRDLKDKVKKLQSRLNSLNKKIESHRADIKSSYLTFNKYSENGLTLERYLDSKANIQLFENLTKQIGQLTIDLESEKEKL…
LmuB	WP_094106136.1	hypothetical protein [Pantoea brenneri]	MHRFRFKNIWLLSHREQKARHVEFHPNKNLLVGRNHTGKTTLIRSLFETLGAKPEGKLEQWDENATSLLEFTVDDKRYFALHQNGRRALFDQEFNLLVSTSKVGEWSKFFCQITNFNLVFTDKKQAEVVPADPACFFAPFYVNQDGSWQSDWNTFKGMKRFSAPFKPIIEYFTGVCPPRYYTANALKYQYAKNLEEHSREYRLLERTIARFSKTIPLLGPKVNAENFKLEIKLLIKELNELNVQQETLRNRAVREQELLKSIENQIHLADVALATYDSDAKFLLKEESGTLICPTCHAEHEKTFLDLLEFAEDARVLRELSARLREDSEVVRQRAVVAFQELNTLNENYLRISGLLETRKGELKLRDVVGSIGAESAFEAFEAERKQIQDAIDSAAISI…
LmuB	WP_095656841.1	hypothetical protein [Virgibacillus profundi]	MNKLVVKKIYIFELSNKLAKRVDFEEGINIITSDKEKGNDVGKSIILKSIYHTLGADSIFDDKWTSKSKVYLLHVNINTDEYFIYRNDKMFKIYSGDFKKQFSTINRKELSEYLECLYGFSVKLPNRNDEELELTPPVYSYLLNYVDQDHMNGSKFDSFMSLGQYPNYKENVLYNHFGILTDEYFEAAKKIEELKREEKSLLEEKLIVDKMLKKIRAYLEGIDAPGDEETLRIELNKSKKEYTDIVVSLKKAKNKLTKLRNEKIELESTIKDLLDIKKTRERGVQKINKNVCPTCSQHIDNIGIRISENSQLEDLYIIKDELDALVLEVNRKLMLHEEKYLNILSKYEQFEKSIEFNNNNISDVFKHRGYMETRDNLVKEFGTIEAKISDTNDNKKEKE…
LmuB	WP_097325330.1	hypothetical protein [Escherichia coli]	MRKLVLEKITIISHSTKSARQFEFGRNLTLITADDGNSVGKSTLAKMIFWSFGCEPLFSSAWKELDCSSIINFSIDGESISIHRYKNEMSFRKPGQLLKVYNKITGDFAELFAELVKFDVLLPKKNSFNLEVPPPSYYFLPFYIDQKRTWVKPWDSFSNLQQYSKWAQPVISFHSGLISKEHFVVEEDIYEIKAKADEVESNINELKNAVTILKNNIAHQDYTADSESLADEILKYEELIKRNLDESAKLKIEMVDLESQLKLAESIISELDKDYIFSVENMNEGSVECPTCGTIHENSIAHRSSILIDKEKAEKQFTLLLNEKLRMQDNLTNLDRILLGFKEKLSNAQSAFELSNSKAFSEFMTNNVDKQIDVIVEKKSAVLENQKLKEKGLKKTQKD…
LmuB	WP_097114835.1	hypothetical protein [Alysiella filiformis]	MAKLKFTQIIIISKENKSSNLFQFSPTKNLITADDNGCGKSTLIKSILWTFGCEPIFDDNWKSQNVSCLLNFEIDGKSHQIYRENNFIYYTNGNEKHKFSRITGEYAKFFGELVRFTPLFINRQEDVEAPPPVFYFLPFYINQDIGWTDTWNGFAKQSLTQFHSSWKNILVKFFSGYTTPEYFQLEEKIIQLKKEEKKSKEKIEQLNDVEIIIRENLPSHNFSFDESEFNDIENELQQLDELLRQESDWAKQLSQYKSNKYFLKSQSEYIEQAILSLEEDYLFATEYLENEVKCPTCGVFHKNSAFNRASILADKQKMIKEKKYLDSLISQQQIEIQEINNKLNEIKDKIKYLNIKYQLQGEIFNNYLIGITPRLVNKSFLQIKMQENNLIVENNQNQT…
LmuB	WP_099502823.1	hypothetical protein [Caulobacter sp. FWC26]	MKSLRLQKLYLCSDLERAARMVSFDPKTTVILGGNDTGKSSLIKSIYSAFGADAYKVHPNWRKANPHILVDFTLNGTPYRILRTGSNFALFNGSSELLWLASGISSGVAEKMAELLDFRLQLRNRDGDLVVPPPAYSFLPYYIDQDIGWLKTWSSFAGLAQFENAKQDAAYFHTGLRPNDYYVAKAEKLTAESEKETLRIDRRAVDRASRRLQAKRTSLKFDLQPAAFGERLEELLERCQRLQAEQEAIQKSLVELHSQRAVVLEQMHIAQQALAELDGDYEFLRNISESEVFCPTCGTSHDNDFANKFGLIGDADLCRGFLLEAKQDLARLEQRITEQRAKFDGFSDQIGSINRLLDEQRGDVRLRDLLEGESERLVDEAIASELSSLDEQIGALDAR…
LmuB	WP_100357062.1	hypothetical protein [Acinetobacter sp. ANC 5347]	MKDTNNSFQFQRITIVSHLEKSGRVLKIYPRTLITSKKNTIGKSTLLNCLFWGLGCDVMFEEDWVKLEISTLIEFSVNDTNYKVKRDKDSIYLFNYTNNIWNKYEVITGDYLEQLNKILNFNILLKGTNAKKLSRVPPAFYFSATYIEQMYGWNEIWQSFKSLGQFNKNNKRELTKYLCSLQNADYYENKSEINSYELKNLSISDDIKNSRHVIDYIEKFELDVKDPFAEIQSSSSEYIRAENSLREMRSKYISYSSKSASIDNEINIIMVAIGELENDYIFSVENLKDTTIYCPTCGVEHLNNLVNRFSIISDSDKLKEQLKNLKNEKQNILNKLIKISYEIENTYNTFQTSIEKNPISEILNQKILNKTLTPTIENRILNFESDIKNNKKQITSLNK…
LmuB	WP_105006991.1	hypothetical protein [Rhizobium leguminosarum]	MRNLRFEKLELLSLVERTARAIEFHPKLTVIKGPNDVGKSSVIKSLYWAFGAAPKSIHRKWNDAKVKAMVTFTIDGVRHSILRTGDTVAVFDGEGKALICTRNITKDLGPFIAGMLKFGLVFSNRQGEPEIPPPAFALLPFYVNQEGGWEKPFNSFDHLGQYVDFKNSVIDYHSGILGNEYYELAAERRKLQLEQEALAAERRTIGKAVAKLGLEADFSGLELTLADHEEAIQGLLVRLKDVRAIRQTRAAQLAEVLDQRTALDSQVRIAKEAISELEKDAKFAASLEAQEILCPTCGTVHQNDFANRFGILDDREACFEFLTRSGQEMRKLSEAVGKAQLEVRAADTTIAEIQTQLDEKRGDVSLRDVIKMEGRRAAAGLFDEQLTELDRQIGNYASR…
LmuB	WP_107175440.1	hypothetical protein [Photobacterium leiognathi]	MRQLIYQELIIVSDLERSAEVFQFGPKKNLILGKRNKVGKTSLCTSLMWSLGGQVSFPPKWKELQIKTLVKFVVAGENYSILRTKDNISIHKESTNDYFTYEKITGGYAKKLAEIINFEAYLKHKNSKYYSPAFPSAQLLPSFIHSDKGWGDIYNSFTDLRAYSSSEKKYVIEYLIGIRGNEFFGPRKERSQLEQSIEKYEIRVANITEVQTSITDFLNINYDNNDVNDLDFLLEERSFLKHNINIAKSEKYELRKQIGLIKKAESDLFEDYIFATNDIDCGGIICPTCGVQHENDIVNRFSILDEREVLIESRKAMELELHEIDIQIKESQHKIDKLTAKIALEEKISDLPPSFERLIAGSSNYVKKMFNPVIDQLIDSEKKSITQAKVYLESIPKFR…
LmuB	WP_111895946.1	hypothetical protein [Acinetobacter sp. MB5]	MQTTKSYFQFQRIVLRSLNERGGKVQKLYLRTLIDSEENTKGKSTLINSLFWGIGCDVKFEETWCDDLETLISFSVAERNYEIYRNNNEISILYLDTNEAYRYPIKSKKVSSDFIKKLNEILNFNVLLKYSNANQLSQVPPSYYFATTYIEQMTGWAHFWLCFQNMNAFDKNNRTELIKYICGVLDQNYYEKKNKENIITQEKKDLQKIVERDTFNFDFLKSFETERYSDKVVQKSIALDKYEKTLLNLRNEYLEKSSNISSLKNEIELVNIAIGELEQDYEYSVRNVDPFEVTCPTCGVIHENDIVNKFSILKDSDLLLKRIGHLNKDKSSCEQDLNRLSRLIQFEEDKITELLEANDVQEYLNYSVFQKRITPSIEQSISRNQSIIEEKESLVTEFK…
LmuB	WP_112495754.1	hypothetical protein [Rhizobiales bacterium]	MKNLRFEKLELLSLVERTARTIKFHPKLTVIKGPNDVGKSSVIKSLYWAFGAAPKSIHRKWNEAKVKVLVTFTIDGARYSILRSGDTIAVFDDQDQVRICTRNITKELGPFIADKLRFGLVFSNRQGEPEIPPPAFAFLPFYVNQEGGWEKPFNSFDHLSQYTDFKNSIIDYHSGILGNEYYELAAERRKLKLEQEVLAGERRTIGKAVEKLGLEANFSGLELTLADHEEAIEGLLVRLKDIREIRQRRAAQLAEVLDQRSALDSQVRIAKQAISELEKDAKFAASLDGAEILCPTCGTVHQNDFANRFGILDDREACFEFLTRSHQEMRKLSEAVLQAQFEVRDADKAIAEIQGQLDEKRGAVSLRDVIEMEGRRAAAGLFDEQLRELDEQIGNFASR…
LmuB	WP_113351767.1	AAA family ATPase [Rhizobiales bacterium]	MKHLSFEKLELLSLTERKARTIKFHPKLTIISGMNGVGKSSVLKSIYWTLGAAPQAIHREWVGANVKSRLHIKIDETPYSVVRDGRQLAIFDGDGEKLISTNSITHEFGPFLAGKLNFGLTLVNRRDEPEIPPPAYAFLPFYMDQDAGWERPLTSFDRLTQYSNFRRAIIEYHSGIKPNAFYEISAQKTMASRLKQEALSERKTVAGVIARLGLDPVFTGIELSTADHEVAVEALLERLTQLRDTRQKRAAKLAEIVDERLLLEEQIELARAAARELGSDANWAASDGRDSISCPTCGTDHHNDFRNRFSILADRDQCFEFVASSLDRIDDLAKDARDIEEEVSAADRIIAEVQETLDAEHERVTLKELLENEGRRQAFALFNQQVSELDEKIGGFEAA…
LmuB	WP_113579954.1	AAA family ATPase [Rhizobiales bacterium]	MKNLIFESLELLSLTERKARKVEFHPLLTVITGENGVGKSSLIKHIYWTLGAAPAVIHPKWKKVAVKSLLTFTIDGVRYKALRNKDRVAIFDEGEQLLLSTNSFTSELGPFLADLLNFKLVLSNRKGEPEQPPPAYAFLPFYVDQDSGWAKPLKSFDRLTQYANFKTSVVEFHSGIRPNEYYELTAAKKQLELQSKELGQERSVVQIAITRLQLDPGFSGIELSVEGHEDAIEDLLVKLKSVRELRQIRAAELADIVDQRVLIDEQMAIVEASIAELSKDSQWATDDVRDAIPCPTCGTIHLNDFANRFAILTDREECFTFLGDAQQKKRQLAKSVEGIEKQIHSADATIAEIQGILDERRGDVTLREVIENEGRRAAATLLRDQIEQLETQIGKAVSE…
LmuB	WP_113713905.1	hypothetical protein [Bacillus endophyticus]	MKKLILKEIRLVSLIEKKARKFQFHPKVTIIKGENHTGKSSLIKSIYWTLGATPKNLHPNWQKADIISVLDFSIGEDNYSILRKNSFFAVFDEQKNVVGTFDKITEGLGPFLSKLLDYKIKLNNRNSELITPPPVYYFLPFYIDQDVSWKENWTAFTNLSQLSNWRTNIINYHTGIKPNEYYEIKANVQTIQKQVDELESKRNVSESVLNKLLEQFKEFVVDVDIKVFKQEIEELIESYKSLKNKGEITKNKIVKLKSQQLQIQKQTDIVKKTMQELRKDYEYALELPDAIDCPTCGHVYENTFAERFSIAQDEDNCQDLLIKLQENMKETNLKIEEEYKSYERDNEEARKIKNVLEKKQGEVKLKDVIQQEGKKELKYILETEISSLNSEIVESEGDI…
LmuB	WP_115553749.1	hypothetical protein [Xanthomonas arboricola]	MIRNVTFKTLYLLSQRDRRARKLDLGPRTLLLGKNGMGKSRITKNLFWALGCLPPRKDRGAWDPNAIAAVSFAYSDREYLALRHGKRLGLFSNGALQFSTERVGDWDLHLAKIFGYRLPLTRHGGGPGQASMEHLLTPFYLDQDGGWGIKWSTFEKLSQFKQWAKPTFEAFIGLKPNAWFQAKQRQEAASAKANEKQRELDAHSNAFDQVQKSLPPELPRLDLQSFHEELARLGRQAKQALELQVSTKAKLISVVSRREQLRSELKLAGAAQRDLDADIAYLSDLPPGPIECPTCGVNHQNSFHARLTLSVDADTMAALVQELGDQRSAVDDEELMLRQLLAEVGQKVEQYETETLNRKADLQLSDLLATESRRTLDVAFRNAAAPIQAEHDRLILEEY…
LmuB	WP_114889619.1	cytoplasmic protein [Gemella sp. ND 6198]	MNVIFDKIYIFDVAKKEAYSTEFKKGVNIITSSDIDGTDRGKSVLLRSLYHALGADSHFDSKWGEKDKVYILFFKVDDKDFSIYRSQKLFKIFNAKGDIIFTTIHRSELADFFGNLFNFSIWLPQKNTNQLVIAPPAYSFLLNFLDQDEYIGTKFNSFKNLAQFSNFKLNVIYSHLGIYNKEYFELVKQKEELELEIKSKKEEIEELIKMKDRTNLILDGFSCPETSRALENELNIETQKYSSLINEMNSVRNKLVDLRNQLVEQNITLSQISKFEIKEEKEIKTILKSKVCPECHSVLDSTLELRSKRYNHIDNALSLKDAIKTENAHIEDEILKNEGIYSNLALVLEEHNKKICKNKKEIKDYIKFRGLNKLIDEINNDLTINSRIIDSTKEALKPL…
LmuB	WP_115530441.1	hypothetical protein [Xanthomonas campestris]	MTRNVTFKTLYLLSQQDRRARKLDLGPRTLLLGKNGMGKSRITKNLFWALGCLPPRKDRGAWDPKTIAAVSFAYSDREYLALRHGKRLGLFSNGALQFSTERVGDWDLHLAKIFGYRLPLTRHGGGPGQASMEHLLTPFYLDQDGGWGIKWSTFEKLSQFKQWAKPTFEAFIGLKPNAWFQAKQRQEAASAKANEKQRELDAYSNAFDQVQKALPPGLPRLDPQSFHEELAHLGSQAKQALELQVSTKAKLISVVSRREQLRSEMKLAGAAQRDLDADIAYLSDLPPGPIECPTCGVNHQNSFHARLTLSVDADTMAALVQELEGQRSAVDDEELMLRQLLAEVGQKLEQYETETLNRKADLQLSDLLATESRRTLDVAFRDATAPIQAEHDRLILEEH…
LmuB	WP_118124968.1	hypothetical protein [Ruminococcus sp. AM43-6]	MKRLTIKKLIVISQSESRSLEVPFENGLNIILGGNKTGKSSIIKSIFTTLGCECKRIETDWKKLISAYLLFFKYGEKQFCVVRQGKKFQIFENNEDSYSCIIETEAFHEYSNCLMDILEIKMPCISKDGKQFNVTPPLLFRFQYIDQDEGWSKIADSFSNVAYIKDWKPNTNKYVCGYLDDTYYELQAQKAEHILEKDDKKKELNYNQSFVSRITSTLTQIENVESVEEVTTDIESLLAKAEELRKMQFSYNAEMTVLENDIYVNQHKLHVVEHNLIETKKDIEFAMTKEDELVCPICGTIYSNGLEKQLNITSDYAHCEKLITELRNNISIATEELEELKEKYNGVSLEIQSIEQKVRNSQQLLSYSSFYKNKGQYEIYESCKRQLEVLQGEIDSYVS…
LmuB	WP_118320233.1	hypothetical protein [Holdemanella biformis]	MSEMYFKSILIADLNKKEARFQNFNKGFNVITSHDNHMGKSSLLKSLYYAMGAEIEYDDIWDKKSKLYIVDIMVNDKNYKIARFQKTYAVFEKDRLVLLTQSASKDLAKKYEEIFSFAVYLPNKKTNKIELAPPVFTFLPYYIDQDEGWSGLYNSFSNINQYDKKERESHYIIT
LmuB	WP_118452729.1	hypothetical protein [Dorea sp. AF36-15AT]	MNEMYFKSILIADIKEKTARFQKFKKGFNVITSQENHVGKSSMLKSLYYAMGAEIDYDNIWDKNTKVYIVNICINEKNYTIARFQKGYALFEENNLILLTKSASYELPKKYEELFSFAVYLPNKETKKIELAPPVFTFLPYYIDQDKGWSGLYDSFSNLNQYKKNDRIKSLYYHLNIYNRETIELMAKRDRIKEKKEELKEKEEKIRITLQALLEETQNLLPADNLDELERNLQIPKENISILVLELGNLRNKIQTLETTMAQHEHQLEIIQEYKKIKINTEIENKQMILHTCPKCGYMFDEEIYDIVRSNYNVHNETYMCQQIQLIINSISSELEKYKEKYVKSMAELEKQEKIYDESQDSYEVYIRQRGLKDSVNHFNEQLGDNVYQQKQCEKQVKE…
LmuB	WP_119036467.1	hypothetical protein [Hephaestia caeni]	MANVKFVGLFLLSQTEKRALKVPLNASRIVIQGGNSFGKSAILKSIYETLGALPQKIDRRWRSAHVSSALVFEYHGNRYTVVKALGMHALFSAERKLLFSGQQVVKEWAPQLARFFGFKLIMTDRDGDIVVPPPSYMFAPFYIDQDMGWSRPWASFQDLYLPDSARTLADYHSGLRPDAYYEARANLAVDRIALSELEASVSTLREAIEQIQQIDEGVSPTYDMGEFRAEIDDLVRESETLLTQQRQFRGDISELHEETHLLQAEKSLLERALREVREEFDVAAALPDEIDCPTCGQSYANELADRFALIQDEGVLTEAIGAANIKLTRVRDGEQEKLAKLHDIEKSLRRIEHILAVERAALSFNDVVIAAGKTEAAKILRGSLGEKAADAADARQRVD…
LmuB	WP_122096227.1	hypothetical protein [Rahnella sp. Larv3_ips]	MRSVVVYEEILLLSERDGKARKITFSPGKNIVYGVNETGKSRVIKNLLWCLGADASLRDAGGFDPNIVCALSLSINEKKYIIVRQNKKIGIFQQDNHDLVYWCSTGKEWAELFSSYFNFPIKLQRNDDGEFDFAGPEYALLPFYIDQDNSWGNRWSTFMHLGQFQNWHSTVFNYFTGIKSAHFLSLKLLFDEQKIQANEFRRQIKSNKNFHEKVLSLLPVKNLTLSTDAFKAEIITLAASTEKLIIDQEKLRDSIIDIASQRQRLNAELRLAKRAEVETYGDIEYLSKFVDNQELECPTCGTIHMVTFHSRLDLSEEADQLHHFIVQTKNEIDALTIKEKALKEKYSVISEEIISVRNSIQVEHNGVSLDSIINARSGDVLHEAMALTTKVIEDEIDIA…
LmuB	WP_122549969.1	AAA family ATPase [Pseudomonas viridiflava]	MKSLRFKKLWLVSEVSRAARKIEFSSKMTLLVGRNHTGKSTVVKHLFRTLGCETKGKSDRWDSLAISVLEFDLDGEAYTAYRRANTYALRNDTSKVIKVTTKYSEWSELIAELFDFRLMLATHQDTLAQATPPYLFLPFYMDQDGSWLHQWNSFDKLSQFSNWKKSLTSYVTGQRPNEYYLAKFEESKSKSAIVQIAQELGVVQSALARVKKSLPRPVVRLDASIFKQEINELIRTSTQLKNEQELLRKKAFEFAAQKESLTTQVAMAREALRELEGDLKYLTEGKAQSTLICPTCGSTHENDFPVRLELIDDAVTLRRVVAELEIDQHKTNENLADVHGKMNRVKRKTLEIEKTLQVKKGMLRLKDVVDSQSAEVVRGAFYKDVESLTRQLRKQEEVA…
LmuB	WP_123898259.1	hypothetical protein [Flavobacteriaceae bacterium BH-SD17]	MKTTLDINSILVYSEENNKFFQTEFKDKLNVIYGKNTAGKSTLIQLILFAFGINDNKIKLTEILAEQIFVRLDCTIKKEQEEKKYVFIRQDETLLIKDENEKVLRFNGISSDNSAEHVKLKKYFNNLFNFNLLLESNSGISEAPIESIFLPYYVSQEVGWVYLRKSFSNLNFYKNFKEDFLDYYLGIENIIDREEKRKIEKEINRLQQQIRFYTDVKKENQDLKLANVIDQTLEGKANELISNISEKKNKLLDLENTYVSDSNKLTFLNQRLSVVSKVKRNHKNQEPGKDHCPTCTQILPSKIEDVYSFFQEENDTINLQRDLKDKIKKLQSRLNSLNKKIESHRFDIKSSYLTFNKYSENGLTLERYLDSKANIQLFEILTKQIGQLTIDLESEKEKL…
LmuB	WP_125893257.1	hypothetical protein [Stenotrophomonas maltophilia]	MKNLVFQRLHLVSHRERKARSVEFHPDVTVIKGLNDVGKSSLAKSIYGTLGAEAAEVHPDWKNASVISALEFTVDTESYVLLKEGKTFTLIHAGTIAGCYTSISEGLAPALYGLLGAKLRLKNRSDKVVVPPPAFLFIPFYVDQDAGWNQPWTSFARLEQFTRWREDVVNFHVGVTGAEYFEAMEAQAEATAARIEPAKQLEGLKSLQKRAQETALQDIDVEIDPAVFAEEIERVVGLLQNLVEVREVERAKLSKLTQRRLELEAQREILDRVRKELHADYMFAAKHEDDELECPTCGQLHENSFAQRFALAQDEARADDVLVEVMNSLADVSGQIAISRQRLKDATEDEQKFNELLTRRRGQVTFARLLERAGQKKFSSQLDEQVADLVRAIAVLDYQ…
LmuB	WP_128866153.1	MULTISPECIES: hypothetical protein [Clostridiales]	MKRLAIKKLIVISQSESRSLEVPFENGLNIILGGNKTGKSSIIKSIFTTLGCECKRIETDWKKLISAYLLFFKYGEKQFCVVRQGKKFQIFENNEDSYSCIIETETFHEYSNCLMDILEIKMPCISKDGKQFNVTPPLLFRFQYIDQDEGWSRIADSFSNVAYIKDWKPNTNKYVCGYLDDRYYELQAQKAEYILEKDDKKKELNYNQSFVSRITSTLTQIEHIESVEEVTTDIESLLAKAEELRKMQFSYNAEMTVLENDIYVNQHKLHVVEHNLIETKKDIEFAMTQEDELVCPICGTIYSNGLEEQLNITSDYAHCEKLITELRNSISIATEELEELKEKYNGVSLEIQSIEQKVRNSQQLLSYSSFYKNKGQYEIYESCKRQLEVLQGEIDSYVS…
LmuB	WP_130768058.1	hypothetical protein [Stenotrophomonas sp. Y]	MKNLAFQRLHLVSHRERKARSVEFHPDVTVIKGLNDVGKSSLAKSIYGTLGAEAAEVHPDWKNASVISALEFTIDTEPYVLLKEGKTFTLIHDGTIAGCYTSISEGLAPALYGLLGAKLRLKNRSDKVVVPPPAFLFIPFYVDQDAGWNQPWTSFARLEQFTRWREDVVNFHVGVTGAEYFEAMEAQAEATAARVEPAKQLEGLKSLQKRAQETALQDIDVEMDPAVFSKEIERVVGLLQGLVEVREVERAKLSKLTQRRLELEAQREILDRVRKELHADYMFAAKHQDDELECPTCGQLHENSFAQRFALAQDEARADDVLVEVMNSLADVSGQIALSRQRLKDATEDEQKFSELLTRRRGQVTFARLLERAGQKKFSSQLDEQVADLVRVIADLDYQ…
LmuB	WP_132130663.1	hypothetical protein [Anseongella ginsenosidimutans]	MKTTLYINSVLVYSERNNKFFYTKFKDRLNVIYGKNTSGKSTLIQLLLFAFGINDNKIKLAEILSEEIFVRLDCTVTRERGCEPYVFLRQDETLFIREKGRKVLRFNGISGDSSAEHIKLKKYFSKLFNFGLQLESNSGVSEAPIETIFLPYYISQEVGWVYLRKSFTNLNFYKNFKEDFLDYYLGIESALDREEKRKIERNISRLNSQIKFFTEVERDSPDFKLANAVTKALNGKANQLLVEITGNKEKLMDLENDYVDNSNKLTFYSKRLAVVSKVKRNHQNQEPGKDNCPTCNQILPSGIENAYAFFQEGNDTIALKKDLKEKIKQTQSTLNALSKKIEIKRSDMSASFKIFNRYSEEDVTLEKYIDHRVNIQLLENLNKQIGQLTLELETERERL…
LmuB	WP_136248827.1	hypothetical protein [Halomonas borealis]	MKKLLLKSMLLVSHEEKKALEIKFDPDVTLIQGANDTGKSSVIKTLFWTFGAEPPKIHRSWKAADIASLVEFKIDEDKYFIYRHRRSFSLFSGGGHLLGSYESVTNELGPALAKLFGFNLKITNREGIQETPPPAYMLLPFYIDQDKGWSGTWCSFNRLGQYANWKQTLTSYFLGLRPDQWYALNAKIKLLDEEKNEPLRQLKSIESIEFKAIQELSSVDFNIDLSEFKKDVDKLVLKCNELEKNQAQYKQKISEARTEEVRLKAQIEIVIHTREELDSDYAYAQSSLGSSVDCPTCGAEYENSFSERFAIAQDAETCTDLLSSLREDLAQVKKHIASIEDELKKDFLRQSEIEEILSRKRGKLKVKDLIDIEGKKSLLEHLKTEAKEIKAYLGELERH…
LmuB	WP_137082725.1	hypothetical protein [Prolixibacteraceae bacterium JC036]	MDLVNFKAVLTKRKSVEVETPPPAYYFLPFYVDQTRSWSKAWDCFDKLGQYERWQSTIIKYHVGYLTAKYFEIAQEIAKRKLEFNELQDQINSYESVINTICEFIPRGNETLVEDDFLVLTDEVKLRMKDLSVRQETMLENIANEEANYAHLHQQFVISGNIIAELDKDYVFAVENVSNDEIECPLCGVIHANTVVNRASILTDKQQAVEQYEYLDSKLAKSREKIEKNKKEIEYIRREIKELNEKYGKDDENDLNTIVEKFAFTSLEEKVKTSKERERLKCEDLDSQIKQFRKDQKNVAPSKDEQDIMTDFFIKTLYAFVEKLKAGGINLSEINKPTDGSKIVKEGGDAERTRGILAFYLATYAMIQKYSSEVIAPLVIDTPNQQEQSISNYDKIVDL…
LmuB	WP_140850492.1	hypothetical protein [Sphingomonas glacialis]	MANVKFVGLFLLSQTEKRALKVPLNASRIVIQGGNGFGKSAILKSIYETLGALPQKIDSRWRSAHVSSALVFEFQGKRYTAVKALGMHALFDAERKLLFSGQQVVKEWGPQLARFFGFKLIMTDREGDIVVPPPSYMFAPFYIDQDMGWSRPWSSFQDLYLPDSVRTLADYHSGLRPDAYYEARANLAVDRIALSELEASVTTLRDAIEQIQRIDEGASPTYDIGEFRAEVDDLVRESETLLTQQREFRRDISELHEETHLLQAEKSLLERALREMREEFDVAAALPDEIECPTCGQGYANDLADRFALIQDEGVLTEAIGAANIKLNRVRDGEREKQVKLHDIEKSLRRIEHILAVERAALSFNDVVIAAGKTEAAKILRSSLGEKAADAADARERVD…
LmuB	WP_145619452.1	hypothetical protein [Nitrospirillum amazonense]	MKILRLKNLYLISMTERKAKKIPFHEKVTVIKGENDTGKSSIIKSIYWCLGAEPAVISDRWKELSPTGVLEFSVDGEEYSVIRTGNLFGIFNAYGSLLLKTASVAEGITPFISRLLDFGLHLTNREGDPEIPPPAYCFLPFYIDQDQGWVAQWNSFQNLGQYSSWKKSIIPYHSGIKPNEFFIINAQLTQERQRKLEKESERRTINSAALRIKDRQKAISIDIDAESYKKAIADLLKELSALQGQRSILMAQLSDHHNQKAMLEEQMGIVRAALSEFDKDYKFIQGHDHDAISCPTCGAEYENSFFHRFSLIEDREACRQFLSKNSSNLEAISTKISKSNAKINHGNFRITKINSILDQKKKKLRLRDVIDAEAEKKAHQLMVAEIEGIERDLQKCNLR…
LmuB	WP_146093750.1	hypothetical protein [Xanthomonas arboricola]	MKNLAFQRLHLVSHRERKARSVEFHPDVTVIKGLNDVGKSSLAKSIYGTLGAEAAEIHPDWKDASVISALEFTVDDYAYVMLKEGKTFTLIESDQVLGCYTSVTEGLSQALYELLGAKLRLKNRAEKVVVPPPAYLFIPFYVDQDAGWGHPWTSFARLEQFARWREDVVNFHVGVTGAEYFEALEVQAAATAARVEPAKQLDGLRSLQKRANDAVVEDIDMEIDPDVFSEEIERVVGLLQQLVEVREEERTKLSGLTQRRLQLQAQKDILDRVRRELHADYMFAVKHEGDDLECPTCGQLHENSFGQRFALAQDEARTDDVLVEVMDSLALVSGQIAISRQRLKDATEDEQRFNELLTRRRGQVTFARLLERAGQKKFSSQLEDQAADLVQEIASLDYR…
LmuB	WP_146159748.1	hypothetical protein [Bradyrhizobium sp. MOS002]	MKFDSKTTVVLGENDTGKSCLIKSIYAAFGADAYKVSSDWQSLKVDLLLDFTVNQDSYSILRTGSFFGLFDQSGQMVWEASSVTDRVAPQLAELLDFRLTLQNRSGDQVVPPPAYCFLPFYIDQDIGWLKTWSSFARLQMFEGYRHDVSYFHAGLLPNEYYVAKGLKLEAERAKDNLKVEKRALDRAGKRLRNRERQSIRFDLVPASFGEQVTALLNECEELQRHQDAVQRVLSDLSSKRMALLEQKELASNALVELDADYEFLRDSADPEIVCPTCGTIHTNDFSNKFGLVSDAESCRSLLLEVQHEIDVIDEQIISQRRKFGTFTENIQRINALLDEERGELKLRDLIAGESERLVDIALTEEHRDLDATIGGLDAKSDEAQLTMKSYENTKNQKPI…
LmuB	WP_146493118.1	hypothetical protein [Vibrio cyclitrophicus]	MNKLIYQELIILSDLEKTAKKFTFSPKMNLIVGKRNKVGKTSLSSTILWSMGCLVKFPPNWNKLNITTVIKFSISKENYSIKRNKNTIAIIYPDNKVDSFDSIAHFNNELATILNCKLALKSKNTGQKALAPYPSIQLMPSYIHQDTGWNGKLFNSFTDHTLYNSTEIKKAIEYFVGLRVDAYFENILSVSKLDEIKKVQVLEMEKLNYSRSIVSQYFESLTPEIISHNDDNEIDFHLSKIKSQQKKSLNLRTQIFDIESSVDLLKKAETELYDDYLYATNNLENTVDCPTCGTSHKNEIIDRFQLLNDRESILVQIESLVNKREEIREEIKSTKLQIRISEEYITKAKLLAQYPDIIENFITNNYTEHQRKLTNSAFSSVITEFESKCSKVDEQIASL…
LmuB	WP_147729119.1	MULTISPECIES: hypothetical protein [unclassified Methylobacterium]	MSDLEQGAFQTTFDPKITIILGGNSTGKSSLIKSLYWVLGAEPARVHENWPKLKVTGLLEFQVDGKTFFMLRHGSVFALFDEARILMESMQKVTSQLAPSLAKLLGISLVLPDRKGNPTTPTPAFFFLPFYVDQDVGWERPWQSFDGLKQFANYHRSIVSYHSGILPDEWYARRAELQLMAVEKGELQSQATVVERSALALRQSVTQDALSIDQEAYEAAILRLLSELKKLREKRAKFAASLSDVIAQRTLLNDQFEVGRRALKELENDREWLVERGDEPIPCPTCGTVHENNFAMRFGIIEDREACVAVLNELVDHMIEVKAQVEAARLNLRSADEQIAAAQQVLTIKQGEITLAQVIASEGQRQALSVFDRQAADIEARTAELTTGIESVRKSIRKL…
LmuB	WP_148506699.1	hypothetical protein [Vibrio cholerae]	MSDSEKSAERFQFGPNTNLILGASNKVGKTSLSTSLMWSLGCATKFPPKWSSLNIKTLVKFNIDGDDYIIKRKKDSISIYYPSGAVKIFEKITGKYSEELGDILNCPIFIKNKNGSTISGTPSTQFLASYIHSDTGWGEIFKSFSDLDMYPLLERKYILEYFLGIRDVDFFKIRKSRLKLEGDISEATEKISRLSVINNDIKSLLSYDNSIDSRYEQIEPLIEERSFYLSNIIDAKSQKYEIKKRIRLIEQAEHELFNDYKFATNNIEGQLITCPTCGVVHKNDIVNRFSIIDERESLKEHRINALDELSEMSDYIAKEQKKIDEINSKISINEKLYNLSSEDFDLVKVAKSKDVIESVFSELLIVEEKSKSRSEVELLKLPKFNAKSATFKNNAKLIK…
LmuB	WP_149215593.1	hypothetical protein [Bacillus sp. TE8-1]	MNRLLMNSLWIFELKNKLAKRVDFKKGINIVTSDQEDGNDVGKSVLLKSLYHTLGADGIFDDKWEEISKVYIVSIDVNGDEYYIHRYNKIFKIFTKDFQKLFETNNRLELSYFLKEIYGFCVRLPDRDDNRLEITPPVFSYLLNYVDQDYMSGSKFSSFKALTQYTNIKEDTIYNHFGIYNEEYFEASKLIEQLKKEEKNLSEEKKIIDSMLKRIKEYLKGMDVTSNLESLNIELEKSKQEYTEIVINLKKAKNSLITLRNEKMELEESIKDLLKLKKSKEGEVQKVNEGVCPTCSQYIDDIGLRISEHSELEDFVIMKNQLDELLLEANRKLEKKEVHYTNLLQKFDEFEKGMSINQGSISDALKHRGYIETQDSMIKEYGIVENKLSINKADIQTQK…
LmuB	WP_153255602.1	hypothetical protein [Bacillus subtilis]	MRKLILREITLVSLKEKKARKFKFHPKVTVIKGENHTGKSSLIKSIYWAFGAKPKKVHPNWEKADVITSVRFSIENDDYLILRKGEFFAIFDGNYNVLGTFDKITTALGPYLSELFGYKIKLNNRNNNLITPPPAYFLLPYYIDQDVSWNESWSAFSNLGQLKNWRTNIINYHTGIKPNEYYEIKAKIEDKQLKIKDIENKKSVSQTVLDKLLAQFKSALIDFDINVFRQEIDELMEKYERIKVVGQRAKDKIIELKSDKLHLQNHIDILKNAVQELRNDYQYALKQPDAIDCPTCGHTYENSFAERFTIAKDEDSCQELLIQLNEDMKDIDTEIKKEYIVYQQNNKEASKIQDLLEQKQGKIKLRDVIQNEGKKELKDILQNEINSLKGDISDLQEKI…
LmuB	WP_153740078.1	hypothetical protein [Marinobacter hydrocarbonoclasticus]	MKKLLLESMLLVSHVEKKALNLKFNPDVTLIQGDNDTGKSSVIKTLLSTFGAEPPKVHRNWKAADIASLVHFKLDQERYSIYRYRGAFSLFSGNGQLIDSYESVTNELGPALAKLFGFNLKITNRQGVQETPPPAYMLLPFYLDQDKGWSGTWCSFNNLGQYANWKQTLTSYFLGLRPDQWYALNAKIKILDQEKQEPLRQLKSIEAIELKTIKELSSIDFNIDISEFKQDIENLVTQCNNLRKAQAKYKQKISEARTEEIRLNAQIEIVAHTRDELNADYAFVQSNLENSVDCPTCGAEYENSFAERFSIAQDTETCTDLLASLRKDLARVRKEIELIHTELNDSSSKQREIDQILAKKRGKLKVKDVVDIEGKKSLLKHLKSEANEIKVRLGEYTQE…
LmuB	WP_154505784.1	hypothetical protein [Erysipelotrichaceae bacterium Oil+RF-744-GAM-WT-6]	MNGMFFKNILVADVQEKTARFVDFKPGLNVITSSDNHVGKSSIVKSLYHTLGAEVNFDARWSKDTKINLVTIDVDGTEYQIARFLKRFAVFKGEELLLLTDSVTKELAPMLGQMFDFSVYLAEKEGNRKVVQAPPVFTFMPYYIDQDKGWSALYNSFEKMDQFSKPERSKSIYFHLGIYTKARIELQAKKNQLKDDIEELKQKENELRVTIKSLSDEVNHLIPAENIDELEKQLRLPKKDIEDLVQRAGRVRNQIQELQTGLQQHEYQLDVISQYQQIKPQIEDETENKKGLHVCPNCGYEFDDELDELVRSNYSQSNEEYLKSQINLIIDNIKKELKTAEDSYVSLMAELKNKEKAYDESQDAYNAYLRYKGLGDTLKKYQLDLAKNHIDQSDKQDEI…
LmuB	WP_157861899.1	hypothetical protein [Methylobacterium sp. Leaf361]	MKNLRFKKLYLMSDLEQAAFQTSFDPKMTIILGGNSTGKSSLIKSLYWVLGADPARIHESWPKLKMTGLLEFEVEDKTFFMFRHGSNFALFDEEYVLRESMQRVTSQLAPSLANLLAVNLVLADRKGSPTTPTPAFFFLPFYVDQDVGWERPWQSFNGLKQFAGYHRNIVSYHSGIVPDEWFVHRAELQQMAAEKGELQSQAIVVERSAFALRESVTQDALSIDQEAYEAAILRLLADLKKLREERSKFAAALSDAIAQRTVLNDQFEVGRRALKELENDHQWLNERGDEPIPCPTCGTIHENNFAMRFGIIEDREACVAVLNELVDQMIEVKTQVEAAHLNLKTVDEQVAAAQQVLTIKQGEVTLAQVIASEGQRQALSVFDQQAAEIETKTTDLITK…
LmuB	WP_159406787.1	hypothetical protein [Xanthomonas cucurbitae]	MSRNVTFKTLYLLSQRDKRARKLDLGPRTLLLGTNGMGKSRITKNLFWALGCTPPKGETGPWDPDVIAAAAFSYNGQDYLALRHGKRLGLFVTGALVFSTDRVGAWDIHMGQLFGYRLHLTRQKAGTGSGQASMEHLLVPFYLDQDGSWGLKWGTFKGLSQFKSWPKPTLESFIGMKPNAWFEAKQQQEVATARANEKRRELDAQSNAFKQVQKALPADVPQIDAQSFQEELARLGRQAARTYELQVATRAKLLSVVSQREQLRSELKLAWAAQHELDADIAYLSDLPSGPVECPTCCVLHQNSFHARLELSVDADTMGALVQELHEQRNALRDEESSLRQLLTNVGQELDLYDQETQSRKADLQLSDLLATESRRTLDVAFREAAEPLQKELEELVLD…
LmuB	WP_159365885.1	hypothetical protein [Sphingobium yanoikuyae]	MTNVRFVGLFLLSRTEKRALKVPLNASRIVIQGGNGFGKSAILKSIYETLGALPQKIDSRWRAGNVSSALVFEYQGKRYTAVKALGMYALFDAERKLLFSGQQIVKEWGPQLAKFFGFKLIMTDRDGDIVVPPPSYMFAPFYIDQDMGWSRPWSSFQDLYLPDSTRTLADYHSGLRPDAYYEARANLAVDRIALSELEASVSTLRDAIDQIQQIDEGVSPTYDMGEFRAEVEDLVRESETLLTQQREYRREISELHEETHLLQSEKSLLERALRELREEFDVAAALPDEIECPTCGQGYANDLADRFALIQDEGVLTEAIGATNIKLTRVREDEQQKQDKLHEIERSLRRIEHILAVERAALSFNDVVIAAGKTEAAKILRSSLGEKAADAADVRYRVD…
LmuB	WP_160857111.1	AAA family ATPase [Shinella kummerowiae]	MKNLIFESLELLSLTEKKARKVEFHPLLTVITGENGVGKSSLIKHIYWTLGATPAVINSKWKSVAVKTLLTFTIDGVRYKALRNKDRVAIFDDEDQLLLSTNSFTSELGPFLADLLDFKLVLSNRKGEPEQPPPAYAFLPFYIDQDAGWSKPLNSFDRLGQYSNFRTSVIEFHSGIRPNRYYELTAEKKQLELRIKEIGQERTVVQNAMTRLRLDPGFSGVELTSEGHEDAIQDLLVKLKSVRELRQTRAAELADILDQRVLIDEQIAIVEASLSELSKDSDWATEDGRTEIPCPTCGTVHLNDFSNRFAILTDRDECYTFLGDAQQKKRRLAKSVQEIQQQIRAADKAISDIQAILDERRGDVTLREVIENEGRRTAATLLHGQIDELEAQIGKAVSD…
LmuB	WP_161749858.1	AAA family ATPase [Vibrio toranzoniae]	MSLIYFKDISILSRRDRKGFSFEFSPSVNMIFGENDTGKSSLIKALYFTLGGDCRIDKDWKDDDIITKVCICVKGKSYSFIRHNKRISIFSNTDDSKPLVTSSHMSAIADKVKDIFDFNLQLSHKKTGKQSQANPACLYLPFYIDQDNGWHTILSSFSGLTMYDDWQKNSLQFHSGMKPKEFYELVGEIKTIQLDLEELIATLKVVLAAKKKFEGSFGRVLFDIDVEYYQNLLNKFLAKCQELNKDESEYRLNLLNLLSNRDAIANEIDVCRNLLEDFGDHTTNDAAEKYHMFESREQILEILPIMYDEKQVLDDQINSIKEELRQSKTLSSELNAMMQEVRGELTLQDVIKSQASKEVEFTFDEQIKSLHEKIGAQTTALEGLTTKQNEYTDRKHTQT…
LmuB	WP_166750435.1	hypothetical protein [Xanthomonas campestris]	MKNLVFQKLHLVSHRERKARSVEFHPDVTVIKGLNDVGKSSLAKSIYGTLGAEAAEIHPDWKGASVISALEFTVDDYAYVMLKEGKTFTLIKSDQVLGCYTSVTEGLSPALYELLGAKLRLKNRAEKVVVPPPAYLFIPFYVDQDAGWGHPWTSFARLEQFARWREDVVNFHVGVTGAEYFEALEVQAAATAARVEPAKQLDGLRSLQKRANDAVVEDIDMEIDPDVFSEEIERVVGLLQQLVEVREEERTKLSGLTQRRLQLQAQKDILDRVRRELHADYMFAVKHEGDDLECPTCGQLHENSFGQRFALAQDEARTDDVLVEVMDSLALVSGQIAISRQRLKDATEDEQRFNELLTRRRGQVTFARLLERAGQKRFSSQLDDQAADLVQEIANLDYR…
LmuB	WP_169685269.1	hypothetical protein [Flammeovirgaceae bacterium KN852]	MLKLKINSVLVYSELSDKYFFTEFGERLNVIYGKNTAGKSTLIQLILYAFGINDNKLKLTEILSEEIFIRLNCTLNKDGNTQNYIFVRQDETLIIKDNNNKITKFNGIGSDNSAEHVKLKKFFNELFDFNLLLESNSGISEAPMETIFLPYYVSQDVGWVYLRKSFSNLNFYKNFKEDFLDYYLGIENAEDRKEKREIEMLIKSLQQQISFFNKIETENEELEVSKIIDDSFSGKSNEFIDNFSNNKSKLLELENKQIKESNNLAFLNQRLSVVSKVKRNHKNQKPGKDSCPTCSQTLPKSIEDMYEYYQEENDTSKIQSDLKEKIKKSQSSINSINKKIDTLKEELETETRIYNQYSVDNLTFESWINNKANIQLNNNITSQVGRLSLTLEEQKEKLS…
LmuB	WP_169893948.1	hypothetical protein [Pseudomonas protegens]	MKSFRFENIWLLSHRDKKARHVNFHPKKNLLRGRNHTGKTSLIRSLFETLGAKPQGKLESWDDNTASLLEFSIDGRHFFALHQNGRRALFNINREMIVATSKFGEWSQAFCDVTDFNLVFTDKKESEIRPADPACFFLPFYVNQDGSWQSEWNTFGGLKRFSSPWSAILEYFTGVCPPEYYRARAERVQESKVLEEHRREYKLLERTIERFSRTLPLSGPKLNPENFADEIDLLTQEVNELNQRQEMLRSAAVREQDLLSSLEQQIRLADDALAAYDHDAKYLRTGDSEPLICPTCNAEHTKSFLDLLNFAEDARVLRELAGRLRDDANEVRHRCRTALAELCTLNENYQRISTLLGTSKGELKFQDVVGSMGAESAFAAFEAERKLLQEAINKALGVV…
LmuB	WP_173602611.1	hypothetical protein [Bacillus cereus]	MNKIIIRKLFIFDVIEKKAKSVDFEDGINIVTSKGNQLGKSTIMKSIYYTLGAEVFFADRLNVKSKIHMLETEVNDKKYTFIRHGDVVVIKDVKGIFKTSNASELSSKLHEIFGFSVFLEDKQKKYVIAPPVFRYIPYYIDQDHGWTSELKSFDKLGQFDKKSRDLLFYYHLNILDEDYGVKLKEKKELDVAMNDLKTRKKEILGLLAYIRENITAFNLEMDITALQIQKREILNKYKKYSYDLNNIRRTIIEYQEEIFKIDNVIDNLTSTLKQNDKVREHIKHQFDVECPYCNNHFEIQAKDILRINYNIVDLEASKLEMLDIKEKLLGKMKKVQKEYEDYQATLKTIEEEKVDSDNTLEDILKFKGLQETQNQLSTELVKNAGDIEEKSEDLKEIRK…
LmuB	WP_180306730.1	hypothetical protein [Chitinibacter fontanus]	MSRLRFKKLWLVSEATRAARKIELHSDRILLVGRNHTGKSTVVKHLFRTLGCQTKGKSDRWDSLAISVLEFELNGRPYTAYRKANVYALRSDADLQVRVTTSYAEWTEMMANLFDFRLMLPTHQDSLAQATPPYLFLPYYMDQDSSWSKQWDSFDKLTQFANWKKPVSAYVTGQRPNGYYIAKFEESKAKASLTQLNQELSVVNSALSRVRKTLPSPVIRLDLAAFKQEINDLLRSTNILKTEQDSLRKKAFEHTAQRESLNSQISMARDALREIEGDLKYLTESKTDLAIICPTCGTNHESGFPVRLELIDDAVTLRKVISELELDHRKCQEQLANVYGKINRIKRQMLDVEKTLQTKKGMLRLKDVVDSQSSEVIRSAFTKDIDSINRQLKLQEKTA…
LmuB	WP_010556078.1	AAA family ATPase [Pseudoalteromonas marina]	MKLISIQIFSNGLSGWQSDLLKFGDNITQLFGKNGCGKTPIVQSIAFCLGYPSVFRNDIYERCNHATLEVSSPIGNLQLKRIFSKSTDIQVTEPNGEKQRFYDEKEYSAYLFETLGLSIDNLVTNNNKSTSPYLASMLPIYYLDQDDGYNKFYSPPNNFIKDQFSEMMRMIFDLPVKHSFDQKKEKFKAKERLDYLDKQVELHSRQAEIAKQEAALISKSSEELEDEISTLESEIEQLKSSGANHDDSINVLDRLISKHKASIRGLTLEIAEINKRTSGIAQIVHEINTEVETLNLNEEARRVFLSFNEICGSSNCQLFASSSDAYSKNLLYLKDQIKDLERNAGIDKIKIEQIMKQRESLEGLIQTIIDERNQSLEKSEISALVDAISALKNQIFELQ…
LmuB	WP_049875006.1	hypothetical protein [Pseudomonas aeruginosa]	MKKTKDIKSESISSLDHLIGAQRRRHHELTSEEASLESKISSSTQIREEIQSEIETLNLNEEARRAFVSFSDICTSPSCGIFMASADSYGKSLLYLRDQIKDLEIATVSNIQKAEAISTEKQFIEKQITQLAQQRGLAEREAGIEVFIEAISRIASEIFELELEKNKLEKYEQQKKSHLELLTRRETTLTLENSLQTSREQSPDILEFRIELGQKMAEWLDILNSKNISRDIRIDSELKPILGTEKLGIIKGSSKARTVLAFHAALFELCTNNQNSPFRVLIFDTPRQQEIHWEDLDAYIQALKSVAVRNKAQVIFSTTSYKYEIDTKTDIEWLPKFAGDEQPMYLGKIGQAPIEGSE
LmuB	WP_079989813.1	hypothetical protein [Pseudomonas aeruginosa]	MKKTKDIKSESISSLDHLIGAQRRRHHELTSEEASLESKISSSTQIREEIQSEIETLNLNEEARRAFVSFSDICTSPSCGIFMASADSYGKSLLYLRDQIKDLEIATVSNIQKAEAISTEKQFIEKQIAQLAQQRGLAEREAGIEVFIEAISRIASEIFELGLEKNKLEKYEQQKKSHLELLTRRETTLTLENSLQTSREQSPDILEFRIELGQKMAEWLDILNSKNISRDIRIDSELKPILGTEKLGIIKGSSKARTVLAFHAALFELCTNNQNSPFRVLIFDTPRQQEIHWEDLDAYIQALKSVAVRNKAQVIFSTTSYKYEIDTKTDIEWLPKFAGDEQPMYLGKIGQAPIEGSE
LmuB	WP_080637503.1	MULTISPECIES: hypothetical protein [Vibrio harveyi group]	MVGTEVDIEVVEGTSAPQKFYNDDEYSEYLFELFSLERPEIISTANKSTKPYLSTLLPLVYLDQDDGYRGHYYSKFNFIKDQFEEMIRILFKLPPKNSFNKKKQAIIEKEKLAQLDKAVHLASRRYENQKELVSDINKTSEEIYEEIEMLDKELDNLKSFHSNHDDSLNALDKIISSHKRTIHNIDEDIRELHYRTKGVESIIAEINTEVDTLNLNEEARRVFVRSSDLCGSSNCQLFSGSSDSYSKNLLYLRDQIKDLERNAENDLSRIDELKRRRIAVEELTRQIVEERNNAIERTEASALVEAISEIKNQLFGLQVQQEKLDTLDKLSAIYFNLLSDQRRAVDRVASLSSSRNSVPEIIQLKSRFKQLLIKWLESIGTINVNLDIKWKKDFVPLFG…
LmuB	WP_093210175.1	hypothetical protein [Pseudomonas yamanorum]	MEDIDRLISESKSRLEDLKKSKDIKSDSLSSLDHVIGNLRRRHRELQSEEAGLESKISSSTQIREEIQSEIETLNLNEEAKRAFISFSDICISPSCGLFMVSADSYGKSLLYLKDQIKDLEISTASNIQKSEAISTEKRFIESQIAQLAQQRGLAEREAGIEIFIEAISRIASEIFELGLEKNKLEKSEQHKNIHLELLKRREIVLTLEDSLQSSREQSPDILRFRIELGQKMAEWLDVLNSKNISRDIRIDSDLKPILGTEKLGIIKGSSKARTVLAFHAALFELCTSDPLSPFRVLVFDTPRQQEIHWEDLDAYIKALKGVALRNNAQVIFSTTSYQYEIDIKTDKEWLPKFAGAEQAMYLGKVGQLPIDSAP
LmuB	WP_103176563.1	hypothetical protein [Vibrio vulnificus]	MFGTEVDIEVVEGTSVPQKFYNDDEYSEYLFELFFLERPDIISTANKSIKPYLSTLLPLVYLDQDDGYRGHYYSKFNFIKDQFEEMIRILFKLPPKNSFNKKKQAIIEKEKLAQLDKAVHLASRRYETQKELVSDINKTSEEIYQEIEMLDKELDNLKSFHSNHDDSLNALDKIISSHKRTIHNIDEDIRELHYRTKGVESIIAEINTEVDTLNLNEEARRVFVRSSDLCSSSNCQLFSGSSDSYSKNLLYLRDQIKDLERNAENDLSRIDELKRRRTAVEELTRQIVEERNNAIEKTEASALVEAISEIKNQLFGLQVQQEKLDNLDKLSTIYFDLLSDQRRAVDRVASLSSSRNSVPEIIQLKSRFKQLLIKWLESIGTINVNLDIKWKNDFVPLFG…
LmuB	WP_122846766.1	hypothetical protein [Pseudomonas viridiflava]	MKTTKDIKSETLNSFDFLITDLRRQHREIASQHITLESRIRSSSQIRDEIESEIETLDLNEEARRAFISFSEICTTPSCGMFLVSSDSYGKSLLYLKDQMKDLEAVTVANIQQAEALQTKMTWLEGQIADLSAKRGIAEREAGIEMFIEAISKIASELFELELEKGQQQKYKSQEGKHLELLNRREAVQNELESLGKTREQSPDVMRFKLALAQKMARWLDILNSKNISREIQIDSDLKPILGSEKLGIIKGSSKARTVLAFHAALFEICTGNPISPFRTLIFDTPRQQEIHSEDLDAYIKELKVVALKNNAQVIFSTTSYRFEIDAATDEEWLPKFGGFEQPMYLGYLNNTLDS
LmuB	WP_121638638.1	AAA family ATPase [Pseudoalteromonas agarivorans]	MKLISIQIFSNGLSGWQSDLLKFGDNITQLFGKNGCGKTPIVQSIAFCLGYPSVFRNDIYERCNHAILEVSSPIGNLQLKRIFSKSTDIQVTEPNGEKQRFYDEKEYSAYLFETLGLSVDNLVTNNNKSTSPYLASMLPIYYLDQDDGYNKFYSPPSNFIKDQFSEMMRMIFDLPVKHSFDQKKEKFKAKERLDYLDKQVELHSRQVEIAKQEAALISKSSEELEDEISTLESEIEQLKSSGANHDDSINVLDRLISKHKASIRGLTLEIAEINKRTSGIAQIVHEINTEVETLNLNEEARRVFLSFNEICGSSNCQLFASSSDAYSKNLLYLKDQIKDLERNAGIDKIKIEQIMKQRESLEGLIQTIIDERNQSLEKSEISALVDAISALKNQIFELQ…
LmuB	WP_122518708.1	hypothetical protein [Pseudomonas viridiflava]	MKLTSLEIFPNGQLGWGSGLLIFGKDITQLFGPNGCGKTPVVQSIPFCLGFPSIFRNDIYDRCKYAELTVVCDKGKLILRRIYSRELDIEVLEPSGVVQRFYNEKDYSLYIFEWLGLTSHNLVTVGNQPGTAYLATLLPMYYLDQDGGYSEIYCPPSKFIKDQFSEMMRMVFDLPVKNSFDVKKDRFRAKERLDFLDKDAQTLFRMVEVARGNISEINKSRPELAMQMSQLEAEVESLQGAGASRDDSVGALDRLIFNHRNAIREVSSEISQLQRRNLGIGKIVHEINTEIETLNLNEEARRVFLSFREICGADLCQLFSSSSESYSKNLLYLRDQIKDLERNARFDEVRIEELDRQRTAQESAIQSLIDERNSSSNKSEISTLVEAITRLKTEIFSLQ…
LmuB	WP_150302017.1	hypothetical protein [Pseudomonas profundi]	MKTTKDIKSETLNSFDFLITDLRRQHREMASQHITLESRIRSSSQIRDEIDSEIETLDLNEEARRAFISFSEICTTPSCGMFLVSSDSYGKSLLYLKDQLKDLEAVTVAKIQQAEALQTKMTWLEGQIADLSAKRGIAEREAGIEMFIEAISKIASELFELELEKGQQQKYKSQEGKHLELLNRREAVQNELESLGKTREQSPDVMRFKLALAEKMARWLDILNSKNISREIQIDSDLKPILGSEKLGIIKGSSKARTVLAFHAALFEICTGNPTSPFRTLIFDTPRQQEIHSEDLDAYIKELKVVALKNNAQVIFSTTSYRFEIDPATDEEWLPKFGGFEQPMYLGYFNDILDS
LmuB	WP_004241425.1	AAA family ATPase [Morganella morganii]	MRLLSLFLKGRENIGLESDELVFGKGITELYGPNGSGKTPLIQSIIFCLGYPCKFREEIYRSCHYARLKFEIDGKLYISERELSNDFILNIYFGGKVKRFYNEIDYSRFIFELLNMGFPSLITNQKKQTYPYLSTILPIYYLDQDNGFSKYYNAPANYIKDQFSEMLRLIFNLPEKNSFEKKKLSIDLDSEIKYLDESLVVQRRNIELIKNEINETNKIKLDSQINELKEELDELKESGSVKNDAISGIDTLIYNYKKSIKELKVKSRDLEKRNVSLGKIKDEINIEINTLNLNEEAKRIFISFEEICNSPSCGLFSKSTENYAKNLLYLKDQIKDIDRSINTGGLNIENIFSNISQLEFSMKQAQEIRKGIIDNEGFSSIIETISTITARIFELQQEK…
LmuB	WP_005879700.1	hypothetical protein [Oxalobacter formigenes]	MKLLSLRVNPRGEHGWKSEILNFGSDITFLYAPNGRGKTPIILSIVFCLGYPIKFREDISEKCESVSLVFENKEKIYSLTRVIDRNFFVSVIQNDNEIIEFDTESEYSKFIFNIAGIEYSNLISTSNKKTQPYLSTFLPLFYLDQDYGYQEYYKTAQANFIKDQFSEMFRLALGFLPKNSFDSKKNLLKLNETLKMLDESIVNIRGMIENIEININDNKTEKYLADEIEKRREDLSKLRTTRDIKGSVLNNLEELLVSKYSDVKNVQKQIYSYQSRVNGIERIKNEIEVEIDTLNLNEESRKLFASFKDICSNIDCKLFTVSSESYAKNLLYLKDQIKDLESNSHFINEKIKELSNFLNNIQSNISELEEQIRNIELRDDIKSLVDVIGRLTEEIFELE…
LmuB	WP_055002682.1	hypothetical protein [Pseudomonas coronafaciens]	MKLVSLKIFPNGQSGWGSDLLIFGRDITQLFGPNGCGKTPLVQSIPFCLGFPSVFRNDIYDKCKYAELVVSSAKGELRLRRVYGRDLDVEVVEPTGGVQKFFNERDYSQYIFDWLGIVTSNLVTTGNQLGAAYLATLLPIYYLDQDVGYSEIYCPPSKFIKDQFSEMMRMVFDLPVKNSFDVKKDRFRAKERLEFLDKDTQTFARMVDLARKNVSEITKSKSEMLAEMSQLEFELDSLQDVGASRDDSVNALDRIIYIHRNNIREISAEINQLQRRNLGIGKIVHEINTEIETLNLNEEARRVFLSFKEICGADLCQLFSSSSESYSKNLLYLRDQIKDLERNADLDEVRIGELNRQRDAQEQAIQSLVDARNSSSAKSEISALVEAITRLKTEIFTLQ…
LmuB	WP_143026979.1	hypothetical protein [Nitrosomonas oligotropha]	MNGWQSGALQFGRDVTSIHAANGSGKTPIIQSIVYCLGFPVTFREDIAAKCESVSLKVELGAIRYTFRRHIDRDFLLTIESSAGETTTFNNEKDFSSFFFDKIGLTIPNLVSTNNTLAQPYLSTFLPLFYLDQDTAYSLLYKAPALFIRDQFCEMVRFALGLGPKNSFDSKKDIIRLKLELNHCDRKIVTQKELVLRISGEVTDRNASVEELQQAIDARKAEVQTLRSSRNLKGNIQSSIDAKISEAEKAYKDTLKTILDLTIRIEGIEQIKRDIQTEIDTLSLNEEARRHFDSISDICNRPDCGLFIGSSASYAKNLLYLKDQLKDLERNTAIAKTRIQDLESIKNERKATLDSLVTQRSVNIGLDDISSLVDLIGRTTQEIVDLEKKRKSLEILKYE…
LmuB	WP_179464192.1	hypothetical protein [Xanthomonas campestris]	MKLLSLQILGEAEHAWSSRRWEFAEQVTQLFGPNGCGKTPIVQSAMYALGYEVEFRDDILSNCTYVFLEILAGKKIYSIKRSFKRRNEFVVETQGQSPVSFSSQRDFSRFAFDLWRLDYPTVMDTQGQPTPLYSGLLLPIFYLDQNHGYTEAYYSPRRFVRDQYAEVMRVLFGLAPKHAFDKKRAASEIRESLEYIDRAIFRIERDLETIVGKKAQRRSVEELDAEIDSTVQMLKSLSIGADFVEKIQVDRDDRLTNILRQQRHLSAEKSELESQVRGLAQIRHEIEIEADTLSLNEDARKVFASFEDICVNPTCGLFVRSSGTYGKSLLYLKDQIKDLNAVSEASNKRIQAISEGEKALAESAKRIKLETEQNVRKTPVEQLVVAASELTERLISLKS…
HamA	WP_000404322.1	DUF1837 domain-containing protein [Bacillus cereus]	MEILKEEYASGDLLDLIIGNLQREKGSELNAFLTNVTFNKKLTGVQSNIHCYMIGFNGNDQPRVKDLARAVAARLIDYAIPRSEIMEAQEKDQKSNTTVNTVELKMKAKQLFTSLKKSGEGGEMLLYMLVQAFLGLPQLLCKMPLKTSSEMHYHGADGIHIGYDRNTKKLALYWGESKLYKSFDSALKNCLDSLKPFLFDDGGTQASQNRDLQLITDNLDLCNEELEDAILDFLNPNSPSFKKMQYRGVCLIGFDNGAYPLVPNSKDEDSVLNEIKDELGRWEKKLEKQIKNRTPLDSFILEVFLVPFPCVKTFRDSFLGELANV
HamA	WP_002778500.1	MULTISPECIES: DUF1837 domain-containing protein [Campylobacter]	MQDKEIENTTTINTYVKNKDNDNFIIILNETLCCQYHHFLLSISNQFESKKWKMKNFRNFIITNLKECALTEQERQSLAGNEGEILDKAISKLRIDERSGEIGEIFLHGIMREYYNALPIVPKIFYKQNRNMEAFGFDSVHLTIENQEYHLWLGESKLYKNLDDAIRKATKSLKDNLSDETILNEARIIANLHELDNLAKHHNIETSTLTNFKQIINGNINLDNLKGILHVPISIIYDCDYTKKIEEITDDYKTTIKNFHKENGNKISEEIKNLLNEITYIDRIKFHIILFPIPDKEEIISKINKIFESYRNAD
HamA	WP_002829623.1	MULTISPECIES: DUF1837 domain-containing protein [Campylobacter]	MQDNEIENTTAINTYVKNKDNDNFIIILNETLCCQYHHFLLSISNQFESKKWKMKNFRNFIITNLKECALTEQERQSLAGNEGEILDKAISKLRIDERSGEIGEIFLHGIMREYYNALPIVPKIFYKQNRNMEAFGFDSVHLTIENQEYHLWLGESKLYKNLDDAIRKATKSLKDNLSDETILNEARIIANLHELDNLAKHHNIETSTLTNFKQIINGNINLDNLKGILHVPISIIYDCDYTKKIEEITDDYKTTIKNFHKENGNKISEEIKNLLNEITYIDRIKFHIILFPIPDKEEIISKINKIFESYRNAD
HamA	WP_005876155.1	DUF1837 domain-containing protein [Oxalobacter formigenes]	MSDSPWTSEHIKWLVDTGERISTVDGKKVKVLELCHKKDEVVLSAWARHFRNHYCLDSEIDYWRRGYKYSPQEYLNTIKFPSPKDAPGPSIRSGDFGEVLVADYLEYLLGYWVPRTRYGDKTIRNESTKGSDIIGFHIVKDGKASLKDRLAIFEAKAQFSGNKAKARLQDAVDGSAKDIARKAESLNAIKQKLYGRNELDNAEKIERFQNEVDHPYKEVYGAVALFENPLFDGHLISLTNASSHPRSSDLALVVIKGDQMMDLVHELYRRAADEA
HamA	WP_008978714.1	DUF1837 domain-containing protein [Erysipelotrichaceae bacterium 5_2_54FAA]	MSEALSKTLHGDFDSVFHEVTQPEKVAWTTEGQLRLFHLNIRNNKFNPEEMKTLLYRNIGEYVFSRARIERFKVTGDAFAVGAQAIRVLNKNGGADVKGTGAELGEMLLYSFLEEKLNAPKLMSRVELSTDAKQYASTCDGIHLLTSKTSGLPYHQVVFGASSIVGDLTYAIDAAFDSILEIENNEDKELHMVDNVIFDRLLNEDEVELAKEIFLPSPNKTTSYNTSYGVFLGYTIGLDPTRYGVAEFPQIVEEKMQEDIRRNIDYILKKINNNFLGQHSFYFYVLPFNDAEDEKKAIMEAVMKGDVDL
HamA	WP_010773031.1	DUF1837 domain-containing protein [Enterococcus caccae]	MNGITEKIMDNHSIFYIESLTNELKLKIKDELVALCHGEAHRDSTFPIHSISTTILELLKRYPAEENKQKGFIGEILLNIVIREYYDNFEVTSPFFNKEEAGSAKKGFDIILFDKNDKNVWITESKAGSVSNTIPQTVDEKITERLTTAERDLNTRLNEDNQTIWMNALNDVLISMNESDEKEVVKSIIGLGNTSSTKSCVILGGIAFHDINEKFHEDTILRKQDNVVNSKKFSKVKLIAIQKNTYKKVTEYLEEVGDTC
HamA	WP_014852975.1	DUF1837 domain-containing protein [Pseudomonas stutzeri]	MTQLPEPLPSLEDILAKLLDESELDSVLNCAVDDQFGTTPPRLSLLHLRFSEDKPNLQNLADYLCSAAMNYALSRKRRDVFFAELSKSKKSSLSLIPRINKAVRDAFIEFREAHPNRASEVGEVLAFCIANHYLQAAQLIAKMSLKTSPNMPVHGLDGIHAAVKNGSLTVYFLESKLTKTAAKGLKDFAESMKTFDEKPKQYSREYELVCNLGNLDVLPENEREHLLQYLDVYSPASSLKRERAVGVVCYSEEKHYANCLPVDDGDVLKHEHHFAGLLAADHGYHQKYLLTQLSKNEVAPEKCSVYLVAVPCIATLRKSFYAALGIPPIMDELDDTNAKEA
HamA	WP_015836761.1	DUF1837 domain-containing protein [Geobacter sp. M21]	MKSLWGECAFIVVNFCGIQWRCVIYDNSLYEILSMNTELLLSKTTDIVDKIHYVRHDFSLLPNKDHLGICIKHVDINELRHQFVSSLCASIIKFIYCDDGYEKLKKEFGSCDEQTISGKIYQKAKQKFRPYSKRGQFSELLVFTLLQHFFKAVPFLRKGSITTNPEMERNGADALHIKYNPITKKYELYIAECKTKNAFSGAFHECLDDAIVHYKRMFTELELYIYEDFISPELEPVVADFLNGKLENLETNLVCLMTYENEHPLTGGVGTLNDEMMESLLTSAKKISHTAVTKKVDPYILNRIHYIMFPVNDLEALIETFEDMI
HamA	WP_024912839.1	DUF1837 domain-containing protein [Chania multitudinisentens]	MDNHLQPQLKNPHELKNVLREVPVSYELSDGRVIKTLLVYLPTKDGVSYHSTLFEKIREGILYNFVFSCTEIQKKLGVDDNKSAEKLFEKAIRKISQHTAKGELGELLLFTLLDVYFKAPKILSKISLKTSRRMPVFGADAVHAQFHDGKLMLYLGESKLHADFKSAATKATNSIKSAKEKYVDEFDLLDSYIDFPNINPKLEAELLDLLDPFSSNDIASIIHSPCFIGFTEPGIISGAESEDEFLKKYTDLACDYISDFFGKAEKQGVDINETTLLMLPFSCVDVLVSEFIAYIGIEK
HamA	WP_025517106.1	DUF1837 domain-containing protein [Vibrio parahaemolyticus]	MSAKKQTTAQSKLIGEHPKSGLFFDWFECEDTPATANKKHRKLTNKGISSATLVDHLSQWVIKHHATEARIARIERKKQILAKHGFAQYMEGKVPFPIKSATTQKGNLGEIILAEYLTETSGLEILVYKLRYNPNVEQSMKGDDLLLFEKQNIQNRVIMGEAKFRSTKNKKALDDIVQSLSNKNLPISLTFVSDRLEEMGDELLANEIDDLITNLHTQKTPVTYVGFYHSEASAYKTIEKHLSSNNKNLVIVSYGEDNPGKLIKSSFDKALKMVME
HamA	WP_025223538.1	DUF1837 domain-containing protein [Methylophilaceae bacterium 11]	MEKKLQSQLKNADEIKQILREVEFTHTLSDGTAVNTLLVYLPIKDGKSSHDEFFDEIKKGILTNFVLSCKEIEEKLGLKNPRSPESLFKKSVNFLHTHTAQGDLGELILFTLMDVYIGAPKLISKISMKGAAGMSALGADAVHGQYIDGTFKVFLGESKLHKKFKPAARAAAKSMKSAQDKYKHELNLIDSNLDFPGITPETKAELMELLDPWADNDLSDVIHSPCFIGFTQPEIMTDEVQFIEKYKGKATDYIEDFYLKLQKKELSCDKTILLMLPFTCLKQLTAEFITYMGIANE
HamA	WP_027364607.1	MULTISPECIES: DUF1837 domain-containing protein [Peptococcaceae]	MINDHPTGTHPFAVSLLSTDITTACGVAHRKLEENGHNDVFLDFIVPALQTHHISLEALERRKDLIQSLRIANAPIPPSPYPQNTTTRKGNFAEVFLAEYLRSTTEAQIPVYRLRYNPNVEQSMKGDDVLLFDMDSEPVRIIVGEAKFRGTPTKQAVVDTIDGLVRSNKAGLPVSLMFVADRLFEEGKNDMAKKVQSCAILFATNRLQIDYVGLLMSNRNVSNHVNNDTTNELHNLLMISLGVQSPETIVQQAFARLEDAV
HamA	WP_035669478.1	MULTISPECIES: DUF1837 domain-containing protein [Azospirillum]	MDTPISLEEALDLLAGKHDKFNARVRTVSSIPVDGFPRVKASFYYLAFQDGLPTIEQFVKYLKHQLVAFCIPRRDRMRVRAQMQADPDEAERLVLEQFEKARDLFIKAKEQQKKAGEPGELILFVLLEWALRAPQLISKMYLKTSREMPVHGTDGIHVGLHDDGMTLLLYWGESKLYADLSDALDAVFESVGDFIKDDGKRNREIDIVRDHMNLGEDQQALRDTLLDYLDPYSEKGNQRRHVFACFVGFDYARYEQLRKLHPDQVEDEFRKFFEKRVAEAVELLRRRLGAVGMEVVNFEFFLIPFPSVNAFRTAFFKHTGIGDAG
HamA	WP_036680716.1	MULTISPECIES: DUF1837 domain-containing protein [Paenibacillus]	MPIINNYPSENHPFSMSLTCSNENATNGVPHRCLIENGHHDVFLDHMTVALQNHHISPEALERRRDLIESLRIIGAPMPLSPHPRNLSTQKGNFAEVFLAEYLCETTGAELPIYRLRYNPNIEQSMKGDDVLLFDLDSDPVRIIVGESKFRGVPDKQAVVDIVDGLVRSNKAGLPISLMFVAERLFEAGNSELAKKVQNCAILFVTNQLQIHYVGLLMSNHNTRRIVNTHASSELHNLLIISLNFESPETIVQQAFARLENNI
HamA	WP_039976797.1	DUF4297 domain-containing protein [Vibrio jasicida]	MYHMDDSNSGGVGAKKGFFFQDYVATLFVSEMLLDNRINGVGCEVGDDIELFHPKSVVTHVQVKTGTVDNGWNLTELKKCRNSTQDKKPKRHSSVLHKSLELDKDTNLISKFMMVTDRPVKGPLGFLEIPLENRATKVGREQLVKSINSALGKSFISKNGNRGDYWVDNTLWRVFCSPELVVLQVEHNLRAATEELLNCVLTNESVRQLGEILCNRIYEKSQLCKKKYSARDKTLSRNEAIDLLRDFALKNALLPKAYPDVELPDIVTPLFDERVENRRKRGFVQGFNFNVYRYEHIVDMLIDWVDEVFLRPSELTVNSKAISTSLDLRSRIAQFDLKVVTSRTILNSIIRKQQVAQPIPMVMFAANSAKCLKFDSVHIVRGNNNHELWIGVTEFIDNS…
HamA	WP_042976917.1	DUF1837 domain-containing protein [Bacillus subtilis]	MREQLLSLINKTIVYKYDLPNHSLGIDRSIFSTENDRCYSTICNQSLIEIIYNSIIEYSFNEFDINGKEYDNLHAIALKTKLKYNEVASETSKISYGFHGETILYCILYAKMDAKPVISRGYFYNPLESSETKGYDSYHLIERNGTTELWFGEVKFRNNHTSGINSAIDSIEKAISDAYLSTNFLAITNHKNNFNISGTKVEEIISKWEENPLVDIIEEIKKYDIKLIYPIIIIYDIKDDYDNSIKIAIEHIKNNHSLKTFSLSIPYSIYFIWLPVDKVRDIKAEVIKWIEQRKPLI
HamA	WP_042733470.1	DUF1837 domain-containing protein [Mycoplasma yeatsii]	MKKDSFQDFEVHIVEDRYCFLHINFNDEKKFLLDFASYIFDEDNLYIYSKNFIEVDWIPDDNTYEILYNNIKFFLDEELIDIDNTKKIDENKIPRNDKIGKLGEYILHITLMKYFKYSCVIPKFTNITSHNKSANGSDTLFFDAIKNEIVFGESKLTNDINSGIRKANKSLNNYPKLVKNEYKYFIKRIVADYSMNLNRIFLSNFGKNINEFDEIKDFLEHTNTKLVIPVSIVHGNGKKTSAEEFINELNKIKRKSINKSIDAKFLLLSFPIIDKNKFLKIAFEVAVQKYEEYKNKKRSRN
HamA	WP_043196556.1	DUF4297 domain-containing protein [Pseudomonas putida]	MVSIPSPSNKGGPAARQGFKYQDHVAVAFILKMLRDSTYLQVECETADDIVAVSENAGETVNEYIQVKTTESDKKWNLTECTALEKQKADSSLFQKSLKCDVRPGIACFRIVSKRDIAKALEYFAKELDRRVTPDLATQRGRTLAKQLKTVSVRGRDFSYWADNFVWQVCGDASSLEATNLRVLAEVIDLYGETPSHRQQKEIYDAFLAWADDAATADVKTLPEKKIIRREAALARLKALLGAAAKHSAAFAKPYKTKPDPFLVEFHTTTEDGLLRTLSGFDVEYDFEEWRAQQLAEHLLQWLPEFCLRASEIANFQIHHTPTALARSINTLTQAAVPRDRLIAELILHAILRSREHSEPIACKVFYAVNGKLSEFGNAHIVQKPGEADQLWLGLSRMI…
HamA	WP_043055004.1	DUF1837 domain-containing protein [Staphylococcus aureus]	MDGVTREIFDNINIFIIENLSDDLKREINKQIVYICYGNKINKTYKMYSVNSTIKELLERYPNDIDKQKGFIGELLVNVLVRIFLKIFSIVSPFFNKEERASAKKGFDIILRDSETCNMWIIESKAGTVSKRSDINKKIKERLRVAKNDLSRRLCESDNTQLWNNAINDVEICMNDSNEKDAFLEILHDSYENGTTSDKNIILAGTVFHKIDEKFNSDEILKYYINCKNEDIFNDIQIIAIQKSTFKKIIKYLESLE
HamA	WP_043701279.1	DUF1837 domain-containing protein [Nocardia abscessus]	MADFRSWCAVGAPVPIGGHHAGVIESHDDATGIATLAAGLPSAYAESESLSLIAQRLGKDAVAKFLSNKLPTKASARSGDMGEILATAYLHEEGGYVVGPSRLIQRDHQEWAMRGDDVLGVKLDADGKPYIAKAEAKSRVKLGKGTVTEAREGLARNDELPSPHSLVQFAERLLRTVDGDVGKAVLDLQLVEGIRPDRVGHLMFLFTSSDPSKHVAADLQAYSGSVSQLTITLRVHGHQEFIKGAYEKVTAGGS
HamA	WP_047886034.1	DUF1837 domain-containing protein [Photobacterium ganghwense]	MSAKKQTTAQSKLIGEHPKSGLFFDWFECEDTPATANKKHRKLTNKGISSDTLVEHLSQWVIKHHATEARIARIERKKQILAKHGFAQYMEGKVPFPIKSATTQKGNLGEIILAEYLTETSGLEILVYKLRYNPNVEQSMKGDDLLLFEKQNIQNRVIMGEAKFRSTKNKKALDDIVQSLSNKNLPISLTFVSDRLEEMGDELLANEIDDLITNLHAQKTPVTYVGFYHSESSAYQTIEKHLNSNNKNLVIVSYGEDNPAKLIKSSFDKALKMVME
HamA	WP_050771466.1	DUF1837 domain-containing protein [Campylobacter rectus]	MNPTFTNYSEPEFEVITDECLSCNGDIIDKHYFLIIANDYESYKWRYDKFIDFLLDYISHDALSAKEREACINKPGSMLRKSLRNLRTVQKNQQDEIDEKGGEIGEILLYGIMKKYYNALPVVPKIFYKQNKNDYAKGADSVHIVIEDNDKFSLWLGESKFYKNIDDAINNAIQSVNNGLQDDKLKKEKSIITNISDLDELLKDNTNLLEQIKTKLNDNRSLDELKPFLHIPIFLLYECSLTKQNKEFNKEYQDKIIENTKKNTKKIYKRLKDELKNISYIDRIYFHIIFFPIPDKNKIIEDVNKSMEGFND
HamA	WP_051497276.1	DUF1837 domain-containing protein [Candidatus Contendobacter odensis]	MAQTMTNDRKTIFPLGPHPLPPHPCGVNFAATDQNTMHTVPHRLLDDGPLQPDAFTAAMTQWIVNHHVKPEFIESDRRRREALARQGLVDPSRSRLPTADKTKKGNWAEILLAEYVAASCGAQLPVYRLRYNPNVDQSMKGDDVLAFDLDSDPARVLVGEAKFRTTPNKQVVEDLVGALVKSHSANIPASLQFVADMLFEARNNELGSKVASCNALFAQGRLQLDYVGLLVSSRDAHLHVQRNAKSSISRLAVISLGLGDPEGIVTASYAGARGLV
HamA	WP_050910676.1	DUF1837 domain-containing protein [Vibrio campbellii]	MSTEITKEFKLDSIYILEVQLAESNKRRGTCFSISGELILTANHVVESAISIKMYLSSDDFANGDSIDVACIYSNPQLDVAILRVESGKTSSSIELYRTAINLDSEVKSCGYPIEKGHYYAPITVEVTNSFAHMTSKEWSFEVSQSDTVSQYKGMSGSPVMYGGRCIGILLVQQGANTLYSVSTDDLLKDQSIYEIVEAEGIHIVSQEGIAYKAPPHPDSPFKYCIHCTSEIPSIKGVDIGFTFEEWNLENFTEKVYNWIADYSLSYKQRAQFEGNERALFKSARTNYPASDLKALGDLCLHIAIRESYSTIPIMNRVFDQNNKTFSCTHAILNFENIELWIGASSVSTSIEDAVNQAVDNVNYIASLQSLKTRLYALTSEIDSSWPHKDKLKRLADSN…
HamA	WP_052087543.1	DUF1837 domain-containing protein [Flavobacterium aquatile]	MTRKINEIDWAKLLKVNRDIFFNLFSLNEEVAVSNEVKIKFYSLKYSDKGSDDLTFINHLYEAAVNYVFDEKDIKELIEDGYEPTDKALSYFGDIDPLTDGRYGELILYLFIEAVLQTPMIVHKISQTYNNNDQVKGSDGLFIGNINGQATLLLGESKMRNNFHVCVGDALESLKRYINNPESIDRELEVAKKHLSQDLKNLDENDLDLIYQSLRTKQIEFQQYNICYPAFLMYKEAKIKNILATTKPEIESQVLEFLRSIKVRRSKYINESLPEITNITLEFFMMPVVDVSSFRENCYKVFHNGRKYERKEE
HamA	WP_051797031.1	hypothetical protein [Catenuloplanes japonicus]	MANLRSWCTVKQPIRVGSHLAGVIESHDDATGAVTLGAGLPNTYAKADTLAWIAERMGKDEVANFLRNKLPTTANARSGDVGEILATAYLREEHGCVVGPSRLIDRDHQEWAMRGDDALAAKVGHGGKVRIVKAEAKSRVKLYKDTAAEARDGLARNGEMPSPQSLAQFAERLMFTADSAVGEAVLMLQLREGMRPDNVDHLMFLFTSNDPSKYVADDLKDYQGLVSQLTITLRVQGHQQFIRDAYEKVAVSGP
HamA	WP_052215290.1	DUF1837 domain-containing protein [Rhizobium leguminosarum]	MATFLTPAAVEDVGSWFKDHTLPANAIIADVYVLDPARRTEMADFLTRELPDCFISKDDIGAQINRTGLSIQEIVKNKFADPGSVMAGDFGEILSLFFLGSAGGHALKKVKKWRFKQDRNKPAPHSDVILLHCADPEHPNDDDFLICAEAKVKSTASKSYRPIANAIEGYESDRTGRLAKTLAWLREKAIESDTKDSIKFIERFSKEQIKVPYHRRHRAIAVIDSDFLDAELVEAVTIPTNDATFKIVVMAVAELKALYEECFKRAVAEAKHG
HamA	WP_057830732.1	DUF1837 domain-containing protein [Colwellia sp. TT2012]	MSCEEISTEFQVDSIFILEAADANNENINRGTCFAISENLVLTAKHLISNRNIFRCYLTSDDFKNKQFSYLEIIKHDSSWDFAILRLSNKNLSTFIPLGDVNIPRLTAVKSCGYPIEAGYIHSPIDVFVTNDYSNIQTHDYSFELSQALNVNDYQGMSGSPVLYKDHSIGVLVVQRSSTILKVISIKDIAREIPVLFEELNFQAISKDEIEYSPPYQPPSPFYTRIDCKNDTPNMMGLDIGFDRSIWRVNNLIDLSKEWIVDYALSASVKKSLENRVHSQMKAALELFKEADIDVMSDLFLHIAIRENHKTIPIVNKVFNTQIGSTFSCSHIVLEKGKIEIWLGVSSIKDNLKDATNKAIDNISALLSHKDIEKRLILITEEMDDSWPFKDKLKKISDS…
HamA	WP_062208306.1	DUF1837 domain-containing protein [Demequina oxidasica]	MTDTPEPVLPLSLLASNRDKFNALFYDTVSVPLQKKTNLHVRVLRVQNGTFDLVGLYRELQNNSVPYVLSRLNYKKALEDPSRLMEVAAKVQSQFRVPDEKAGEGGEVILYSLLEGHLGAPKVLSKMELKTNSDHYVYGSDGVHLLRANDSSYQLIFGESKMYGDSGGVGTSVKRGIKAAFKSVGKVHEEGFDFDTWLVQSELLKEELDDAKLAALAAILLPSTSGGDEATKKHNAFGIFVGYEVDVTDMKTEDMELGEIETELRKRATEAIAAQHELIRQEVTDHGLGVYPIHLYAIPFAKRGTGDKVHGITQIRMELAAQLGNHGVSK
HamA	WP_074748468.1	DUF1837 domain-containing protein [[Clostridium] innocuum]	MSDNLSKTVHGDFDAVFCEVTQSSPASWITQGELRLFHLNIRNNKFNPEEMKKLLYRNIGDYVFSRAKIEHFKVNGDAYAIVSQALRVLRKNGGADIKGTGSELGELLLYSFLEEKLKAPKLMSRVELSTDAKQYASSCDGIHLLTSGVSGVPYHQVVFGASSIVGDLTYAIDAAFESIVEIEKNEDKELHMVDSVIFDRLLNDDEVELAKQIFIPSPNPTVNYNTSYGIFLGYTIGLDPNQYSIAEFPEIVEEKMQEDIRRNIDYILQKISDNNLNLHSFYFYVLPFNDGETDKKDIMEAVLKGDVDL
HamA	WP_074944187.1	DUF1837 domain-containing protein [Acinetobacter bohemicus]	MINVKNEEFRLHSIFVIESVNNNGKKIRGSGFAISENYILTANHNLVEDYQSIKVYKSTDHLVEEKSFEVSCIISNDKLDVALLEIIDQKLEKHIDLYLTSINIDSEVLTCGYPLEKGYHDAPIKVKVTNNFDNIKESDYSFEVSQSPTITNYEGMSGAPVIYNKNCIGILVVQQGKNTLYAISIKDILDDKELRDKINDIGINITSQEGFDYKPPELFKSPFQYCINCYEGDPNIKGIDIGFTFKEWNVQNFTELLYEWIIDYSLSIKERKNFVGNGRQLFKYAKSNYPEDDLNALADLCLHVAIRESYKTIPIMNKIIDIKNKTFSCTHAVLNFDKLELWIGASAVNKTIEEAIENSIKNIKYILDHKSLNNRFYALTNQIDNTWPHQDKLKRLSDG…
HamA	WP_076365335.1	DUF1837 domain-containing protein [Peribacillus simplex]	METITPIFESDLIFEQYVEETHFRGFSVGYELEEFRYEALVDLIFSALMDFSLPESEKHSITHLNAERKMRNAARAVYASDKYSKRGEFGEILLHIIMRDYFNSIPAISKMYYKDGPNETVKGFDAVHIVTQEKDLELWLGEVKFYNNMARAIRDVLPELHAHMDKDYLRNEFLFISNKIDPNWEHAGNVKRLIDTRTSLDKIIKRIRIPVLLTYDSKIVSSYKEVCEEYKMDLIDELNKHHKKFRSSELPKNVDLVLIILPFAQKKALVEKLHEKLRVWQQI
HamA	WP_078347661.1	DUF1837 domain-containing protein [Mucilaginibacter pedocola]	MRQTLIDLIKETIIYEYDLPNAKVGTLKTIYSTHNDQCYSAKDINNIAKIIYNSIVDYAYNEFDIAGKNLDALHVGALKTKLKYNPSADATTKIKYGFFGEVLLYSILITLYHAKPLIARGYFYNPLEKAETKGYDSYQLVDNNGSIELWFGEVKFHANHTQGIDSVMDNIEKALSDTYLETNVLALSNHRNNLNIAGSVIETILDNWEANPTISIPAEIKKYNMTLIYPILILYQHDGGDYNANIKKIPDYITLKHPSKTFTLSVSHKVFFILLPLDKVKEIKQNVIQWIESKKPLIL
HamA	WP_080741063.1	DUF1837 domain-containing protein [Aeromonas bestiarum]	MDAYLQPQLKNHQEIKNILKQVNVTHVLSDGRKVKTLLVYLPIKNGVSSHDEFFEKIKNGILYNFVFSCREIEKKLGLEDTNSAKRLFDRAIRKISQKTAKGELGELILFTLLDVYFKAPKILSKISLKTNPRMPVFGADAVHGQYINGEFRLYLGESKLYKSFKSAASEAAKSIKTAKDKYSDEFDLLESYMDFPNIDSELEEKLLNLLDPFSENDISELIHSPCFIGFAEPEIIGQAVTEDDFVIKYSELALAYIGDFYHQVEHHGSNIEEVALIMLPFSCVDVLVDDFKAYLGIKK
HamA	WP_080774191.1	DUF1837 domain-containing protein [Pseudomonas protegens]	MSTTIPSEYKPDSVYILEAIKKDGSGNTLNVVRGTCFAISSTLMLTANHVIADSHELRIYFSSDNFDQNIFSSAKCIHSNEAKDYCILEIEGVLTSFIGLYSASISLDTEVKTCGFPIEKQHYCTPISVKVSNVFEHIISRQYSFEVSQSNYVSMYKGMSGSPVLRDGLCVGLLLVQQGSNTLYAVSVKDILADSAALGIINAANLDIRIQEGIHYKAPDHPPSPFTYCINCNVGQPNIKGIDIGFTMKVWNLSSLTETVYDWIIDYCLSHKEKANFSGPERGLFKHARANYPANDMNALGDLFLHIAIRDSYKTIPIMNKVFDINNKTFSCTHVVLNLDDIELWIGASSVSTNIEDAVSSAIRNIEHIINLTTLKQRLFMLTSEIDESWPHTDKLRRL…
HamA	WP_080831874.1	DUF1837 domain-containing protein [Cohnella sp. 6021052837]	MNLQNNPIQRQAHLKPIDLDSLLSNTEAFLNTMYYVKTDQFALVPRKEHIATCINYSDLIEMRDEFVNELVSTIIQYVYSTEKQNKLLQQFTAQGRDISAAYMKIRKLAQSKFRQTDLKGQFSELLLYNLLQYHFKAVPILRKMPITTNPNLERNGADALHIALENGKYVIYLGEAKTYDRKSYGLNQALRDSLSSIVEHYNAHRKELNLYIYEDFLPKELESIAEAYLQGSLNLEVRLICMVTYDNKNSLTGSNREELIESTIQSIQKDIKSINIQSYDALPKYLYPRISYIIFPVNKLNDLLTDFKKELGV
HamA	WP_081304498.1	DUF1837 domain-containing protein [Aeromonas hydrophila]	MEAYLQPQLKNHQEIKNILKQVNVTHVLSDGRKVKTLLVYLPIKNGVSSHDEFFEKIKNGILYNFVFSCREIEKKLGIEDTNSAKRLFDRAIRKISHKTAKGELGELILFTLLDVYFKAPKILSKISLKTNPRMPVFGADAVHGQYINGEFRLYLGESKLYKSFKSAASEAAKSIKTAKDKYSDEFDLLESYMDFPNIDSELEEKLLNLLDPFSENDISELIHSPCFIGFAEPEIIGQAVTEDDFVIKYSELALAYIGDFYHQVEHHGSNIEEVALIMLPFSCVDVLVDDFKAYLGIKK
HamA	WP_081617441.1	DUF1837 domain-containing protein [Thioalkalivibrio sp. ALgr3]	MPWTSEHTKWLVDTGERLKTADGKEVEVWEFRHKSDAAVLSAWARHFRNHYCFDSEIDYWRRGYKCSRGEYLNTIKFPDPKDAPGPSIRAGDFGEVLVADFLEYLLGYWVPRTRYGDKTIRNESTKGSDIIGFHIVKDGKASSKDRLAIFEAKAHFSGKKAKARLQDAVDGSAKDIARKAESLNAVKQRLHGRNELDDAEKIERFQNEVDHPYKEVYGAVALFENPLFDGHLTSSTDASSHPHSGELALVVIKGDQMMALVHELYRRAADEA
HamA	WP_081526634.1	hypothetical protein [Chromobacterium violaceum]	MAPLPHCALLTRQPENLLSSDGHPIEVWQLSATGDERVLSAWAKHFREHYCVDGDIDLFREGTGLSRADYLTTLVFPDRTTAPGPSIRAGDFAEILVSDYVQFILGLWVPRGRYSEKGSRNESVKGADILGFQMPGNQAVPTDRLLVFEVKAQLSNSAYIRRLQDAVDDSSKDFLRLATTLNATKQRLHRAGDLVGMRLVGRFQNIADNPYELKYGAAAMLSDSAYDPNVIQVSTNASTHRDSQNLSLLVIRGTELMTLVNAIYERAANEA
HamA	WP_082047257.1	DUF1837 domain-containing protein [Mesorhizobium plurifarium]	MSGQDSTHIRSSECSPVVGTGSTGGKLGQQSIDPPESHHLETVLAALSRDYSKLGPRIRELKHEVACECAGVTLRLHFPAFRQGKTTVHELVELAWLHLTPFTLTRKEIDAVKALQSTLPFEDFLIKTTQLNDAAAKLFIKAHKATNRNGEAGELLLYLLTEWILGAPQFIAKMTLKTDPQMPVHGADGVHVRYCPETARLFLYWGESKMYGDVGAAIIAAAASIAKSLEPDEQGHELQLVQRNIDFTGLGTEAKAALLRYLDPYEEEYNERKDVITCLIGFDFDGFQKASAAGEQGAEDAFRVLAKEELAAVAPKISTAFETAGLGSQDVELFFFPLPAVQEFRDLFQARIGWLP
HamA	WP_084553103.1	DUF1837 domain-containing protein [Snodgrassella alvi]	MGNKDKFNCINFDIVINDHFFNLLTKKVSSNIDNKEVLSFTNDFEDGKWRYDKFQDFIWNNIAETALSHEDRIIFKDSPRSLLVNAAKNLRLVKETNQGSELAEILLYGIMKYHYNALPVVPKIFYKQNINDFAKGADSVHITIENDDFSLWFGEAKFYKSIDNSRLSDVIKSVKNALNTDKLKKENSIVTKLNDLNILIESENLKNKIKKALSDENSIDRIKPKLNIPILLLHECEITKNCSSYTEEFINQIREYHCDRAKAYFSKQIEELEKEVCLYSAIRFHLILFGVPSKKKVVEKFISNAKHYRDK
HamA	WP_084651065.1	MULTISPECIES: DUF1837 domain-containing protein [Pseudomonas]	MVSDSPDATLIGLALEKLLNDSDLDKVIGCLTETPEEKEQHPSLRLLHLRFNEDIPDIDGLADHLSSASMDYVLSRRRRDAFYLELSKAKNSSLRAVPKMMRAVKDAFIEFRSAYPERASEVGEVLAYSVALHHLGAAQLVSKMSLKTSHNMPVHGLDGIHARFEGGVLTVFFLESKVTSTASSGGRDYAKSLAGFGSNKKQYLREYALIGDVGNLDVLKGEEREQLLEFLNPYSTKDFPKRERSIGVICYSENKLFANTIPVDDGDPRKHEEHFASLYSADRYRHQKNLSNQLEKHGVTAAKCVVYLVAVPDVAVLREEFYRAIGIEGTNSDCKKLIDDEDMEFEDE
HamA	WP_084609502.1	DUF1837 domain-containing protein [Archangium violaceum]	MQAPTQDAAQTTLALAGVYTGLEARLKEVVYTWDANGIRATGRFFYLAFQNGKPTLEEFVNFIYWKIIPFCITRRERMEKQSLFIATNDERYIHELTDKARNLFAKAIKSQKTSGEPGELILFILLEGFLKAPQLVSKMYLKTNENVPVHGTDSIHVQWDAEQNSLVLYWGESKLYAVLSSALDSILDSIEEFLGHDADRPPRERDIDVLHDHANISDPKIKAALLEYFDPYSEKANQRKEVYACFVGFDFDKFDGLMGLSDSDARQKFESEFLFRIKSACELFCGKIVNRGLDELEFILFLLPFPDVEELRKAFFKRLGMSDA
HamA	WP_084624878.1	DUF1837 domain-containing protein [Mesorhizobium sp. LSJC265A00]	MRTVLENSYSFPIKLAHRGRFLLILEVPNAKRVGGTGSTGGNLGQQGIDQPESHGLDTVLAALCRDYSKLGPRIRELQHKVACECAGVTLRLHFPAFRQGKATVHELVELAWLHLTSFTLTRKEIDAVRALQSTLPFEDFLIKTTQLNDAAAKLFIKAHKATNRNGEAGELLLYLLTEWILGAPQFIAKMTLKTNPQMPVHGADGVHVRYCPETARLFLYWGESKMYGDVGAAIIAAAASIAKSLEPDEQGHELQLVQRNIDFTGLGTEAKAALLRYLDPHEEEYNERKDVITCLIGFDFDGFQKARAAGDQGAEDAFRALAKEELAAVAPKVSAALKTAGLGSQDVELFFFPLPAVQEFRDLFQARIGWLP
HamA	WP_091133243.1	DUF1837 domain-containing protein [Flavobacterium anhuiense]	MASRIKEIDWLKLIKVDRDTFLNWFFLHEEEVISDDIKVKFYSLKCENNELNIEGFINYLYCEVEKYVFDEKEIKELIEDGHNPLEKALSYFGDIDPLTDGRYGELILYLFVESVLQAPMIVHKISQTYNNNDQVKGADGIFIGNINDKATLLIGESKMRNNFNLCVGDVMESLGRFITDFETVERELDVAKKHLSRNLYDLERSDLDFIYQSLRVKQKEFKEYSICYPAFLMYKEKKIGKIIDEDLTEIENEVLKLIKSVKTKRANYIKKSLPDVLDITLEFFMMPVKDVSSFREMCYQIFHNGKKYERKE
HamA	WP_092405775.1	DUF4297 domain-containing protein [Pseudomonas sp. NFACC02]	MVSIPRPSNKGGPAARQGFKYQDHVAVMVILKMLRDSSYLQVECETADDIVGVRLQAGETVNEYIQVKTTEKDSKWNLKESTALDSKKVDSSLFQKSLKCDIRLGRACFRIVSKRDIAKVLEDFSTELDKRITPDAATAQGTKLAKKFPKTISTMGRDFSYWADNFVWQVCGNVGALESTNLRVLSELCDLYGESPSHRQQKDIYEVFLGWADDAATADVKTAPGDKIITRSAALERLKALLTAASKHSMAFAKPYKSKPDPFLVEFHTTTEDGLLRSLSGFDVEYDFEEWRGDQLAEHLLQWLPEFCLRASEIANFQIHQIPSALAKSVSMLTQTSVPRDRLIAELILHAILRNRENSEPIACKVFYAVNGKLSEFGNAHIVQQAGQADQLWLGLSRM…
HamA	WP_092566105.1	DUF1837 domain-containing protein [Bowdeniella nasicola]	MSEAPEPILPLSLLAKNRDKFMALFYEPTSTALQTKTNLHLHILRVKNGDFDLPGLYRELKGNSAAYVLSRLNYQKVLDDPSLMMEVASKVQSQFRKPEKTSGEGGEVILYSLLEGHLGAPKVLSKMELKTSSDHYVHGSDGVHLLRVDDGSYQLIFGESKMYGDAGTLGSSVKRGIKAAFGSIGKVHQEGFDFDTWLVDSELLKEQLDPEKLEALSAIILPSDGGSGIKKHNAFGIFVGYEVDVSDIKSENMELNDIETELKKRAVKAIAAEHDLIRTEIANRGLGVYPFHIYAIPFAKRGNGKNAPGIEKVRMELAAQLGNREVPKK
HamA	WP_096092159.1	DUF1837 domain-containing protein [Sphingobacteriaceae bacterium]	MATKTPTPPVVDTDALLPKMDAFMRTMHHVALDFTIEPKKKHIATCIDYQDLNQLRSEFLREMIASVTRYVYSKGKQDEILSAESVDREPSDAHSILQQRAKEKFRPSSVQGQFSELLLFNLLMYHFKAVPIIRKMKITTNTELERNGADAIHLRRELNKYFLYLGEAKTYTSGFKAAFKKALESILETHSNHRDELNLYKYEDFLEPELRKVAESYIDNTLKDFEVHFVCIITYCCGEMELGADRDKTIQKYVDSITEETKKIKTSDYPTIDAAIKARINYIFMPVNELDKLIEDFKTKVGV
HamA	WP_096476746.1	DUF1837 domain-containing protein [Dehalococcoides mccartyi]	MDHVKWLVDTGKLLTTTDGKTIRVFRFNHQPDEKILSAWAKHFREHYCSDIEIDDLRKGYGLSRADYLTNIKFPDIKNAPGPSIRSGDFGEILVADYLEYSLNFWVPRVRFCDKASRNDSTKGCDIIGLKIFNKKKITSKDMLTIYEAKAKFTGSPENRLQEAVDDSGKDPRRKAESLNFIKQKLTQKGKTEQASQIERFQNPVDNPYEESFGAAALFSASCFDEKILSGTNTTGHPNGTRLNLIVIHGKDIMNLVHSLYKRAADEA
HamA	WP_097010679.1	DUF1837 domain-containing protein [Pseudodesulfovibrio profundus]	MPWTSEHTKWLVDTGERLKTADGKEVEVWEFRHENDEAVLSAWAKHFRNHYCFDSEIDYWRRGYKCSRGEYLNTIKFPDPKDAPGPSIRAGDFGEVLVADFLEYLLGYWVPRTRYGDKTIRNESTKGSDIIGFHIVKDGKASSKDRLAIFEAKAQFSGKKAKARLQDAVDGSAKDIARKAESLNAIKQRLHGRNELDDAEKIERFQNEVDHPYKEVYGAVALFENPLFDGHLTSSTDASSHPHSGDLALVVIKGDQMMALVHELYRRAADEA
HamA	WP_097648741.1	DUF1837 domain-containing protein [Bacillus cereus]	MEILKEEYASGDLLDLIIGNLQREKGSELNAFLTNVAFNKKLTDVQSNIHCYMIGFNGNDQPRVKDLARAVAARLIDYAIPRSEIMEAQEKDQKSNTTVNTVELKMKAKQLFTSLKKSGEGGEMLLYMLVQAFLGLPQLLCKMPLKTSSEMHYHGADGIHIGYDRNTKKLALYWGESKLYKSFDSALKNCLDSLKPFLFDDGGTKASQNRDLQLITDNLDLCNEELEDAILDFLNPNSPSFKKMQYRGVCLIGFDNGAYPLVPNSKDEDSVLNEIKDELGRWEKKLEKQIKNRTPLDSFILEVFLVPFPCVKTFRDSFLGELANV
HamA	WP_099475367.1	DUF1837 domain-containing protein [Emcibacter congregatus]	MNQKLQPQLKNAEEIKAILKEVPFSFTLNDGRKVKTLLVYLTSENNGIGYSEFFRIVKDGILSNFVFSCSEVERKLGLQNKKSAEELFDKAIRKLSKHTAKGELGELILFTLLDIYFKAPKILSKISLKTASRIPVFGADAVHCQFHDEKLELYLGESKLYKNFGPAATSTATSIKTAKDKYAFEFDLIDSHMDFPNIDEKFESELLNLLNPFSGIEISDVIHSPCFIGFSAPRLMSDNVTESGFIKDYKKLAEVYIGDFFRKVESEEMDINKVSLLILPFTCVDELVDEFVTYMGIQN
HamA	WP_100340822.1	DUF1837 domain-containing protein [Mucilaginibacter auburnensis]	MRQTLIDLIKKTIIYEYDLPNAKVGTLKTIYSTHNDQCYSAKDINNIAEIIYNSIVDYAYNEFDIVGKNLDALHAGALKTKLKYNPTADATTKVKYGFFGEVLLYSILITLYHARPLIARGYFYNPLEKAETKGYDSYQLVDNNGSIELWFGEVKFHANHTQGIDSVMNNIEKALSDTYLETNVLALSNHRNNLNVTGSVIETILDSWEANPTISIPAEIKKYNMTLIYPILILYQHDEGDYDANIKKIPDYITLKHPSKTFTLSVPHKVFFILLPLNKIKEIKENVIQWIESKKPLIL
HamA	WP_101495382.1	DUF1837 domain-containing protein [Clostridium acetireducens]	MIGTKQDKMIGKHPIKNSIFADWLICNDMDCTEKKIHRSLIENSDCTDQAIEEIAKWLINFHLTRRKKDLLDKKKVLLKKYEFHEYADSLHIFPLTDKTQKGNLGEVILTQYLHDTSGIDIVFYKLRYNPNVDQSMKGDDVLLVDDKKILLGESKFRKKAGKNVVDEISKNFATKLTLPISLSFIADRLYDEGNHELSDKISEIETVLSKGKIDIKNIGFILSDYSAHVSVEKHMNSQNKDFIMITLNVDNVLDLLNKSFERAKEKIKGDFPYEY
HamA	WP_103187755.1	DUF4297 domain-containing protein [Vibrio vulnificus]	MYQMDENNGGGVGAKKGFFFQDYIATLFASEMLLDNRISGVGCEVGDDIELFHPKNIVTHVQVKTGTVDNGWNLKELKECRNFTQDKKPKRYSSVLHKSLELDKDTNLVSKFMMVTDREVKGPLSFLEIPLENRAAKTGREQLVKSINSALGKNFISKNGNRGDYWVDNTVWRVFCSTELVVLQVEHNLRAASEELLNCVLTNESVRQLGEILCNRIYGKSQLCKKTCSVQDKTLSRNEAIDLLRDFALKNALLPKAYPDIDLPDIVTPLFDERVENRRKRGFVQGFNFNAYRYDHVVDMLVDWVDEVFLRPSELTANSQAISTSIDLRSRIAQFDLKVVTSRTILNSIIRKQHVAQPIPMVMFAANSAKCLKFDSVHIVRGNDNNHELWIGVTEFIEN…
HamA	WP_104194551.1	DUF1837 domain-containing protein [Cryobacterium sp. M25]	MTDALAPALPLSLLASNREQFSAVFYEPVSVALQTKTNLHLHILRVQNGDFDLPGLYRVLKNNSVAYVLSRLNYQKALGDPGRMMEVAAKVQSQFRLPDSNAGEGGEVILYSLLEGHLGAPKVLSKMELKTSSGHYVHGSDGVHLLRIDENTYQLIFGESKMYGDAGTVGASPKRGIQAAFKSVGQVHDDGFDFDTWLVQSELLKEEVDEVNLATLSAILLPSATGGHDAIKKHNAFGLFVGYEIDVTDMRVEEMELDEIEVELKKRATDAITSQHDLIKQEITDRGLGIYPVHIYALPFAKRGVGDKAQGIDKVRSELAAQLGNHKVVK
HamA	WP_105306338.1	DUF1837 domain-containing protein [Idiomarina sp. OT37-5b]	MVDVADLFEDYQKPEGAIEVRTHVLSEGNEAILEDFLVGKLPWCYFRRESLPGQIERSGQTASAIIGSKFPNPGAVMSGDFGEILSLFYLSSERQEQLIEVMKWQLKQDRNKAAPHSDVILLFRENEGAPSENDFVICAEAKAMATPSNRTLPIEKSIEGYVSDSTGRLSRTLTWLKERAVAEDTAEAIALYTRFSDEAVSTTFQKYYRSFAIIDRNLLDGELQRELDLPEQSEAFEVVVLGVPGLRDVYQRCFQRALDEVPNE
HamA	WP_107111817.1	DUF1837 domain-containing protein [Shewanella algae]	MVARNKATEQSKLIGEHPNSGFFFDWFKCEDTPATAHKKHRKLTDKGISRATLIDHLSQWIVKHHATEARIARIERKKQLLDKHGFTQYMEGKIPFPIRSETTQKGNLGEIILAEYLTETSGLKILVHKLRYNPNVEQSMKGDDLLLFDKNNIQNKVIMGEAKFRTARSKQALDDIVKSLSKKNLPISLTFVSDRLEEMGDINLANEVDELVTKIHAKKTPITYVGFYHSDAFIHKTIEKHLASDNNNLIIVSYGEENPAKLIRDSFKEALRMVME
HamA	WP_107306476.1	DUF4297 domain-containing protein [Vibrio mediterranei]	MYQMDENNGGGVGAKKGFFFQDYVATLFASEMLLDNRISGVGCEVGDDIELFHPKNIVTHVQVKTGTVDNGWNLKELKECRNFTQDKKPKRYSSVLHKSLELDKDTNLVSKFMMVTDRVVKGPLSFLEIPLENRAAKTGREQLVKSINSALGKNFTSKNGNRGDYWVDNTVWRVFCSTELVVLQVEHNLRAASEELLNCVLTNDSVRQLGEILCNRIYGKSQLCKKTCSVQDKTLSRNEAIDLLRDFALKNALLPKAYPDIDLPDIVTPLFDERVENRRKRGFVQGFNFNAYRYDHVVDMLVDWVDEVFLRPSELTANSQAISKSIDLRSRIAQFDLKVVTSRTILNSIMRKQHVAQPIPMVMFAANNAKCLKFDSVHIVRGNDNNYELWIGVTEFIEN…
HamA	WP_109450893.1	DUF1837 domain-containing protein [Azospirillum sp. TSH64]	MPPKSLIDPVSASDAGAVASRRGQKYQDHVAASFVIEMLNSPAILQVECETADDITVRWIIDGKKANEYVQVKTTDGDKKWTVTDLVSRTDGRAGTSIAERSLDCDRYEEEPLFRLVTIREPYGNLASFKISRESRANIPDVIAAAVRSFSAKHPSFKSKNGRSLIDWANRLYWQVEQNIERLIERNQLALLKLAGRDGERPTYNEINTTYERLLNVVIDAGDASRVSTPDEKCIPRDAALKWWHAQIGEYMATSRAILKVYRIKTDEFFSNFCKIDEPMLNRALSAFDAEYDGGEWRRQELIDYLIDWIPEVVLPPVTLATFDHLSARTVLAKAIEECDSHGQLTPQALLSDLMLHAILRHHHKSEPIACKIFHLTAGFLTFTSAHIITDPQGDQLWL…
HamA	WP_110358821.1	DUF1837 domain-containing protein [Marinifilum breve]	MKKEIDIEELLSSTKALMKKMYFIEDSFGLDFNEKSFGTCVNYCDLIELQDEFVTEIVATVLRYVYSKSKQSEIRKRLVEEDEREEDNAYSILLDRAKGKFRSSNLQGQLSELLIFNLLQSHFKAVPILRKMSLTTNPEMERNGADAIHLARENGQYKIYIGECKTSDRKDRAFNYAFKEAVEDVIKHYKEHRNELSLYVYEDFIPEELEGYTKKYLDGDITDTEVHLVCMVTYGQNEFVEGSSRTEILENTMNKIQDSVNGINKNILYKKVESRLRPRIHLILFPVNDLTSMLEKFSKKIG
HamA	WP_109994053.1	DUF1837 domain-containing protein [Salinisphaera sp. LB1]	MSIEGAWLAELETSLALSSRSVDAFHARLTEHAYEWPYGDSKVNARFYYLTFRDGLPTAEEFLIYISQQIVQFCIPYEERWEALQKAYVEGDSAYTTELTHKARDLFVKARKEGKSTSGEPAELILFLILESVLKAPQIACKMYLKTSQNVPVHGADSVHVGYDSESDQLLMYWGESKLYGDLLGGIHAISSSISEFVKSNDGKSGKSRDIEIINDHFSLSGDGNSDLKERVLDYFDPYSPKSNERRDVYACLECFDLPLYEQLKGLSPEQAEHVFQQEFQKK
HamA	WP_114480649.1	DUF1837 domain-containing protein [Halomonas sp. PYC7W]	MKHPAPFLKVRVSDFEAEPWLVAMCAGYENGEWREDQLIEHAMEWLPEFSLKYSECVSLGAHNAVKLLRKAAKALYKTEKFKSRGEFGELFLHMILRQVYGTIPAICKMHYKDSRNDTVKGFDCVHVVSKDDELELWIGEVKFYKEITSAIRDVVKELHEHTERDYLRDEFVAITNKIDETWPHSERLKKLLDENASLDDVFDSVAIPVLLTYDSKTINGHKKITKAFEVEFEKEIRQNFDKFVEKEIPECINVSLILLPLRSKEDLQSKLHGELQLWS
HamA	WP_115816592.1	DUF1837 domain-containing protein [Winogradskyella eximia]	MTKKLDEIDWLKLLKVDPIKFKAWFNLVEEKKVDELTVKFYSLKFTNDKPDYEGFIRYLYNQVESYVFEEIEIKEIREDGDNPQEKALSYFGDIDPISDGSYGELILYLFVEAILQAPLVVHKVSQTYNDNDQVKGSDGIFIGNINDKPTLLIGESKMRNSFNKCVKDALESLSRYINTPEAIERELCVAKKHLSRDLNNLDKETLDLIYKSFRTKQPEFNEYDLCYPAFLMYKEDKINEMLSKKLPDIEKEINTFLSSLKKKRIKYITKSLPKTNDITLEFFMMPVNNVNDFRKLCYDVFHENKV
HamA	WP_119912579.1	DUF1837 domain-containing protein [Motilimonas sp. PLHSC7-2]	MMKYPAPLLKVRVSDFAAEPWLVAMCAGYENGEWREEQLIEHAMEWLPEFSLKYSEWSSLGASNAVKLIRKAAKALYNTEKFKNRGEFGELFLHMILRHVFGTIPAICKMHYKDSRNDTVKGFDCVHVVAKESELELWIGEVKFYKEITSAIRDVVKELHEHTERDYLRDEFVAITNKIDEKWPHSERLKMLLDENTSLDDIFDSVSIPVLLTYDSDAINSHTKVTDDFKAAFEKEVIENWQKFKGKDLPDSINISLILLPLKSKADIQKKLHEELQVWN
HamA	WP_120105482.1	DUF1837 domain-containing protein [Coprococcus sp. AF18-48]	MKEEMVIQKREFDCFDVYFSAEGHSFVYADFKDTDSFIEGLVEYIFKEENLLNYAKRNNKIGFSGTQKQYAKLYNNISMFLNTELEMLEVDDITDELKDILGQEYTLVGEAGNLKVQNDKVGKIGEYTFHLLLNNYFGLDCVLPKFRCTTDRNMSVFGIDTLFLDTEKRILYFGESKFCKTLDHGITLINRSLEKYEEQIDEEYRIVLSDDEAFRLSSDYERIFGDAKQICISFREFIKVSGIKKIGVPIFVAHGNADINNVKPEEYISKLNKKIKRSTYFGIEVAYIFISLPIIDKNRFIECAITKAVKKQDEYKNKVSGNC
HamA	WP_122559808.1	MULTISPECIES: DUF4297 domain-containing protein [Pseudomonas]	MVSIPSPSNKGGPAARQGFKYQDHVAVAFILKMLRDSTYLQVECETADDIVAVSENAGETVNEYIQVKTTESDKKWNLTECTALEKQKADSSLFQKSLKCDVRPGIACFRIVSKRDIAKALEYFAKELYRRVIPDLATQRGRTLAKQLKTVSVRGRDFSYWADNFVWQVCGDVSSLEATNLRVLAEVIDLYGETPSHRQQKEIYDAFLAWADDAATADVKTLPEKKIIRREAALTRLNALLGATAKHSAAFAKPYKTKPDPLLVEFHTTTEDGLLRTLSGFDVEYDFEEWRAQQLAEHLLQWLPEFCLRASEIANFQIHHTPTALARSINTLTQASVPRDRLIAELILHAILRSRENSEPIACKVFYAVNGKLSEFGNAHIVQKPGEADQLWLGLSRMI…
HamA	WP_122738744.1	DUF4297 domain-containing protein [Pseudomonas viridiflava]	MVSIPSPSNKGGPAARQGFKYQDHVAVAFILKMLRDSTYLQVECETADDIVAVSENAGETVNEYIQVKTTENDKKWNLTECITLEKQKADSSLFQKSLKCDVRPGIACFRIVSKRDIAKALEYFAKELSRRVTPDLATQRGLTLAKQLKTVSARGRDFSYWADNFVWQVCGDVSSLEATNLRVLAEVIDLYGETPSHRQQKDIYDAFLAWADDAATADVKTVPEKKIISRMAALSRLKALLGAAAQHSAAFAKPYKTKPDPFLVEFHTTTDDGLLRTLSGFDVDYDFEEWRSQQLAEHLLQWLPEFCLRASEIANFQIHHTPTALARSINTLTQAAVPRDRLIAELILHAILRSREHSEPIACKVFYAVNGKLSEFGNAHIVQKPGEADQLWLGLSRMI…
HamA	WP_124916250.1	DUF1837 domain-containing protein [Brucellaceae bacterium VT-16-1752]	MIAASSEADATVQPGGDQYISAALGRYARASPSSSAYNSARITFWICIRVTTFNNDLAAAIETLLNPSNVDDYIRCVVEHVFDPDSLPPTSLLHPRFKEDIPLVSDLAAFLWRQCFFYALPRRKQKKLKDSMDADPSMSLEVWRIVKSAFMEYSMKNPSRSSEVGEVIAYVLVQHLLKAPQVAAKMALKTSANMPVHGLDGIHAAFDAGAMTIFFLEAKLSYAANAGAKAYAESAKEFLSDRKQYLREYEIVSDLGNLDALSGDEREAALEYFNIMDQPRLKRRERYVGVVCYSEKKNYANKIPVGPGPIEKHEDHFADLLRSELERFRKAALKHLKANGADPAKCFVFFLAVPDVNQLRRDFYAAMGLPPPADIPEDEDAEIEEEENA
HamA	WP_126577045.1	DUF1837 domain-containing protein [Flavobacterium sp. ZB4P23]	MRKSLVNLINKTIVYKYDLPNSGAGILSTIYSTENDKCYAAIDKNDVAEIIYNSIIEYSFNEFDITGKDYQSLHAVALRNKLKYNPTATQKTKIKYGFFGEVLLYSLLMVMYKAKPLIARGYFYNPLENAETKGYDSYQLLENKGVTELWFGEVKFHIKHSTGLNSVFENIDKALSDWYFENNIIAIHNHKNNLNLKDSKIEAILEDWEQNPIIKIADEIKKHSIKLVYPILLLYEDDLKGYDDNIKKIPEYIKEKFAGKKFSLSIDYSVFFILLPIEKVKETKLNVIQWIESKKPPMS
HamA	WP_129795594.1	DUF1837 domain-containing protein [Blautia obeum]	MSDNLSKTVHGDFDAVFCEVTQSSPVSWITQGELRLFHLNIRNNKFNPEEMKKLLYRNIGDYVFSRAKIEYFKVNGDAYAIVSQALRVLRKNGGADIKGTGSELGELLLYSFLEEKLKAPKLMSRVELSTDAKQYASSCDGIHLLTSGVSGVPYHQVVFGASSIVGDLTYAIDAAFESIVEIEKNEDKELHMVDNVIFDRLLNDDEVELAKQIFIPSPNPMVNYNISYGIFLGYTIGLDPNRYSIAEFPGIVEEKMQEDIRRNIDYILQKIRDNNLNLHSFYFYVLPFNDGETDKKDIMEAVLKGDVDL
HamA	WP_130850276.1	DUF1837 domain-containing protein [Intestinimonas timonensis]	MSLINQLSDEKEPFATCLLSTDCTTTSGIEHRVLEDNGHSDILLRYMEDALQRHHISPEALQRHMDLIATLKIENLPILRSPYPQTSTTQKGNFAEVFLAEYLVSTTDMELPIYRLRYNTNPDQSMKGDDVLLFDLDSDPVRIIVGESKFRGIPDKQSVIDIVDGLVRSYKAGLPISLMFVAERLFQENKPELGRKVQNCAILFATNKLHIDYVGFLMSNQNAKNHVNRHTTDNLHNLLMISLGIQNPETMVKKAFEELESRL
HamA	WP_133537314.1	DUF1837 domain-containing protein [Tenacibaculum caenipelagi]	MRNELLNLIRNTILYRYDLPHIEKDISNSVFSTENDKCYETSDINSLSEIIYNSIIEYSLSNLDFEKNEFEKLHAIALKTKLKYNELSSETIKISHGFHGETVLFCILYAILNSKPAISRGYFYNPLESSETKGYDSYHLIENNGTTELWFGEVKFRTTHSSGIKSALDSIEKAISDDYLASNFLAMTNFKNSFNIEGTKIEEIIRNWEDNPVVDIIEEIKKHNLKLIYPIVILYNKSSDGYDKSIKNAISYIEERYSSLNFKLSIPYSIYFIWIPVEDVRQIKLNVIEWIESKKPLMS
HamA	WP_135024010.1	DUF1837 domain-containing protein [Carnobacterium divergens]	MDGIITNTTKDYSTFYIENLSTELKNNIRMELVAICHGEKNRNSTLSSHSINSTIEELLKRYPDDDKKKKGFIGELLLNIIIRNYYDYEVVSPFFNKEEASSAKKGFDIILYDNLDGSVWITESKAGEVTTQNIDQKMQERLTVAERDLNTRLNESNQTIWLNALLDVDLSMNESDEKMIVQSILDRGKIETSNKFNVALGGIVFHSMADKFSESTIIDKTTRVIDSGKFSKVKVISIQKGTYKKVEDYLRELV
HamA	WP_135514211.1	DUF1837 domain-containing protein [Oceanospirillales bacterium]	MKHPAPFLEIRVSDFEAEPWLVAMCAGYENGTWREEQLIEHAMEWLPEFSLKYSEWSSLGASNAVKLVRKAAKSLYKTEKFKNRGEFGELFLHMILRQVFGTIPAICKMHYKDSRNDTVKGFDCVHVLSKESGLELWIGEVKFYKEITSAIRDVVKELYDHTERDYLRDEFVAITNKIDDSWPHSEKLKMLLNENTSLDEIFDTVSVPVLLTYDSNVINSHTKATQDFKESFEKEVRDNWDKFKGKELPSCINISLILLPLKSKADIQQKLHEELQAWN
HamA	WP_135000234.1	DUF1837 domain-containing protein [Rhodococcus erythropolis]	MTQFDAWCDPVKVVPINGHVAEFLVSNDDDAGIEAVAKTLSEKYVKTEALAVIAANYNKPQFAEYLRNKYPKKLIFRSGDIGEILATSYLEEKCGYTVGPSRLMHRDHQDWAMRGDDVLGAKFDASSQLQLTKGEAKSRRKAYNRVVVEAREGLERTLGLPSGHSLTQFAERLVGTPDSALGEAIMRLLSNNALRPDIVRHLMFLFTTNDPIKHISKDLNAYTGPIEQLTVTLQVGGHKRFINSTYEMAPNYGP
HamA	WP_138088086.1	DUF1837 domain-containing protein [Verrucobacter flavum]	MNGQSSPEFSALLTAQQDFSVCVKCAKESVDTDAPRVDYLYLRFKEATPDEAGLAEIVYHQIVNYAIPRKKIRELIERSQSNPLDFSLHSKIFEEAKRAFIRYDSKATGPMANIRYGEIGEVIAFCVASHFLTAGQVAAKMALKTNAEMPVFGLDGIHVRGESDGTITVYFMEAKVVGEAESGAEQYAKSAGGFDNDRKHKLNEQRIARDLSNFDMFEGALREAALNYFDPYGQASENVRERFVGVVVYSEPLFGTKIPVNDATPLDAHEKHFVKSFESLFGGFKSALEKALKSHSAEPGRCRAFFLAVPDTGELKKRFAQQMANEHIR
HamA	WP_140064508.1	DUF1837 domain-containing protein [Vibrio parahaemolyticus]	MSAQKQTTAQSKLIGEHPKSGFFSDWFECEDTPVTAHKKHRKLTNKGISRASLVDHLSQWIIKHHASEARIARIERKKQILAKHGFNQYMEGKIPFPIKSATTQKGNLGEIILAEYLVETSGLEILVYKLRYNPNVEQSMKGDDLLLFDKQNVQNRVIMGEAKFRTTKSKKALNDIVESLSNNNLPISLTFISDRLEEMGDDLLADEIDNLITNLHSQKTPITYVGFYHSEASIYKTIEKNLNSNNKNLIIISYGEDNPAQLVKDSFDEALKMVME
HamA	WP_141752568.1	MULTISPECIES: DUF1837 domain-containing protein [Corynebacterium]	MGDQNETISDQRILPLSVEPQNARRFRNLFYDPISLQVQKKTRLSLHILRVESGDFAIEPLLKELVNMRNFYVLSRREIEEFRNDMSRWGEFNEKAEKKFRKPDSNAGEGGELLLYSILESHLGAPKLLSKMELKTDAQHYIHGSDGVHLLRNDDESYEVIFGESKMYADTKDKPGTSIRNGFQAALNSISEAQEEGFQFEFWLVQSNLLKEALEEGAIDALEEILLPPASGGPRVRKSNAFGIFVGFEIDVSDVKFSDLDPEEIEKLLLERAEHAVVGQQQWLAERIDYLDLGGFPFHIYAIPFLRRVRKGDVLGIEDIRKKSQEG
HamA	WP_143255433.1	DUF1837 domain-containing protein [Brevundimonas sp. ZS04]	MALHKDYAKLAPRIRELQHEVACEGSGVTLRLHFPSFRQAKTTVRELVDQIWLSLPHFALSRKEVDDLKAKQATLPFDDFLAAATQLNDAAAKLFIKAHRATNRNGEAGELLLYLLTEWILGAPQVIAKMTLKTNPQMPVHGADGVHVRYCPDTERLFLYWGESKLYQDVGAAISAAATSIAKSVGEDELGHELQLVQRNLDFAGLDDKGKAALLRYLDPHEEAYNNRKDVVTCLIGFDFDGFEAAAAAGDKAEEAFRDLARAKLAEVAPKVSAAFKSAGLAAQEVELFFFPLPAVQDFRDLFQKRIGWLS
HamA	WP_144060954.1	DUF1837 domain-containing protein [Plesiomonas shigelloides]	MMKHPAPLLKVRVSDFEAEPWLVAMCAGYENGEWREDQLIEHAMEWLPEFSLKYSEWSSLGASNAVKLVRKAAKALYNTEKFKNRGEFGELFLHMILRQVFGTIPAICKMHYKDSRNDTVKGFDCVHVVSKETKLELWIGEVKFYKEITSAIRDVVKELYEHIERDYLRDEFVAITNKIDNNWPHAEKLKLLLDENTSLDDIFDSVSIPILLTYDSDVINGHTKVTDDFEAEFESEVRDNWNKFKGKKLPECININLILLPLRSKEDIQKKLHEELQTWN
HamA	WP_144221467.1	DUF1837 domain-containing protein [Shewanella algae]	MVDVADLFEDYQKPEGAIEVRTHVLSEGNEANLEDFLVENLPWCYFRRERLPSQIERSGQTASAIIGSKFPNPGAVMSGDFGEILSLFYLSSERQEQLIEVMKWQLKQDRNKAAPHSDIILLFRENEGVPSENDFVLCAEAKAMATPSNSTLPIEKSIEGYVSDSTGRLSRTLTWLKERAVAEDTAETIALYTRFSDEAVSTTFQKYYRSFAIIDRNLLDGELQRELDLPEQSEAFEVVVLGVPGLRDVYQRCFQRAINEVPNE
HamA	WP_147571454.1	DUF1837 domain-containing protein [Clostridiales bacterium]	MRGVVMIIKEAFEQFTVYKCDVASSFLYAHFDNPDLFMEGLSDYLLSESNLLNYANTLTPIEFTPTPAIYKKLYNTLGSFLNSELELLAFDDVSDEVCTALGEEYHFIDINGKTLVQKDKIGKIGEYALHLLLTGYYKVHCIIPKFRCTTDRNMSVFGIDALFFNPNQRTIYFGESKVCNSIENAITLVNRSFDDYEEQIAEEYKLVLSNDEVFQLSQEFRDAFQQHTEVCISFQDFIKAASIGKICVPAFLAHGNSDSATTPESFLYKMNTSLNRKQFFGLDTEYIFISLPIIDKAKMMDIIMQKVVKKNNDYRNAISTI
HamA	WP_149199674.1	DUF1837 domain-containing protein [Azospirillum oryzae]	MPDIALGQTGFSLNDALGLLLGKHDRFEPRVRKATWAGVAGFPRVNTHFYYLSFRDGLPTVSEFAEYLKWQMVPFCIPRRDRARTASMVATATDDAERTMHFVRQFEKARDLFIKTREQQRRAGEPGELILFVLLEWALRAPQLVSKMYLKTSAQMPVHGTDGIHAGMHEDGSTLLLYWGESKLHKGLSDALDSAFESVGEFVMNADRRKREIDIVRDHMDLGEDQQAFRGALLDYLDPYSEQGNQRRDVFACFIGFDYAKYEQLRRLPPDKIEAEFARAFDSRVAGMLDLVGNRLSAKGMDVVNFEFFLLPFPSVADFRMAFFQAAGIANAE
HamA	WP_149627626.1	DUF1837 domain-containing protein [Aquimarina sp. RZ0]	MPKDLKDIAWNKLLKIDKNAFTDWFSLNEEVTLSEDVKVKFYSLNFVDGSPDYEGFIKHLYEQVVTYVFDEKDIEELIEDGDIPYEKALSYFGDIDPISDGRYGELILFLFVEAILQTPMIVHKISQTYNNNDQVKGSDGLFIGNILDKPTLLIGESKMRNNFHVCVGDVLESLNRYINNPHSIDRELQVAKKHLSRDLNDLEVGDLDLIYQSLRTKQEEFKGYEICYPAFLMYKEVNLKKLIAKSLPDIEEVINKFINSVKTRRANYIEKTLPPIKDLTLEFFMMPVKDVNEFRESCYEIFHNGKKYKRQ
HamA	WP_151173799.1	DUF1837 domain-containing protein [Pseudoalteromonas ruthenica]	MVDVTDLFEDYQKPEGAIEVRTHVLSEGNEAILEDFLVENLPWCYFRRERLPNQIERSGQIASAIIGSKFPDPGAVMSGDFGEILSLFYLSNERQEQLIEVMKWQLKQDRNKAAPHSDIILLFRENEGVPSENDFVLCAEAKAMATPSNSTLPIEKSIEGYISDSTGRLSRTLTWLKERAVAEDTAEAIALYTRFSDEAVSTTFQKYYRSFAIIDRNLLDGELQRELDLPEQSEAFEVVVLGVPGLKDVYQRCFQRAIDEVPNE
HamA	WP_152401342.1	DUF1837 domain-containing protein [Paenibacillus cellulositrophicus]	MPIINKHPSEYHPFSISLTCSNENATNGVPHRCLIENGHHDVFLDHMTVALQNHHISPEALERRRDLIESLRIIGAPMPLSPHPRNLSTQKGNFAEVFLAEYLCETTEAELPIYRLRYNPNVEQSMKGDDVLLFDLDSDPVRIIVGESKFRGVPDKQAVVDIVDGLVRSNKAGLPISLMFVAERLFEAGNSELAKKVQNCAILFVTNQLQIDYVGLLMSNHNTRRIVNTHASSELHNLLMISLNFESPETIVQQAFARLESNI
HamA	WP_154339251.1	DUF1837 domain-containing protein [Flavobacterium sp. LC2016-23]	MAKKINEIDWLKLLKVDKDVFFNWFTLNEEEIISEEVKIKFYSLKCKDNKPDIDGFIKHLYGEVEKYVFDEEDIKELTEDGYIPTEKALSYFGDIDPLTDGRYGELMLYLFVEAALQTPMVVHKIAQTYNNNDQIKGSDGLFIGNINNKATILIGESKMRNNFNVCVSDVMDSLKRYINNSGAIDRELEVAKKHLSRDLNNLDENDLDLIYQSLRTKQEGFKEYSICYPAFLMYQEGKIDKIINGDLIEVENQVLKLIRSVKNRRSQYVKQSLPDISDITLEFFMMPVQNVSSFREMCYQVFHNGKKFKREEKE
HamA	WP_155477706.1	DUF1837 domain-containing protein [Heliobacillus mobilis]	MAKDLPKIIKSNFGSFDVYNYENNHSFIHADFNNKVKFLNGLTDYILSENNLLNYAQRTSKIKFEPNKKIFTKLYNNINSFLNSELESLILDEITDELKTILGEEYCLIDKKGNLIVQKDKIGKIGEYIFHVLLTDFFQLDCIIPKFKCITDRNMSVFGIDTLFLNTKENIIYFGESKVCKSIDNGIALINRSLNDYEAQINEEYKVVLSDTDAFKKSKEFIEIFEEHTQVCMTFSDFIESADIKSVGVPIFIAHGRNGETKVPEDYLITMKNRIKRKDFFGLKTKFITISFPIFDKTEFIKVIIKKVVKKLNDYRQKASTL
HamA	WP_155957274.1	DUF1837 domain-containing protein [Eggerthia catenaformis]	MCHGEYALVSGLNYHSFDETVKELVNHRIPSNRNRKVGVIGELLLNVLIREFTDIKIVSPFFNLEERNVKKGFDIIAVDPNKDLWIIESKAGELGELKTSTEKVCERINTAKRDLDTRLNMHNSQLWLNAVNSVRSALDDTSEKNTIVNILNKNGNSCSSSDKNVILGGTVFCVFDSTIDSIELGKLYNSIFNSNRFSKLKLIAIQKQTYQAIIDFLVTLVKEV
HamA	WP_157643529.1	DUF1837 domain-containing protein [Paenibacillus camerounensis]	MTIPASNNNLDKNIDELLRGDGSEFDAYLSEIVSRVPISKTGANLHCYVINHDGNDNPRVNDLAQAVALRMIDYCIPRSEIERAREKDARLKTTVETSRLKMLARKLFTDISNTGEGGEILLYMLSQTFLRIPQFLCKMPLKTSGQMHYHGADGIHVKFDRKTNKLALYWGESKLYSSIDDAMSECFNSISPFLIDSGGANAAQFRDLQLITGNIDLCDEELESAMLRYLDPDDALFNKLQYRGICMIGFNEDVYPTSPNQKTIEDVIGEVTQKHNDWLKKLQRRLINRSPLDSYILEVFLIPFPSVEDFRSAFLEELKYV
HamA	WP_157718946.1	DUF1837 domain-containing protein [Sinorhizobium meliloti]	MTAADNSLSEALATLLNPSNVEDFIQCAVQLAWDPEALPPTSLLYPSFNEDIPKTADLAEYLWRQCFYYALPRRKQAKLAEDMRADPSRSLDANRIIRSFFMDFSAKNPARSSEVGEVIAYSVVQHYLRAPQIAAKMALKTSANMPVHGLDGIHAAFENGAMTIFFLEAKLAKSASAGARSYAESAKDFLGNRAQYLREYDIVADLGNLDALEGEDRKAALDYFDIIGHPRLQRRERYVGVVCYSEKEAYSKKIAVGSGSIDAHEAHFAENLAKLHERYRQSALRHIEANGGDPAKCYLFFLAVPDINELRRKFYQAMGLEPPRDLPEGDDETVDSMEQA
HamA	WP_158079912.1	DUF1837 domain-containing protein [Archangium sp. Cb G35]	MSKVTAQHSLIDTKANIHCHAISLDGNSMPRVGDLARTLVFRIIDYAIPRKEIAEAQAYDQKHNTSARTAELRTKAKKLFTTISNTGEGGELLLYMLTQTLLKIPQIFCKMPHKTSNKLHYNGADGIHAALNRESGRLALYWCESKLHASIDHGISSCLESIKPFLCNNGGTGIPQERDLQLVKSNIDLNSPELEEAILQYLDPDDKQHNKLEYRGICLVGFDYEHYPKLPNSILEQQVLQSIANTFSTWTGKLAHNIRSRTPLESIEMEVFLIPFPSVESFRAAFLEELRNA
HamA	WP_159166714.1	DUF4297 domain-containing protein [Aeromonas sp. 9A]	MYLMDDNNRGGVAAKKGFFFQDYVATFLATEMLLDRDIKGIGCEVGDDIEIFHSDNSITHVQVKTGTVSNHWTLSELKAPRNVNQGGKAQPNSSILHKSLEFDKTQNILSKFVLVTDKPVSGPLCFLEIPYEKRTLKSGREGLIKSINTALGKKFQSGNGHRGEYWVDNTLWRVFPNVELIILKTEHNLRIACEELLNCTLSTESIKQLGEILCNKIYSKSQLSKKINIVEDKTLFRQESISILHSYTLSKALVTKAYPNKQLADIVTPLFEEVLNKHKNKGFKQEFNFNVYRYDYIVDMLTKWLDEVFLKPSEMVGNDPTLIKAETILKRISDLELNKVISKVIFNSILRKQSQAQPIPMIMFAANNNKILKFDSVHIIKNDKIKDELWIGVNASNSF…
HamA	WP_162725224.1	DUF1837 domain-containing protein, partial [Rhizobiales bacterium]	AHPKNGTTSSTALLTTSCSSLASKPNPRGSNRAVTANRTQIADFISRELADCFVSKDEIDAQINRTGLSIQEIIQNKLADPGSVMAGDFGEILSLFFLGGSGGYGLKKVKKWRFKQDRNKPAPHSDVILLKCADPNQPSDDDFLICAEAKVKSTSSKVYRPIANALEGYESDRTGRLAKTLAWLREKAIESDTADTIRFIERFSKDQIKVAYQRRHRAVAVVDSEFLDGELVQAVTIPTHDGSFKIIVMAVAELKALYEECFKRAVSEAKHG
HamA	WP_162976627.1	DUF1837 domain-containing protein [Pseudomonas aeruginosa]	MTKTWTHNGTKVSGRFYYVRLRDSQPTVDELIEVAHARMVNFAIPRLRINEAVQAMVSTPSNIDQWVRLVTEARDLFIKTDKETGRSGELGELLLYMLLEWVLKAPIVACKMYLKTSLQMPVHGTDGIHLGSDGNNLVFYWGESKLHGTLSSALADIMKSISEHTSSVDKYKNEVRIIRSNLNVDELDSQALEALKKYFNPYAEESNNYQDCYACLAGFDSKIYEKVKDLPSEESESEFEKLYEKRVSEACDLIAKKVSEAGLDTFRFSFFLLPFPSVDSARQKFQDKLWGKS
HamA	WP_164053305.1	DUF1837 domain-containing protein [Rhizobium leguminosarum]	MTGGELSQGSVDQAESPDLDMVLAALRRDYSKLGPRIRELQHEVACECEGVTLRLHFPAFRQGKTTVHELVELAWLHLTPFALTRKEIDAVRALQSTLPFDDFLIKTTQLNDAAAKLFIKAHKATNRNGEAGELLLYLLTEWILGAPQFIAKMTLKTNSQMPVHGADGVHVRYCPETARLFLYWGESKMYGDVGAAITAAATSIAKSLQPNELDHELQLVQRNIDFTGLGADGKAALLRYLDPHEEEYNERKDVITCLIGFDFDGFQKARAAGDQGAEDSFRALAKEKLADVAPKVSAALKTAGLGSQDVELFFFPLPAVQEFRDLFQARIGWLP
HamA	WP_164829556.1	DUF1837 domain-containing protein [Sinorhizobium medicae]	MAALSRDYSKLGPRIRELKHEVTCESAGVTLRLHFPAFRQGKTTIHELVELAWLHLTPFALTRKEIDAVRALQSTLPFDDFLIKTTQLNDTAAKLFIKAHKATNRNGEAGELLLYLLTEWILGAPQFIAKMTLKTNPQMPVHGADGVHVRYCPETARLFLYWGESKMYGDVGAAITAAATSIAKSLKPDELGHELQLVQRNIDFTGLGTDGKAALLRYLDPHEEEYNERKDVITCLIGFDFDGFQKASAAGDQGAEDAFRALAKEALVAVAPKVSAALKTAGLDSQDVEMFFFPLPAVQEFRDLFQARIGWLP
HamA	WP_165838216.1	DUF1837 domain-containing protein [Pontibacter sp. 2b14]	MPIKEDTIHGLLASTKALLNKMYFIEDSFDLGVNNRCIGTCINYSDLLEMQDEFIEELVATVLRYVYSKRKQNQMKAHLINNEERDEDNAFSILQARAKSKFRKADVKGQISELLIYNLLQHHFKAVPILRKMPLTTNPELERNGADAIHLGVEGGKVKIYIGECKTSDRETGAFNYALTESIKDVILHYKSHRNEMNLYVYEDFIPEELEDFVQKYLNGDITDVQVNLVCMVSYGNKDTITGNSREEKLEDTIEKVRNAVRSINRDILHKKIDSALKPRIHVLIFPINEMNSLLEKFSKKIG
HamA	WP_165947926.1	DUF1837 domain-containing protein [Micromonospora sp. CNZ303]	MSDFRRWCTVGTPVPTGGHLAGVIESHDDATGVTTIAAGLPNTYAKPGSLARIAERMGKNAVAEFLRNKLPTSASARSGDMGEILATAYLHEEQGCVVGPSRLIDRDHQEWAMRGDDALGAKFDSDGKVRIMKAEAKSRAKLYQKTVAEARDGLSRNGGLPSPQSLAQFAERLLSTADSDVGDAVLALQLGEGVRPEDIHHLMFLFTSNNPGKYVTADLESYRGSVSQLTITLRVQGHQQFIQEAYEKVTAGGP
HamA	WP_166330480.1	DUF1837 domain-containing protein [Leucobacter sp. HDW9A]	MTESPEPLLTPSLLEANLGRFNALFCEPLSAALQAKTNLHLHILQVQNGDFDLPGLYRELKGNSVAYVLSRLNYQKVLDDPSLMMEVASKVQSQFRKPEKNSGEGGEVILYSLLEGSLGAPKVLSKMELKTSSQHYVHGSDGVHLLRVDDNNYQLIFGESKMYGDAGTTGSSVKRGIKAAFESIGDVHSEGFDFDTWLVQSELLKEQLNETRLEALAAILLPSSGGANGIKKHNAFGIFVGYEIDVTDLKVEEMQLDDIEAELIQRATEALEAEHDLIRSEISNRGLGIYPIHIYAVPFAKRGTGDDASGIEKVRFDLAAQLGNYRVLKK
HamA	WP_169752752.1	DUF1837 domain-containing protein [Campylobacter mucosalis]	MNDVIERKIGESIILEIHNLGDELKDKIKEQLVEICHGEYALVSGLNYHSFDETVKELVNHRIPSNINRKVGVIGELLLNVLIREFTDIKIVSPFFNLEERHVKKGFDIIAVDPNKDLWIIESKAGELGKLKTSTEKVCERINTAKRDLDTRLNMHNSQLWLNAVNSVRSALDDTSEKNTIVNILNKNSSSCLSNDKNVILGGTVFCIFNSTIDSIELRKLHNSILSSNKFSKLKLIAIQKQTYQAIIDFLVTLV
HamA	WP_169764482.1	DUF1837 domain-containing protein [Campylobacter mucosalis]	MQNTFTKYNKDKLKFEVIIDKNFVDKYFNLTIANQYESNQWCYNKFINFLFDNIKYSALSAKERNACLNEDFTIVEKSINNSKLILDDKKCGEIGEIALYGVMTKYYGALPVVPKIFYKQNKNDYAKGADSVHIVIENKDNFSLWLGESKFYKDIQKAIDEAIKSIIELLKDDKLKKEQSIITSIGDLDELEELKNNQELLKNIKNKLGTQRSLDEIKQILHIPIFLLYECNLTKKHNEFSDIYKNELSQNSKQILKIIYEKLKKASENIPHIDKIFFHIILFPVPNKEIIIEKVKQKAKAFND
HamA	WP_171528474.1	DUF1837 domain-containing protein [Acinetobacter sp. ANC 5378]	MIVTKHEEYRLNSIFIVESTDDDGNTIRGSGFAISGKNILTANHNIGENYKNIRVYVSTDNFNEDKYFEANCIVNDDELDIALLEIFDNQIEDYIDLYVASVNLDSEVLSCGYPCEKEYHDALIKVKITNSFENIKTSPYSFEISQSNTITNYEGMSGAPVLYDKKCIGILIVQQGQNTLYAISIKDILDNKNISSKLEELGVEIINQEGFDYKPPKYPKSPFNYCINCIEDEPNIKGVDIGFSFNKWNLTNLIDLLYDWVIDYCLSIKERSSFTGGDRQLFKLARSHYPIGDLNALADLCLHVAIRESYKTIPVMNKIFDVNNRTFSCTHAVLNGGQLELWIGASSVNRTMEEAVLNSIENIKYILDISSLKNRIYALTNQIDSSWPYQEKLKRLSDA…
HamA	WP_172343126.1	DUF1837 domain-containing protein [Novosphingobium sp. SG751A]	MNMVSSKIQAALPDSPALARAFERLARGKRADLLANLVELEGHCELEGTQARTHCYALALDGMGWPRSDLLVESICDFVIDYAIPRSKINEAVKSCEEAGHQGALVRLAKEARSLFTHLNQSGEGGELLLYCLAETLLGFPQIMAKMHLKTAPELHYNGADGVHASVDPASGQLCLWWGESKMHKTATGAIRECMASLVPFLVEPQSATAKRSRDLQLLRYGIDLDDKLLEQAIKAYLDTSNRLYGKLKFGGIGLVGFNDACYPPHPKKADADAIAEAVTKNLVAWKTSLGKRIDTHQLREIDMHLFFLPFPSVDAFRKKFLAEVGAR
HamA	WP_172842985.1	DUF1837 domain-containing protein [Dehalococcoides mccartyi]	MSETLTKTLQHGDFASVFQEIEQPEKVDWMTDGQLRLFHLSISDNEISTEDLKAYVYRIIGDYVFSRARIENFNLTGDTQAIVAQAMRVLRKNGGPDAKGTGAELGEILDYTFLEERLGAPKIMSRVELATDAKKYASACDGIHLLTSSTSGKPYHQIVFGASNIMGDIGYAIEGAFDCILRMEECKNSELRMVRDVSLEVMCDAEDIQLARDILIPSREKKAVCNTSYGVFLGYSLGLGKDYPLTEYEALAEAKIRDDIKTEIPHILQKIKDNNLGMHSFYFYVLPFNDAEDEKKSIMEAVLKGDVDL
HamA	WP_173753305.1	DUF1837 domain-containing protein [Blautia massiliensis]	MSDNLSKTVHGDFDAVFREVTQSCPVSWITQGELRLFHLNIRNNKFNPEEMKKLLYRNIGDYVFSRAKIEHFKVTGDAFAIVSQALRVLQKNGGADIKGTGSELGELLLYSFLEEKLKAPKLMSRVELSTDAKQYASSCDGIHLLTSGVSGMPYHQVVFGASSIVGDLTYAIDAAFESIVEIEKNEDKELHMVDNVIFDRLLNDDEVELAKQIFVPSPNPTVNYNTSYGLFLGYTIGLDPNQYSVAEFPGIVEEKMQEDIRRNIDYILQKIRDNNLNLHSFYFYVLPFNDGETDKKDIMEAVLKGDVDL
HamA	WP_175354184.1	DUF4297 domain-containing protein [Aliivibrio fischeri]	MYQMDENNSGGVGAKKGFFFQDYVTTLFVSEMLLDNRISGVGCEVGDDIDLFHPKNIVTHVQVKTGTVDNGWNLKELKACRNLTKDKKPKRHSSVLHKSLELDKYTNLISKFMMVTDRLVKGPLCFLEIPLDNRSAKTGRDQLVKSINSALGKNFSSKNGNRGDYWVDNTLWRVFCSTELVVLQVEHNLRAASEELLNCVLTNESVKQLGEILCNRIYGKSQLCKKMHSVEDKTLSRIEAIDLLRDYALKNALLPKAYPEVDLPDIVTPLFDERVENRRKRGFVQGFNFNTYRYDHVVDMLVDWVDEVFLRPSELTSNSQAIRKSMELRSRIAQFDLKVVTSRTILNSIMRKQHVAQPIPMVMFAANNTKCLKFDSVHIVRGNDDNHELWIGVTEFIEN…
HamA	WP_177821112.1	DUF1837 domain-containing protein [Clostridia bacterium]	MITCSRFQDFDVYSEYTEKQFRYIHITQPDFYGKLCEYLLSPEIINAHTTFNIDVETELSIENYREIYDRLIQFIDFEKVINVNDLLDPSLKAILDAELINFSTDLRKDKWGRVGEYIFNIILDTYFNLDCVIRKFALNTSPNMPVYGIDTVHCSLENKCLFFGESKFVSNLSNGVELINKSLEKYEAQISKEYFNITNTNFRRNPKFLDEFQKYLNLCYTFSEFIDELKIETIGIPIFIAHAGNYNTTDIFNELRKIKKKTLFGLKTEYIVISFPVINKENFRKAFVTEANHQLEEIKKCQKR
HamA	WP_178063197.1	DUF1837 domain-containing protein [Micromonospora carbonacea]	MRERQGMSDFRRWCTVSAPVPTGGHLAGLIESHDDATGVTTIAAGLPDTYTKSGSLARIAERLGKNAVAEFLRKKLPTSASARSGDMGEILATAYLHEERGCVVGPSRLIDRDHQEWAMRGDDALGAKFGSDGKLRIIKAEAKSRAKLYKDTVAEARAGLSRNGELPSPQSLAQFAERLLSTADSDVGDAVLALQLGEGVRPEDVDHLMFLFTSNNPSEYVTADLESYRGSVSQLTITFRVQGHQQFIREAYEKVSAGGS
HamA	WP_007893156.1	DUF1837 domain-containing protein [Pantoea sp. GM01]	MIFLENDAMAEVSLFYLPFKTGHSDFTYFFEIIKQEILLNFAFKCSEVEGKIGSEDPTEVEKLFKRAIRRFSKHTAKGELGELILFTLLDVYLEAPKILSKLSFKTSRRVAVFGADAVHAQYVGNDLFVYFGESKLHKDFNGAATDAVISIKSAREKFRDEFDLIESHLDFPNMTDDLQDDILDFIDPYSENDHGNKILSPCFIGFVDSNSFSNSTNEDEFFESYIDLAKRYTVSYFNKLVAQGIEIKKSSLLLLPFSSTDELVQQFIDYLGIQE
HamA	WP_010791936.1	MULTISPECIES: DUF1837 domain-containing protein [Pseudomonas]	MDGVTFKQAGQYAMCCIENLSDELITALRDNLTRICHGADLGSRNMVIFKYEATLKSFWDRYSTKDLNTRTGMLGELLAHVIILKKLDSFDVVSPFFNMEEKHIRKGFDLVLYESTSNEVWITEVKSGGAGKKTSCAATKALLAKARDDLKGRLAEAEMNHWLNAMNAAQKSINDKTRYKESVLEILGMEGEKAYGNSAVASDNNVVLVSALFNDATQKVEEATISGFTDSLLTTPIFKTVLVLSIQKGTLQKLEDFLRTEAGC
HamA	WP_020486004.1	DUF1837 domain-containing protein [Rhizobium leguminosarum]	MDGDTDNLQRLFRSLERGGGEQLDAFIFFDKENKIEIPPEITLSFIIPQVDINGTCRTSALIEFLQTKVVDFCFGRKIISAAKKKDDIENSTRNTLALYRKAKVLFSEIKTSGEGGEVLLFCLAELALGFPQLISKFQLKTSGPMHVHGSDGVFICAAGDVLHTYWGESKLHEKISSSVPTAIQSISQYLTEPLSLSAEKSEDILLITSQEQLEDPNLQNIIKSYFDSTEKNSLNNKNCSVCLCGFDQEQMYSTPISPQKMKDDLSAKIADWTEYLKQKIVEGNIADREVHFSFCR
HamA	WP_027152570.1	DUF1837 domain-containing protein [Mesorhizobium sp. WSM2561]	MTTLSFEDFRKVIASNPKTLDVHLDLVERNLEVEGCEVRIDCHCLKVDANGKVSLKRLAEFMRTVIVDYAIPHEVRQRAKERDDREKTTAATLALYFRALGTFTDLTTTGEGGELLLYLLAERFLGLPQILCKMDLKTSGQVHYHGTDGVYASVDEEGVLNLYWGESKIHADAAHAIRECLKSLRPFLVEEEHESSKRERDLVLLSERADLGNSDLNLALRRYFDNSDPLVTRKKYCAVALVGFNGDGYPAPGGKCSANDVIDASREALTKWVTNVSNRIVLEKLEECRIEFLCLPLPSADDFRAAILEALGLEK
HamA	WP_027711215.1	DUF1837 domain-containing protein [Dickeya chrysanthemi]	MIKKLTPQLMNHSSIKNILRKKDVILHLEDGTEAEVSLFYLPYIAGDRDFTFLFDMIKKEILLNFAFKCSEVEGKLKSGDSLELEKLLKRAIRRFSKHTAKGELGELILFTLIDVYLEAPKILSKLSFKTSRRVAVFGADAIHAQYIDDNLLIYFGESKLHKDFNGAATDAVVSIKSAREKFRDEFDLIESHLDFPEMDESQQEAIMDLINPYSNYDYSQKILSPCFIGFVDVDTFQKSKTETEFINNYIELARKHTINYFNKLLTQGIEIRQSSLFLLPFASIDVLVQQFIDYLGIEE
HamA	WP_027571511.1	DUF1837 domain-containing protein [Bradyrhizobium sp. WSM1743]	MPLFEDWCDNDEEEDDKKRLWKLTEKEDGREAIAESLAETVRSHYDALERIAEDVEELGYEDASAILRERLPRGKKARSGDLGEILASELTEEELGFSVPVRRMRFKDGREVALRGDDFIGIRYNEATDRLRLLKGESKSRRTLGKATIESARTALDRDDGRCTPASLLFVADRMMERGGSDEVLGKVIRREVARHALPPSRIDHVMFTMSGNGAPQALVTDYEGLDQTRRQLVVNLHIEDHQDFITEVYEQAGDIGDD
HamA	WP_032699253.1	MULTISPECIES: DUF1837 domain-containing protein [Enterobacteriaceae]	MNNKLKPQLKNHDVIKKVLRKVEVSLLLSDKRKVETLLVYLPIENGESKHSVFFELIKDELLHNFALTCKEIDRKLKRPSKIAIDQLFKKALSKLSQQTAHGELGELILFTILDVYLQAPRLLSKISLKTSARMPVYGADSIHAQFIKGGLRLYLGESKLYTSFSSAATAAVESIKSASDKYIQEFNLIDSHLDLPELDEDSQEELIRILNPFENTSKLDFIHSPCFIGFADGNLIKDATSDDDFIQRYIHVAFEHIDDYYKKIELQGLDINSTTLFILPFSDIKKLVDSFIAHLEIAK
HamA	WP_039980732.1	DUF1837 domain-containing protein [Selenomonas sp. oral taxon 149]	MEHLCIGSYVRVMTSCAISAERKFDPFCEKIFLSLCDEGAKVFSYKAADGFEVTYSPTNFSKIHSAAQNLPTEIMQMALRKDAHDIERYFIAEIIPALEEARKKNAVLALKNIIVKDKNIADTTQLGTLRNLTKKELMDKNEFILSEFLTDIFIYAVAKTDNTTDSSFTKSIKKNFYAVYSSMRDTITFYEVSRPKAVAAIPLTIKGSFNHVFTPISRETLSISANHDLQIFCLKFDDFDFDYHGLWRYLRNNIGYYVYSRVQINRYVIEEEIASLAYDAIAHIKKFIEKNKLQSENSLGELLLYIFLEQVLQAPKLMSKVELRNHNDLISSESSGIHLLTANTDVTFSQLILGVSMLNTSLTEAIDAAFADAQKLKSRKKDERSFVESSIFNGAFPSD…
HamA	WP_040035934.1	MULTISPECIES: DUF1837 domain-containing protein [Pectobacterium]	MTIINEVNKYVSVNKQDFDACIDVVEQSFCIKSLCAQVRFHHLKFDGNGRPMVKALAEKLYEYIIDYCFSMQDRVEPLSPQQWLALAKQARSLFRHPKVTDNSPDKTGEAGETLLFFLMEAIIGAPQLVAKMELKTNSNDEVKGSDGIHIKWNEKDKLVDFYFGESKLYQRISSAMDSALKSIDDFHTNEMYKHEFIMATKHYKYAKDEVREAVRNLFISGEPGSDVRVNHACLIGFDWNGFDKFDYSSSIPINEQFLTELTNTMPQWVDLLDEKFSEFNRKYLRFDVFFIPFPSVVDFRNEFNKALD
HamA	WP_042372927.1	DUF1837 domain-containing protein [Bacteroides neonati]	MATPFNSEKIIIQQINNVDFSTFLVGFDLNDLGEKEYRIKSLVTKLTHVIHEFAFGFHEDTQTDNTETLSKLTDAAKSIYKIDSFQKVKDIYDNNGAIDDDLEDKYLRRGEFGELILHLLLRDFYKTIPLLSKIYFKDSLGHAVHGFDSVHIQEETQTLWLGESKIYTDGKRGVKELVNDIKEHFKSDYLDSEFILISKKLKHLDNIPQKDYWLDLLTDSRTLKERLTTINIPLLCTYQCDLFSIHDDETKQEFIDAYVNEMNEIKNYFDGKNDHPLKANLNIILILFPVQNKTELVKAMHNKISLLQILGE
HamA	WP_042516224.1	DUF1837 domain-containing protein [Streptococcus pneumoniae]	MEKMHSYIKYLIHEDPIITDEGKQVEILHLDIQDDPEIFEDWANQFRRNYCSDDELAEMIGFMNISPKEYLKNFKLPSDSGIGLSTMSGDFGEILVSDYLQNIEEYVVPRTRYDSRVNKDTSTQGSDVLGYKQDSSNVSNDEVVVIEVKSSASDSSSSQAKNKLQEAINHSDKDFERFSTSIVASYLRLKKSNSDQANVVERFLNITDKPFNVIYGAVAVYSNQSYDIDVIKTVVSKKHRDFQKLRLLVIHSDELMKFIRELYSKASEV
HamA	WP_042592593.1	DUF1837 domain-containing protein [Yersinia pseudotuberculosis]	MINGNLEEFNLECIYLLSALLPNASIRRGTCFSIAKDLLLTANHVVNGASSIQIFLSSDLFSLGQGIDAECIYSNENLDIAILAVPEGTTNNAMPLYSTAVNLDSDVKSCGYPVEKEHYHAPIRVKVTNTFSHMSSREYSFEVSQSNTVTKYSGMSGSPIMHEKYCIGILLVQQGGNTLYALSVKDFLIDTVLQDIMNKYDVKITVQDGIEYKSPDYPSSPFKYCINCNADHPNIKGIDIGFTMKQWNISEFAESVYDWIIDYSLSHKEKTNFNGSDRSLFKYARSNYPVDDLNALGDLCLHIALRESYSTIPIMNKVFDINNKTFSCTHAVLNFDGIELWIGASAVTQNIEEATLSAIERIKYIMDVKSLKNRLIMLTSEIDASWPHREKLKRLADSN…
HamA	WP_046315496.1	DUF1837 domain-containing protein [Lactobacillus mellifer]	MVKLKFGSLLSGFWACSNMTQCAACDHLFKLVNSNYDVQEGVATKMKNCLASLPRDIAQKIYYIEEDDEFVENIQNDIVPLITKPLPFIAFIIDCLRKDSSLNDDKSIGMKSKRYYLKCKSFDLAKTIADFLFFTIIQNDNRDSETHEYIKRLSKSKINSFNTKGLSLIKASSPPKNFDLTSSNDNFDSVFEEVCVGNLNIPNPNNIHGFKLKNNLYEADYTQLIELLQNNICNYVYSRAEIDQLKKHIDFADVQRKTLLAASKLNIQSSTLGDLLTYLFIENEEKAPKLMSKIEFNNYKNDFDGIYLKKINDSYQIILGASKIHSSIHDGILDAVERIRTLISQSFHPSVLVSDFNFNRRFSVDDIKALKQIFIPMHPQYELEVKGFGIFIGYSMNLS…
HamA	WP_048500652.1	DUF1837 domain-containing protein [Chryseobacterium koreense]	MTPFNSDKIIMHQINDDQLSSFIVGFDLDENAEKVYRLKPFIEKLTDVIHEFAFGFHEGTETLNTELVSKVAEAAKSIYKIDGFQKVKDIYDNDGTLSDDVTEKYLRRGEFGELILHLLLRDFYKTTPLLSKIYFKDSLGHTVHGFDAVHIQEDTKTLWLGESKLYHSGKSGVKALVEDIAEHFKSDYLNSEFMLISKKIKHFNNIPEKDYWNNLMSKSSTLSDQLASINIPLLCTYECELFSKYSDEKCEEFIQEYTLEINALKDYFDSINVHPLKSHLNVILILFPVQNKKALVKGLHHRLSLLQALS
HamA	WP_050108722.1	DUF1837 domain-containing protein [Streptococcus pneumoniae]	MEKMHSYIKYLIHEDPIITDEGKQVEILHLDIQDDPEIFEDWANQFRRNYCSDDELAEMIGFMNISPKEYLKNFKLPSDSGIGLSTMSGDFGEILVFDYLQNIEEYVVPRTRYDSRVNKDTSTQGSDVLGYKQDSSNVSNDEVVVIEVKSSASDSSSSQAKNKLQEAINHSDKDFERFSTSIVASYLRLKKSNSDQENVVERFLNITDKPFNVIYGAVAVYSNQSYDIYVIKTVVSKKHRDFQKLRLLVIHSDELMKFIRELYSKASEV
HamA	WP_052508606.1	hypothetical protein [Bacillus cereus]	MSHFLCHFSSEKKDQYMILNLDNEMELIEKLPDYYRKCYIHDENLKERISNFELPAQKILEKLVPDPGKTMSGEFAEILTYQLIIDMYKEYNLFGPKKWLWKVDRNEPMKKTDVILFGFKSQGMVSCEDLVVSAEIKSKATEGAFHPLQDAINGSKDDYVKRMAMTLSWLEEQYIRLNDLEAKNSIQRFIDSIKPEYGPFRKHFKAMAVIDSKMIQDELNREIDLSVKLYKKDWKKIQKECEDFGATYDDINRMLSFKNVKREAIVQSSCKQKDYILYLYDLYHFKLVDYSDVTIISLENLKETYEGIYKRILTSYQEVINE
HamA	WP_054090266.1	DUF1837 domain-containing protein [Pseudomonas syringae group genomosp. 3]	MDGVNFKQTGQYAMCCIESFSDDLKETIRANLTRICHGADQASRSMLVFKYAATLKSFWDRYSTKDQNTRTGMLGELLAHVVILEMLDDFDVVSPFFNMEEKHIRKGFDLILYQPSSNEVWITEVKSGAAGKKTSCAASKSMLAKALDDLKGRLAESEMNHWLNAMNAAQKSINDKKTYKESVLAILGMEGDKAYGNSAVPSDNNVVLVSALFNDVSHKIMETSIADFTTTLTTALIFKTVLVLSLHKGTLQKLEDFLRAEAGC
HamA	WP_054375656.1	DUF1837 domain-containing protein [Pseudomonas aeruginosa]	MDGVFFEEFEQFALCCVENFSDELKESLRQNLSRICYGANQASRERNMYKYAATISAFWERYSSKADLTKKGMLGELLSHVIILEMFPRFEVVSPFFNLEERNIKKGFDILLYEKNDKSVWITEVKSGELHAKKDQSATTKDLLVTARDDLKKRLAEQQLNHWQNAIHAARIAINERSDYKDVVIDILESEGDLVVGKKAVSQDNNAFLASALFSDVSSKVAKSALLDFVSDLNGKSLFKSFFVLSLHKGTLSKVEDFLKLEAGV
HamA	WP_054392939.1	DUF1837 domain-containing protein [Streptococcus pseudopneumoniae]	MEATHRYMNYLISENPIYTNEGKKIEVFHLDIQDDPEIFEEWAKQFRRNYCSDDMLLHMTLVTGLSASEYLSGNKLPSKPSTKSGDFGEILVSDYLQYFKNYFVPRTRFNSRINKDMPTPGSDALGYSFDPHNPDKDEVIVIEVKSSASEKCDEKAQKKLQEAIDNSQKDFIRFSTSIVASYEKLYSLNPGEAEILTRFLNFSDNPFKVTYGAIAVHSNDSYDLETIKQVITEKHRDSEKIQMIVIHSEKLMDFINKLYLKASEV
HamA	WP_059058518.1	DUF1837 domain-containing protein [Halobacterium hubeiense]	MSDSTTDPWAESTLFDQEELLDHVFEVESWQFQSLEVSTYCIKPGMGTLDDAAFIQFLGRKYPYFVFPEDEVDDYDFPYREAQRRADFDEDSKYDGKLGELVLFVLVDALLDLPLVSHKIGLMQEPVQDQKGADALFYGLYDGNEALGVGEAKIYTRKSQGIDSAFESTDRFHGAQGDAKTRHELRVARNNLSANLDEDQFKRLLDVFSPGKSQHLHVHPIFLGYQADWLTEKQKECNSPQELEEEIVTEIKDSEIQKDVQESLSEDYPNLEKYETVFMLFPLEDVDEFRERLQEEIFPHSVNH
HamA	WP_066043591.1	DUF1837 domain-containing protein [Bathymodiolus septemdierum thioautotrophic gill symbiont]	MLNITDKSVVSEHTQDRHSFKKVELKGAEFQNLIEELIDILPDYYIDPLSMASTLERLGKPAAAEKLRIKLPKVTKIRSGDIGEILTTDYIDEKTVFSVPIKKLRWKDHRNMAMRGDDVIGVLINQENQTIKFLKAEAKSNQSLSRNVLSKARDELDLDEGLPAPHALEFVAERLRDTGNQTLANLIEKAQLSDGIGNSQVEHLLFTFTASKPEKLQKEAFDDYSGNIKQSSVGFQVSNHQELIGSVYQGVLDGLGD
HamA	WP_073000193.1	DUF1837 domain-containing protein [Chryseobacterium molle]	MKQSLQNLITDSILLEYNLPNHTLNYQKSCITHNDLNDNCYKIDDLVKLSRIVYESVLYYSYDQYQLEGGHHQGMFENAFKRKFKFNEAADETAKLKLGFYGEALLYSLLKIFYNNETLVCRGYFYDIQKKSEVTGYDCFHLIQNEDDLQLWFGETKFYQNGTSAVDSVFSNITKAISNDYLIETNFTTILQSKGNIQDKDSTIYKILDKWEKSLIPNLVNELNSNNIKLVYPILITYDQHKDGYNDSINEIITHINTKYNTTSFPNIGIDYSIFFILLPISDVKQCKKQIIEWIDSKEPLMS
HamA	WP_075078504.1	DUF1837 domain-containing protein [Terrimicrobium sacchariphilum]	MTNIISPHPEPFWEVRVHDLSIDPSLTGLCVGYEMEKWRADQLAEHMMEWLPDFALSSSERAGVHSGNMVRLMREAARKIYKSEKFKSRGEFGELFLHAAIRTVFGSVPAISKIYYKTSANDTVKGFDAVHVVGPPDCMELWIGEVKFYKNINSAIRDVVSEIESHTQRDYLKDEFLWIKGKLDERDPHAQQLKKLLSPNVSLDTVFKRACIPVLLTYESDCVGRHTACSDEYIQGFEEEVIKNHSSFVAKMKAIEISPALNVRLFLLPIHLKNELIAALDRNLKSWQNK
HamA	WP_078227731.1	DUF1837 domain-containing protein [Flavobacterium sp. LM4]	MTKQINLIGNHPNIDHPLGAWLKVNDIAVTASKCHRELTERNDEGNEDFILWMANKLISHHYSNFRLQQLKKKYTELGFEKYAEQNRKLPIADKVKKGNATEILLTEYIQSTLNRDLIKVFKLKYNPNVDQAIKGDDTLMVDLFEQVNGNDLKIYLGESKFRKIPSKKVVDDVSNSLEKEKMPLSYSFLVEEIAKSDVELALKLDDFIVQDIKDKGQLIYTGLLLSNEDTSRFVEKNLNNDNPELIFISIGIKNPESFINLVFEKANQLIANPAAL
HamA	WP_078534340.1	DUF1837 domain-containing protein [Vibrio parahaemolyticus]	MTAGALEEFKLESIYLLHASFPGEKTKRGTCFSISQDLLLTANHVVDGATLVKVYLTSDAFADGTHIEAECVYKNEAIDIAVLRLPAGTTSSAFDLYATSVNLDSDVKSCGYPVEKEHYPAPIRVKVTNSFEHMTSREYSFEISQSDTVSKYSGMSGSPVLYDHYCIGILLVQQGTNTLYALSTKDFLNDSSIREIVDASDVNVVVQEGIGYKAPPCPASPFNYDICCNDEHPNIKGVDIGFTMKQWNLDEFTESVYDWIVDYCLSHKDKANFKGSERGLFKYARANYPANDLNAIGDLCLHIAIRESYSTIPVMNKVFDVNNKTFSCTHAILNFDTVELWIGASSVSSNIEEAVNVAVSNVEYIVNIKALKSRLIMLTSEIDESWPHKEKLERLADSS…
HamA	WP_079980888.1	MULTISPECIES: DUF1837 domain-containing protein [unclassified Haloarcula]	MSEPNSANDSWSVHTQIDREEFLEQIFKCAEWEEERLNISAYCVDPNHNVIETGPFIEYVSNKYPKFVFSQDEIEEMFEEGTWPFKEAQKRSDFTDDPSNDGKLGELILFLFVDAVLDIPMVSHKIAWTQEPVQEVKGSDGLFYGIYDGKESLALSESKIHKRRHDALRNSLESIKRFHDHRGNTKTNHELNVAAKNLSSNLSEAKIQKLMDLFTGRDTSYQQIHPIFAAYNESWMLDIQAESDDEEELRERVTSELRDSGVKQYLINKLNEDEYQSLKKYQLIFFLLPLEDVDSFRKELQHAIYPFKNS
HamA	WP_080778328.1	DUF1837 domain-containing protein [Chryseobacterium phocaeense]	MPTEQEKLIGSHPVTPNFFANWLKSEDSKILATKPNKKHRKLAELPSKRKVAIEQIAEWIIEHHVDGKKIKRMQSRKAEIMAKYGIKMEDYIDNQNFFPRIENTKSGNATEIILSRYLQESAGVQILAYKLTYNPNVDQSMKGDDCLLFDTKNITSRIIVGEAKYRAKPSKQTVSNMVKNLENSKRLPISLPFISTHLTSIGNEDLASQIDDLNFEVSKGRIPIINVGLLLSTLGNSKTTDSGICVEENLDSTNPNLVVLSLGVDKPLEIITEAFKLARAKLISQI
HamA	WP_081386099.1	DUF1837 domain-containing protein [Actinomyces oris]	MTNNPLPLSLLNRDRFLGLFYDPTDFSINVKSNLHLHVLRIEDGSFVLEQLFKEMTNSMLGYVYSRNNLDKLWDDKSRTVEFVTKAQSQFKTPDSNAGEGGELLLYSFLEGHLKAPKILSKMELKTSPKHYVYGSDGIHLLETAPNDYQLIFGESKMYADIKQGIRSAFDSIGNIKQDRFKFDTWLAESELLKETLDPDKAELLASILLPQPSSASKIKKSNAFGVFIGFEIDVTSYPFESRDATQIENDFRQTADDKISSELHTIEDEIRNRGLGGHHFHIYALPFLKENVNGTVRGIKEARYDIASRLSNKS
HamA	WP_081632583.1	DUF1837 domain-containing protein [Oxalobacteraceae bacterium AB_14]	MSLFCTANKSMDITKLLAPTHKLFEAIEVYKVDMGLKPHGEHYASNIKLIDFKFNKAHLIKRLREAIVRWVFSSSETDRIFKEAFGVDEDHAAASTALYTSARETIRISAPQGQFGELILSAFLQHLFSAAPLLRKQVVRTSDNHERFGADAIHVSTGTPYKLFLGESKCYKSAYTFNAAFQASLESMCNTIENFEREIQSFTTGGFIENDLKGLALSILKNEISDLEIHPVCIIIYNEKQKISAVGANNRQEEIRNALISRCKNVPSDAYDSIDESALQRFIYIIFPIWDLEKLLDEFIEAL
HamA	WP_084269992.1	DUF1837 domain-containing protein [Patulibacter minatonensis]	MARNERGRVVRVPGPDIAAIAVRVSLAHPDTPIYGFCVGHESGLWRKNVLLRFAGGFLLKFALRYDELRLSSDADWQGSIYRAAELVFSSPNYKRRGEFGELLLHALLESFFATEPAIAKIYWKTGLGDTVKGADAVHVTLEPSPDGGDELFLWLGEAKFYGDSKSGWKAAAKSVAASLVSTKLRSEFDAIVRLHDPSWPHSQRLAGLLHRDVSLSAIADRIVVPVLVTYDSAALKAPGPQDATYPDVLSLEVDACANTFRVELQELAGEDDELAGILGRVSVVLLTVPLLDKQDVARLFHSRLQGLMLGTS
HamA	WP_086931893.1	DUF1837 domain-containing protein [Agarilytica rhodophyticola]	MRSSLKLLIQETILFKYELPNNKASISKSKISTGDDSCYSVKSNNDLANIIYNAVIEYAFNEYQITESDFDTLHRRALTRKLKFNDNSPDTQKLKYGFYGEVVLYCMLYIFYKAPPVIARGHLYQILENGETKGYDAYHLIDNKDQSELWFGEVKFYANFAAATTGKNGAISNLKKVISDDYLNMNLIAISERENDLAANSSTIKPILDYIKKNPDINISELSNKHNIKLVYPILILFDSNEESYDETIKKAIEHIQSEAEEMRFDISIKVSLFFILVPVGSAKEIKSKVLEWIKDKEPLML
HamA	WP_088444379.1	DUF1837 domain-containing protein [Flavobacterium columnare]	MKQSLLDLINNSILLEYSLPNKTLSYQKSCITHTDLNDDCFKIDDLEKLSRIVYESVLYYSYDQYQLEGGYHQGMFENAFKKKFKFNEAANETAKLKLGFYGEALLYSLLKIFYNNQTLVCRGYFYDIQKKSEVTGYDCFHLIQNKNDLELWFGETKFYQTGTSAVDSVFGNITKAISNDYLIETNFTTILQSKGNIQDKNSTIYKILDKWEKSLIPNLVDELNSNNVKLVYPILITYNQHKNGYNDSINEIITHINTKYNSTSFPNIGIDYSIFFILLPISDVKQCKKQIIEWIDSKEPLMP
HamA	WP_089670504.1	DUF1837 domain-containing protein [Halobacterium jilantaiense]	MENEIEVPWSEHTVIEESELLDNLSDAGEWGEDKIKASSFIVSPSYGTLDYDGFVSFLRNKFMFFALSEEEIQESERPHLEAQQLSDYKDDAKMDGKWGELILFTMVEGFLDIPMMSHKLGWKQNPTDQVKGSDGLFFGEYEGTPTLGIGEAKMYTDLDSGIEEALDSTDRFHGEDSQLRNQHELTVAMGNPSDNLSKEKIELLSSLFTGESQDYQMLHPIFVGYEDEELEEFQTKPVEDDQELVDQLQDHVEDTDLLSKVTDSLEDDYSHLRKHWLTFFFLPLEDKDRFVENVKTAIYPWTTNH
HamA	WP_091525924.1	DUF1837 domain-containing protein [Flavobacterium ummariense]	MKQPLLDLVNKSIVLEYKLPNKELKYEKSCITHTDKNDDCYKIDDLEKLSKIIYESILYYSYDQYELDGGFHQGMFENAFGQKFKFNHKAKETYKLSLGFYGEALLYSMLKIFYKNDTLISRGYFYDIQKKTEVTGYDCFHLIQKDDNLELWFGETKFWQNGKAAVNDVFKNISKAISDDYLVDTNFATIRQFRGNIEDKTTKIYQLLEDWNKRLITNMVEELNNNNIKLVYPILITYDQHKDGYNHSINEIITHINTKYSTTSFPNIGIDYSIFFILLPISDVKQCKRQIIEWIDSKEPLMS
HamA	WP_091692316.1	DUF1837 domain-containing protein [Algoriphagus locisalis]	MTKQIELIGNHPKEDHPFGSWLDANDIPATATKCHRELTEKNEEENEDLILWMANTLVKHHYSTFRLEQLKKKYKELGFEKYAEQYRKLPIVDKVKKGNATEILLTEYIQSTLNRELIKVFKLKYNPNVDQAIKGDDTLMVDLFESEGGNDLKIYLGESKFRKKPSRQVVNDVSASLEKEKMPLSYSFLVEEIAKSDVELALKLDDFIVQDIKDKGQLIYTGLLFSNKDTSRFVESNLNNDNPELIFISIGIKNPENFINLVFEKANQLIANPSAL
HamA	WP_092447030.1	DUF1837 domain-containing protein [Winogradskyella sediminis]	MRESLHNLVKSTIIYKYDLPNAVQSIPRTLFSTENDKCYSIANEQALVEVIYNSIIDYSFNEFDFTKRELDDLHTIAFQERVRFNEADNEASKLKYGFFGEVLLHCVLKLFFKTDTLISKGYFYDPLTKGEARGYDAYHLIEENHTVGLWFGETKFHINYTSAVNDVLKKIKSSLSDDYLSTNLLAIRKNRENLNIKGSKIETILNDWDENPSIKIIEELKQHSINLIYPVIILFQQNKTGYDDSIKKIPKYIEDNYQLENYDLSIPYSVFFIFIPIEDVKKIKKEVLEWIELKKPLI
HamA	WP_095555367.1	DUF1837 domain-containing protein [Corynebacterium hadale]	MVDAINSDDSAELGLTFAYRDEFLDLFYDPSDLQINSRTSCKLSVLKIENGDFILDRLYEALSDASLSYVLSRREIQDFQADPMRAMKITNDVRSRFQKPNAKNGEGGEVLLYALLETITGAPKLLSKMGLKTNNEMPIFGSDGLHLLKVDDKNYQLIFGESKMYGDLGEAISNAFLSMYNASQDRFVQDRCLVAPQLMRETVSDAQLKFIESVLTPTAGSGSSRPQQAFGVFVAFDIEVDDYPLAIHSDEEIKAEYLSRANDKMAAKIPLIRKKIHQYGFDAVPFHIFAIPFLKKMVNGEQLGAAQARVEMQRHLRFGHVPKDQDVA
HamA	WP_096962783.1	DUF1837 domain-containing protein [Escherichia coli]	MKILNEVNSFVSVNKSDLEACIDVVEHNLCIESVSAGVRFHHLKFDGNGKPMVKALAEKLYEYIIDYCFSMQDRPESLTPQQGLALTKQARALFRHPKVTDDSPDKTGEAGETLLFFLLESIIGAPQLVAKMELKTNSNDEVKGSDGIHIKWNEQDSIVDFYFGEAKLYKQISSAMDSALKSIDDFHTNEMYRHEFGMATKHYKYANMEVKEAVRDLFVSGEPGPNVRINHACLIGFNWNSFKKLDHTSSVSINEQFLKELKRAMPQWVALLDGKFNDFNRKYLRFDVFFIPFPSVVEFRNEFNKALD
HamA	WP_098836823.1	DUF1837 domain-containing protein [Bacillus thuringiensis]	MSAFEASKIIKPCISEPNLSAYFVGFDLNDQGEIEYRLRELTHLLLNVIPEFSFGFHEGTSTQNKDLVSKVSEAAKAIYNIAEFTQVNNIYMNGGSISDDDIDKKFLRRGEFGELILHLLLREFHETIPLLSKIYFKDSYGHTVHGFDAIHIQPSTKTLWLGESKLYTDGKKGLTALVEDIMEHFKKDYLESEFMLVSKKVKHFDNIPEKDYWLDLLNGSTKLIEQLNSINIPLLCTYSSKNFSIYNDETRADFIQEYEKEIRMLQDHFYAHNNHPLKSKLNIILLLFPVKCKTELVKSLHKKLYLMQLLGD
HamA	WP_102532246.1	DUF1837 domain-containing protein [Vibrio sp. 10N.286.48.B7]	MFEIETRCNISEQLVGDNHFKILQLKPSEFEKLKACLIDTLPEYYVDPQSIAGTLARLGKTAAATKLLTKLPEVKNIRSGDIGEVLTTDYIEESTGYTVPIRKLRWRDHRNMAMRGDDVIGFIFDQRQQTIKFLKAEAKANKSLSTDVLQKARLELDNDDGLPAPHALEFVAERLRESSNYALSDLIEKVQLIDGIRPNQVEHLLFTFTASDPATLQKIAFDAYGGNIKQHSVGFRVTQHQELIADVYQGVIDGLND
HamA	WP_106082828.1	DUF1837 domain-containing protein [Streptococcus anginosus]	MEATHRYMNYLISENPIYTDEGKKIEVFHLDIQDDPVIFEEWAKQFRRNYCSDDMLLHMTLVTGLSASEYLSGNKLPSKPSTKSGDFGEILVSDYLQYFKNYFVPRTRFNSRINKDMPTPGSDALGYSFDPHNPDKDEVIVIEVKSSASEKCDEKAQKKLQEAIDNSQKDFIRFSTSIVASYEKLYSLNPGEAEILSRFLNFSDNPFKVTYGAIAVHSNASYDLETIKQVITEKHRDSEKIQMIVIHSEKLMDFINKLYLKASEV
HamA	WP_106659608.1	DUF1837 domain-containing protein [Confluentibacter sp. 3B]	MTKQIDLIGNHPNAEHPLGAWLKANDIPATATKCHRELTEINNEENEDLILWMANKLISHHYSTFRLEQLKKKYGELGFPKYAEQNRKLPIVDKVKKGNATEILLTEYIQSTLNRELIKVFKLKYNPNVDQAIKGDDTLMVDLIEQEGGDDLKIYLGESKFRGTPSKQVVDDVSSSLEKEKMPLSYSFLVEEIAKNDNELASKLDDFIVQDIKDKGQLIYTGLILSNEHTSRFVENNLNNDNPELILISIGIQNPENFINLVFDKANELIANPSAL
HamA	WP_109322707.1	DUF1837 domain-containing protein [Allopseudarcicella aquatilis]	MELLKHFEEGSKNFVILSLKDEEWDEFIAKLPIPYKNCYIPDKELEHRIQSFSSTKENELSEILPSIGNIQSGDFGEILSYFIFKERFKKRNVDGPKKWRWKQEKNVAAPYTDVILFSIKKNGKASKDDLLISVESKMKATASSSYHPIEKAIEGAEKDSVSRIANSLCWLRKKYKDETLKANAPIAKLKELVDSIERFIKSETVGEYSKQIKAVAFVDKTFFKDEVEKTVTIPAINGATFEVVVVSIKDLQKVYENVFTQIPKL
HamA	WP_114234746.1	DUF1837 domain-containing protein [Paracnuella aquatica]	MRILDHFVRKNEKDFVFYKLKEKELETFINKLTQNFRLCYISDEELTHKCKANGMTTAEFLESYVLPDDGKIKSGDFGEMFCHYAVVDNWGRKGKLFTGPLKWRWKDRNKPMQYADSIMFYMPDKRASSEDMLLTIESKMKATKSTQHRIQDAIDGATLDKLSRISKTLEWLEEKYARLGLIKERNLVRRYKDPASYGNFNIVNKAIAVVDCECETGEIDKAFENKESVSVIVFSMKDLKSIYERTRVNIINSDCNAE
HamA	WP_114606880.1	DUF1837 domain-containing protein [Haloplanus rubicundus]	MTTSDSSSWEKHTNIDREELEDFLFNVGSWEEGKLQVDTYCVRPRVDRLDMADFINFLEKKYPYFVFSETEIERREWPGKDALKMADFDNDPSHSGKLGELILFVLVDAILNLPLICHKMSQRYDPVQEVKGSDGLFFGEFGEYDALGIGEAKIYKERTSGIRDALDSTERFHGSDSHTKRQLELDVAARSLSDDLTEEELERIIEVLSSDPTQHRLIHPIFVGCEEKWLEDLQAECTEPDELKEKIRSRIADLDPMSYIQQKVETEFDTLRTEWLVFFLLPMEDVDEFRDQLQQAIFPHA
HamA	WP_115315613.1	DUF1837 domain-containing protein [Phocoenobacter uteri]	MNIDFKEYLSVMKKDYENIFDKITHNNTINNVDVNLHFKYIKFNPNGDLKIDLLVETLISYFTHYCFSAKKRSIDNNLSEIEKEKQRNKLNNEARKLFRKWVNDTQITSGEAGEMILWLLIEAVLEAPQVVAKMDLKTNPQLESFGSDGINMKVIDNVLNIFFGEAKLYQDIGKALDSIFDSIGNFHQNALKKHECNMVTTHYKYLTEGEKEKVYKFINDNLNADKVKINHACLVGYDWNKYKALNDINTRKSFIDKFEEEYEKESRRLTKLIQKRFDEFSKKTLIFEVFFLPFQSVQELRDKFNDEL
HamA	WP_118705863.1	DUF1837 domain-containing protein [Clostridium sp. OM02-18AC]	MTSCAIPAERKFDSFCEKIMLSLCPLGATAFSYISADGYEVTYSYTNYNKIHSAGQNLPTEVMQMALKKDAHVIERYFIQTIIPAMEEARKKNAVLALKNVILKDATIADTTQLGTIGNLTKNDLKKKNEFVLSEFLADVFIYAVAKTDNMIESTFTKSIKKDFYAAYNPMADTIKFYEVIKPKPVAAIPLTSKGKFDKVFTPVSSEKLSISAKHDFQIFCLKFDDYDFDYHGLWRHLRNNIGYYVYSRAQIETYMEDDEISALAYDAIAYIKKAIADGKLPTGNELGELLLYIFLEQVLVAPKLMSKVEIGNHGGLMTSESSGIHLLTANETVPFSQVILGTSMIKGDLQTAIDSAFADAQKLKNRKKDERRFVESNIFAASFPTKIYDQLEAIILPS…
HamA	WP_120410700.1	DUF1837 domain-containing protein [bacterium 0.1xD8-71]	MTSCAIPAERKFDSFCEKIMLSLCPTDVTAFSYISADGSNVTYTYTNFNKIHSASQNLPTEVMQMALTKDARAIERYFISAIIPAMEESRKKNAVLALKNIILKDNLIADTTQLGTISSLTKNDLKNKNEFVLSEFLTDTFIYAVAKTDNTTEAAFTKSIKKDFYAIYNQMVDTIKLYEVTKPKSVATIPLTSKGKFDKVFTPISSERLSISASHDLQIFCLKFDDFDFDYHGLWKHLRNNIGYYVYSRAQIKQYMDDDEISALAYDAIAHIKEMIANGKILSGNELGELLLYIFLEQVLNAPKLMSKVEFGNHGGIFTSESAGIHLLTADATVPFNQVVLGTSMINGDLQTVIDLAFADAQKLKYRKKDERRFVESNIFAASFPEKIYEQLESIILPD…
HamA	WP_122075599.1	DUF1837 domain-containing protein [Pseudophaeobacter sp. EL27]	MTAPLDTDFQEKLEAAISGGASVTDSHLHVVERDLVVDGTKTTAHCYIPTLDGNGRLRIKLLVEFLRNRVVEYAVPPSKLQQAKKELNETGSPAALAKLHEEAKRSFTSLKTTGEGGEFLLFALAEKEFKLKQILCKMRLKTSSSMHYHGADGVYASGGEDGYFNLFWGESKVYADAKKAIKACLKSLAPFLTEELGEDAENARDILLLNEYSDLADGHLETVIKSFLSPDDPASKKLRLCGFALVGFDDEAFPSEGETADFNQIVSTIQGQLDNWKKYIGKRVEAENLKVFDIHFVCIPMRSVEDFRAYFLESLGVAK
HamA	WP_123404686.1	DUF1837 domain-containing protein [Pseudomonas frederiksbergensis]	MDGVNFKQTGQYAMCCIESFSDDLKKTIRANLTRICHGADQASRSMVVFKYAATLKSFWDRYSTKDQNTRTGMLGELLAHVVILEMLDDFDVVSPFFNMEEKHIRKGFDLILYQPSSNEVWITEVKSGAAGKKTSCAASKSMLAKARDDLKGRLAESEMNHWLNAMNAAQKSINDKKSYKESVLAILGMEGDKAYGNSAVPSDNNVVLVSALFNDVSHKIMERSIADFTTTLTATPIFKTVLVLSLHKGTLEKLEDFLRAEAGC
HamA	WP_124956715.1	DUF1837 domain-containing protein [Halomarina oriensis]	MEKEFDDPWAEHTVIDGEELADYLQEGSQWQDKKIRVDSYIIKPNHGILDYTSFIQYLGRKYPYFAFSEDEVKEFDRPMHRAQKLSDYKDDARYDGKWGELILFLLVDGVLDIPMVSHKLGWKQNPVDQIKGSDGLFFGEFEGNPSLAIGEAKMYGNLSGGVEEALDSTDRFHGSGSQTRNQHELAVAAGNISKNLSPEKIERLASLFTSQERDYQIIHPIFVGYDDPDLGELQTEPLSDRELIERVREHITETDLVSIVERKLEDEYSHLRKHRLVFFFLPLENKNQFSENMKEEIYPHSTNH
HamA	WP_128516992.1	DUF1837 domain-containing protein [Clavibacter michiganensis]	MPDVDNLTETLQAAIERLVRGGWDELESTLISHGQVTPVRGTRATLRCHFLRSDPNGRARLDALAQQLADMLIHYCIPRRKIIAIRQLDDDKRDAATSRLARDASKLFTQTQMKTGEGAELLLYAMLEKLLGIPQVLSKMSLKTSTEMQIHGADGVHAKLEDNGDLALYWGEAKMYESVSAAMADCLDSLSPYLIGNAHEQDVFLLKHYADAGTEDITIKLLEYFDNASMLSAQVEMRGACLIGFSHADYPALPRDLEQLQEGLDTALKSWRRSMKTRLTNRSLENYTIELFFVPVPSAQDFRDAIKNELGIPLIVAPADVDGTSATGGATP
HamA	WP_130884509.1	DUF1837 domain-containing protein [Streptococcus pneumoniae]	MEKMHSYIKYLIHEDPIITDEGKQVEILHLDIQDDPEIFEDWANQFRRNYCSDDELAEMIGFMNISPKEYLKNFKLPSDSGIGLSTMSGDFGEILVSDYLQNIEEYVVPRTRYDSRVNKDTSTQGSDVLGYKQDSSNVSNDEVVVIEVKSSASDSSSSQEKNKLQEAINHSDKDFERFSTSIVASYLRLKKSNSDQANVVERFLNITDKPFNVIYGAVAVYSNQSYDIDVIKTVVSKKHRDFQKLRLLVIHSDELMKFIRELYSKASEV
HamA	WP_138434946.1	DUF1837 domain-containing protein [Marinobacter sp. LZ-6]	MKTPEAFLKVRVHDSNISPGLLGLCVGYELGSWREQQLADHAMEWLPEFALTHKELEGIDPSNIVKLMRRAAANVYATEKFQKRGEFGELLLHAAIRQVFGSLPAISKIYYKTARNDTVKGFDAVHVVPGNKGLELWLGEVKFYKDINKAITDVVQELHDHTQRDYLKDEFLLITGKIDESWPHSNELKSLLSPNTSLDEVFSKAVIPVLLTYDSKCVESYEACSSEYCAQFEEEVRHHYEKFAKQSLPNVTIELFLMPLSDKQSLVTCMHQKLEAWKNL
HamA	WP_139660180.1	DUF1837 domain-containing protein [bacterium endosymbiont of Bathymodiolus sp. 5 South]	MSNTIFNSESVITEHISNADLRAYFVGFDFGEYRYDSLVKKIMSAIVDFSFGFHEGILSTYTIQEIQKAACMVYKIEKFDPKNNPKHREKYSNNHITKAGELKYKNEDEFYEKKYSNRGDFGELILHLLLRDFLKTLPLVSKIFAKDSPGIPAHGFDSVHIGNSLSNPKKTSLFLGESKLLRNGETGVDELLNDIEKHFIKDFLTTPAGEFVMIGNKKRNFISLDEYTDLNTRDEYEKFIKEKDEWFKKIDGLRDGESLQKLFNSITIPLLCTYTSNVFSNRTDEAADEFKKEYKAEISTLKTRLERGLEKIKTRYKDSGEPISTNLNIVLMLFPVPSKKELVKRLHIKLYNQQNS
HamA	WP_141198604.1	DUF1837 domain-containing protein [Persicimonas caeni]	MSLSEQIDVDFEQLRVQFDAFMDTLYVVRDHFNIPPEKDHVATCISYADLQEMREEFVVELVNCIEDFVYSKAKQTEMLALFEKKRSERAASRHLFRHCVKKFRVSSVKGQFSELLLSNLIQYFFKAVPLLRKMKITTNPELERNGADAIHIGRRGDKFILYIGEAKTYDRKSGGLRDALTDAVGDLIQHHYKNHRRELDLYVYDEFLPPELEAVAQGYQSGEATNIEVHLVCIVTYDEKNSWNGATRQEILDSVIDSIWSQTQRAKSWKVFESIPTNLIPRINYILFPVQEMDDLLNMFKQELGV
HamA	WP_141871156.1	DUF1837 domain-containing protein [Microbacterium saperdae]	MTGTPEPILPLSLLASNREQFNAVFYEPVSVALQTKTNLHLHVLRVQNGDFDLPALYRVLKNNSVAYVLSRLNYQKALEDPGRMMEVATKVQSQFRMPDDKAGEGGEVILYSLLEGHLGAPKILSKMEIKTSSEHYVHGSDGVHLLRTGDNSYQLIFGESKMYGDAGTVGSSAKRGIKAAFTSVGKVHEDGFDFDTWLVQSELLKEKLDAEKLALLSAILLPSSGGGDDEIKKHNAFGIFVGYEVDVSDLKVEDMELDAIEDELRKRATDAIVAQHDLIKQEITDRGLGVYPIHMYAVPFAKRGEGDKMHGIERIRFDLAAQLGNHEAKK
HamA	WP_142721730.1	DUF1837 domain-containing protein [Chitinophaga pinensis]	MEILKFFEQKAENYITLVLKDEHWSEFVDSLAPEYKTSYISDEELSYRIEILESNKAAEFFEILPDQGNIQSGDFGEILSYILFKERHEKRGIDGPKKWRWKQEKNVAAPYTDVILYSIRGDRPSKDDLLISVESKMKATTSAHHPIQDAIDGAEKDYVSRIANSLSWIRKKYKDELVKKDANINAIKNILAVLNRYIQSETHGSYSKKIKAIAVIDKDLFDNEIAKEVTIPSYPGLDLSVFVVSIKDLKNAYKTVFNKISTL
HamA	WP_151281367.1	DUF1837 domain-containing protein [Alteromonas mediterranea]	MRLLKIADKSEVTEHVAGQNRFKKIVLKPEEFESLVEELVTLVPDYYVDPLSLASTLDRLGKPAAAKKLRLKLPEVKKIRSGDVGEIITSDYIEEYTSFDVPIRKLRWKDHRNMAMRGDDVIGLLVDQQRNKVFFLKAEAKSNQTLGTAVLDKAREELDLDEGLPAPHALEFIAERLRETGKQDLADLIEQAQLIDGIRPEQVEHLLFTFTASNPDNLQKSAFDAYSGTIKQSSVGFQVGNHQELISCTYQGVVDGLDD
HamA	WP_153244065.1	DUF1837 domain-containing protein [Microbacterium sp. CBA3102]	MTEAPESALPLSLLDANRDKFNALFYEPASTALQTKTNLHLHILRVQNGDFDLPGLYRELKGNSAAYVLSRLNYQKVLDDPSLMMEVASKVQSQFRKPEKTSGEGGEVILYSLLEGHLGAPKVLSKMELKTSSQHYVHGSDGVHLLRVDDTTYQLIFGESKMYGDAGTVGASAKRGIKAAFESVGKVHEEGFDFDTWLVQSELLKEELDEAKLEALAAILLPSAGNGNGAIKKHHAFGIFVGYEIDVTDLKVEDMELDEIEAELKKRATDAIEGEYELIRTEISNRGLGIYPFHIYAIPFVKRGTGDKAPGIEKVRLDLAAQLGNHGVSK
HamA	WP_157693439.1	DUF1837 domain-containing protein [Pseudarthrobacter equi]	MEESEVTAPTIAAPESVPLQLSLRSSDVDRFTKLFYEPEALIVGKKAGIQLHVLRIDSGEFALAELYESLSDASITYALSRTNAAKYFADPRVSIVNKVKEKFRLPELKSGEGGEVLLYTFLESHLVAPKLLSKLELKTANDDYVKGADGIHLRQSNAELELIFGESKMHSDGKGKPGSSLQTAIADAFKSMATLRDGKFSTDKWLVENNLLKEAYDEQTVDALAAVLLPDALSSIKTRKSFGVFLGYEIDICEWPLIDLDHDEIESRIRTKARELVNDRIDYIRQQIITHGLGGYEFHFYMVPFLKQKTKEGVRGIKDVRFTLAKELSGKEPKPARKTPARKPAKNKDDA
HamA	WP_157750640.1	DUF1837 domain-containing protein [Mucilaginibacter gotjawali]	MDKLLYLIFLKTLTYMPTPQEILIGKHPAKPNFFAEWLDFVDEAVPAADLNKKHRKLSEVTGKRGLAIKSIAKYLLDHHVDPKKLERAKKRKEEILKKYKLKSFEEYLDTQTYFPKAKNTRNGNTAEVILSNYLQVTSGLSLLAFKLTYNPNVDQAIKGDDCLLFDVKDLTSKVIVGEAKFRGRSPDNKAIKEMIKNLEGAKKLPISLPFISQHFTSIGDENMAAQIDDLLYELITGKVNVINVGLIISTKSTNRGQDAGQQLDHYLKTTNPNLVALSLGIDDPDEIVDKTFDEAYKLLKAAVK
HamA	WP_163704257.1	DUF1837 domain-containing protein [Lactobacillus reuteri]	MVKLKFGILLTGLWACSNLKQQTACDCLFKLISSDYDVNNSVATKMKNCLASIPRDITSGIYYMQEDQEFVENVRANIVPLITKPLSFIAFLLDCLKKDSSLNDDTPIGSNTSEHYLTCKSFDIAQIVADILFFTIRQNDNQDSETHEYIRSLSKSQIASFDTKGLSLIKANYSLKDIRLTSFNDSFSSVFEEVCVGNLDIPNPNNIHAFRLKNNLYENDYTQLVELLQKNICSYVYSRAEIDQLEKNINFAEVQSKTLQAASRLNTSSKTLGDLLNYLFIENEEKAPKLMSKIEFGNYENDCDGIYLKKIHNRYQIILGTSKIYPSIDDGMLHATERICTLVSQPFAPSVLVSDFNYINRFSREDIKAMKNIFVPMRPHEELEVKAFGVFIGYSMNLY…
HamA	WP_164025247.1	DUF1837 domain-containing protein [Serratia marcescens]	MAIINDVNKFVSVRKQDFDACIDVVEHTLCIKSLCAEVRFHHLKFDGNGRPMVKALAEKLYEYIIDYCFSMQDRSEPLSTQQWLALAKQARSLFRHPNVTDDSPDKTGEAGETLLFFLLEAIVGAPQLVAKMELKTNSNDEVKGSDGIHIKWNEEDKVVDFYFGESKLYKQISSAMDSALKSIDDFHTNEMYKHEFGMATKHYKYAKDEVRESVRKLFVSGEPGSDVRINHACLIGFDWSGFNKFDYGSSTPIHEQFLANLTKSMPQWIGLLDDKFSRFNRKYLRFDVFFIPFPSVVEFRNEFNRALD
HamA	WP_164549161.1	DUF1837 domain-containing protein [Amphritea sp. MCCC 1K03512]	MLNIIDKSVVSDYSQGQHSFKKVVLKNLEYQALIEELIETLPDYYIDPLSMACTLERLGKPAAAAKLRLKIPEVTKIRSGDIGEVITTDYIDEQTVFSAPIKKLRWKDHRNMAMRGDDVIGVFINQENQTIKFLKAEAKSNLSLSRNVLIKARGELDLDEGLPAPHALEFVAERLRETGSQDLADLIEKAQLVDGIGNNQVEHLLFTFTSSNPETLQREAFESYGGNIKQSSVGFQVSNHQELIGSVYQGVLDGLDD
HamA	WP_164877270.1	DUF1837 domain-containing protein [Pantoea sp. LMG 27579]	MNNKLKPQLKNHDVIKGVLRKVEVSLFLSDKRKVETLLIYLPIKNGESNHSGFLELIKDELLHNFALTCKEIDRKLKRPSKIAIEQLFKKALSKLSQQTAHGELGELILFTILDVYLQAPRLLSKISLKTSARMPVYGADSIHAQFINGELRLYLGESKLYTSFSGAASTAVDSIKSAKDKYIQEFNLIDSHLDLPELDDESQEELIRILNPFDNKNKLNFIHSPCFIGFADSDLIKDAENDEDFIQRYIQVAFGHIDDYFKKIETQGLDINSTTLFILPFSDIKKLVESFVSHLEIAK
HamA	WP_165290085.1	DUF1837 domain-containing protein [Sphingobacterium sp. SGL-16]	MKTPFNSENIITHKISEKGFSTFLVGYDINDHGKSEYRLKPLIQKLCEVLQEFAFGFHEGDSTDNTKTYSKLVEAAQSIYKIEAFQKVKDLYANNGSINDDVDDKLLRRGEFGELILHLLLRDFHNTIPLLSKVYFKDSLGHAVHGFDAVHIEPNTKTLWLGESKLYTNGKAGLKALINDIHEHFKSDYLNSEFMLISKKLTQIDNIPDKDYWLDLIGKSKKLIDQLNAINIPLLCTYHCDLFSSYDNENNQLFINEYIKEMRLLKQYFDDNNQHPLKTKLNIILILFPIKNKTELVKGLHNKLSLLQQLGI
HamA	WP_166151803.1	hypothetical protein, partial [Cyclobacterium plantarum]	RFSITFCLRCQYTCFLVIEKVPCSIILLKNKGQQDGIWFVGPRKWRWKGDKNKPCHGSDVVVFHRHEHTPSDNDRIEVVESKMKATASNSAPIQNAINGALDDKTKRLAKTLNWIHDRLATDGKPRLREAINRYRFLDENPTYHKKFHAIAIIDHDLVEDEIAKETQKDDDEIEVSVISMRELKSAYEETYNAMLNHLQ
HamA	WP_166445340.1	DUF1837 domain-containing protein [Serratia marcescens]	MNNKLKPQLKNHGAIKNVLRKIEVSLFLSDERKVEVLLIYLPIENGESNHSGFLELIKDELLHNFALTCKEIDRKLKRPSKIAIEQLFKKALSKLSQQTAHGELGELILFTILDVYLQAPRLLSKISLKTSARMPVYGADSIHAQFVNSELRLYLGESKLYTSFSGAATTAVDSIKSAKEKYIQEFNLIDSHLDLPELDDDSQEELIRILNPFDNENELNFIHSPCFIGFADSDLIKGSEDDEHFIQRYIHVAFGHIDDYFKKIEAQGLDINSTTLFILPFSDIKKLVESFISHLEIAK
HamA	WP_167806833.1	DUF1837 domain-containing protein [Klebsiella variicola]	MKTINEVNNFVSVRKQDFEACINVIEHSLRIKSLCAEVRFHHLKFDGNGRPMVKALAEKLYEYIIDYCFSMQDRGEPLSAQQWLALAKQARALFRHPQITDDSPDKTGEAGETLLFFLLEAIIGAPQLVAKMELKTNSKDEVKGSDGIHIKWNDEDKVVDFYFGESKLYKKISSAMDSALKSIDDFHTNEMYKHEFGMATKHYKYAKDEVREAVKKLFVSGEPGSDVRINHACLIGFDWNGFDKFDYSCSTPINDQFLNELTKSMPVWIDLLDDKFSKFNRKYLRFDVFFIPFPSVVDFRNEFNKALD
HamA	WP_173662837.1	DUF1837 domain-containing protein [Selenomonas ruminantium]	MLDGVEYCKEKKFSVFRINEFSESIKKSMREQLAEICHGEVYAKTGRRAYNYKNTIKEFLKRYEKKSEKIRIGMIGELLVHLIFCNYFKEYKTVTPYFNMEERSIKKGYDLVLTEVDSQILWITEVKSGKLRSKENANQTMNNLIGTAKKDLTKRLNNENVSLWMEAVNCANISFNDKHAMKQAVIDVLLDWNDEATDGKYSSCDKNVVLTGVLFADIDDAIDDDNARKKQNRIEKGKIFQQVYVLEIQKATYSKVYNFLKEEALSEKR
HamA	WP_186320681.1	DUF1837 domain-containing protein [Kocuria rhizophila]	MPNVKTHLRTHLIPADVNGIFQESKLAEFLANLITDYCIPRDRQAEALQEQIRTGSYEASNSLRKEAVDLFVESTTSGEAGELLLYLLTERVLGAPQILSKMSLKTSKMVHYHGADGVHAKKTEDGLAIYWGESKIHADRAAAVRECLDSVAPFMTDPSRKNASRDIGLVRDNLDVEGRELKDAMVRFFIKKNPEWNLLELRASCLVGFNLDQYPKYIGTDAIKDDDSIHSMITSWSSHLSRYIDAHKLDTFEIDFFMVPFTNVDQFRKLTLAALGLGTND
HamA	WP_002714805.1	DUF4297 domain-containing protein [Afipia clevelandensis]	MSVTDLTGTIDTPASDAGGVAARRGFKYQDHVAAFFLLAMIDDPRLAKVECETADDIFLFWQTGETEYPEYVQVKTTEGDRKWTKDEVTTRSPPKKPTSLVEKSLLCDRYGPNARFRIVSRRDVNKSLACLKLERGARFRREPVAELGKKLTKQLKTVSPLGNDLVYWAEQTVWQVTGDVTALIALNHKKISVLAERFGGNPTASHVDQIYQDLLRIVDDAATASRVSDPEKKVLTRSTTIAWWTEHLANTEAAQQRTSKPYRAKTDAFFADLHHMSEDSLRRALSSYDVRFENERWRSQQLADHLVDWLPEIALKASDLASVQHLQLRRKTRDAVSAIKRQRAVSDQQLVGETLLHVVIRQSFGSEPIACKLFYQSATGMRSFGSAHIVHALRGDELW…
HamA	WP_052676371.1	DUF1837 domain-containing protein [Microbacterium hydrocarbonoxydans]	MVDEATIVEEFVALARGKASALIDFLPAFEEAVTVPDTSTLVRTHFIAHDANGVPAVEKLAGAMAAATLDFCIPRSKIQRAVAELEETGSTAAIVSLQEQARDLFVKSESSGEGGELLLFLLMERVLQRPQLISKMALKTNTAMHVHGSDGIHASLADDGTLDVYWGESKLYKSSSDAFKECFDSIAPYLRPSGDSKRKQDLLLVRDHLNVTQIELAAHLLEYFDETNPKSLKARWNGVCLVGFDHDNYPNIAILDDAQRQAVSKAVGRWHKTVGSRLKEFDIVGVNIDLFCIPMPDVADLRARVLKRMGAK
HamA	WP_051250823.1	DUF1837 domain-containing protein [Microbacterium sp. URHA0036]	MEVDIEWLVDAFNKLARGDETGFGHLLTAHADPMLLEDTRTTVRTHFVAIDVNGEPATTQLVDVMASALLDFCIPRSRINQALSEAATTGSTSAISALHDEARKLLVTSDTSGEGGELLLFLLMEKSLGYPQILSKMPLKTNTEMHVHGSDGVHAKLGSDGILDLYWGESKLYEDSSKAFTDCFESIAPFLKPDGHEVRKRDLLLVREHLNVIDDKLAAYLIKFFDSSNSESLRVRWNGVCLVGFDVSKYPNPAAAMEAELARIEAQVMRWQKAILKRITDNNLESVTIDVFCVPFPSVMAIRKALRAKVGNA
HamA	WP_059284707.1	DUF1837 domain-containing protein [Aquitalea magnusonii]	MDFEILVDDLYLKIFSDTALTPVENKRVLSLVNDFEDEKWRYEKFENFIWDNVALTALSAQEREKLIGQSRSTLRESAKNLRLTDKAGDIGQGSELAEIVLYGIMHHHYGALPVVPKIFYKQNAQDNAKGADSVHVVLEGDDDFSLWFGEAKFFNSIEDARLPAVVKSVGNSLDTAKLKKENSIITNASDIDRLVANPELAARIKDVLAAKHSIDQIKPKIHVPILLLHECSITASTKEMNDAYRESVRKYHLERASSYFEKQIDSLSGTVAKYAEVKFHIILFPIPDREKLIEQFSKEVAFHKA
HamA	WP_070880518.1	DUF1837 domain-containing protein [Pseudomonas seleniipraecipitans]	MKKAQKKFTFEILIDDFFENFNLEAGLAPIDNKKILGLLNDFEDGKWRFSHFQNFIWDNIAETALSQRERDSLVNHSLLTAAAKNLRLTDKDKIGEGSELAEIVLYGVMKHHFSALPVVPKIFYKQNPQDNAKGADSVHIIVAENDFTVWFGEAKFYKSIEDVNLGRIVDSVANSIKTDKLKKENSIIINVNDIDHVIDDEEMCSRIREALSPQESIDSLKSKINIPILLLYECSVTSAQTGMSQSYKADIIRYHKERATAYFKKQLSKMHGTHKYSEICFHIILFPVPSKKNIVDKFLSNVKHYKEQ
HamA	WP_081999509.1	DUF1837 domain-containing protein [Rhizobium tropici]	MARRLCESIGSCGEILIDVDHEKAIADFVASLAGDHDDLGARLRKISHAAKSATVGVNIHAHFLAFRNGLPTLHEFVDILSVKLIGFCLPRKHIQQAQAEWAALPPAKQIEKIVHLQNKAIDLFKRANKSSNRNGEFGEVITYLLIESVLRAPQFIAKMSLKTNSQMPVHGSDGIHLSYDAATKQLKLYWGEAKCYAAVNTAIERAIESVAENLEQNKMSHELFLIEQQFDLSGFPQEYKAAILSFLDPYDENSNVRVDVSVVFIAFDFAAFAKVKALEPNLVEAAFAEELRHALPELAHRLDEAMVKRGVPSHAIEVFFLPVASVKDLREQFQDRIGWTT
HamA	WP_088159388.1	DUF1837 domain-containing protein [Achromobacter xylosoxidans]	MDFEILVDDAYLNLFAGTDLIPADNKFVLSMANDFEDEAWRREKFENFIWDNIALTALSATEREKLAGKSGSALRGAAKNLRLSDKDGDIGQGSELAEIVLYGIMHHYYKALPVVPKIFYKQNTQDNAKGADSVHIVLEGDNGFSLWFGEAKFYNSIENARLPSVVESVGNSLKTDKLKKENSIITNIADIDRLIENEEVAKDIKNVLSSGGSMDNVKPRLHIPILLLHECCITAEAKAMDDDYRRRIREYHLDRATSYFRRQIDALSVIVSKYSSIKFHIILFPVPSRKDLVERFSNSVAHFRG
HamA	WP_091675835.1	DUF1837 domain-containing protein [Methylobacterium sp. 275MFSha3.1]	MSAEAALDEAAFDPAELKGLLAALTREHDDLGVRVRTLSHAAKSANSGVALHGHYLAFRSGVPTVEEFIDLLTTKIISFCMSRKSINDASASCKDLSDQKKIEKVLALRNKAVDMFKKAQKSTNRNGEFGELITYLLIEYVLKAPQLVAKMSLKTNRQMPVHGSDGIHFSFDEATGGLTLLWGESKCYASVTKAISEAVKSVAENLEHEKMKHELFLIEQHGDLSAFPEAGQKAILSFLDPYDENYNKRIDRSVILIAFDFQRFADMNALKPSEVEAAFETALRAELIECANRLDGHLKTHGIEHHALDVFFLPVPSIGDLRAGFQDKIGWAA
HamA	WP_104282169.1	DUF1837 domain-containing protein [Rathayibacter sp. AY1B5]	MVDEDAVVEQFLELARGTGSELISFLPAFEKAVTVPGTSTLVRTHFLAHDVNGTPAVEHLARAMASATMDFCVPRSKIERALAEYEATRSTTAIVSLEQQARDLFVKSESSGEGGELLLFLLMERVLQRPQLISKMALKTNTEVHVHGSDGIHASLADDGVLDIYWGESKLYKSSSDAFRDCFESIAPYLRPDGDERRKQDLLLVRDHLNVPQAELAAHLLEYFDETNPKTLKVRWNGVCLVGFDHDKYPNIATLDEAQQKAVSKAVGRWHKTVGSRVEEFEIVGVNVDLFCIPMPDVADLRSRVLKRMGAK
HamA	WP_110693636.1	DUF1837 domain-containing protein [Salinicola halophyticus]	MDFEVLINCSFVDVFDKDTLHPVDNKKILSLINDFEDGQWRYKKFQSFIWDNIAETALSYEERRCLVDQSHSILTAAAQNLRLTDKENDIGKGSELAEIVLYGVMKHHYNALPVVPKIFYKQNSQDNAKGADGVHIVVDDGDFSLWFGEAKFYTSIEDARLSSIVESVGNSLKTDKLKKENSIITNISDIDNLIEDEGLRKEIKQALSNKNSIDNLKPRIHIPIFILHECDLTAQCDKMSEGYRNSIVEYHKARASSYFKKQIGTIGKIFGYGDVKFHIILFPVPSKSEIVDKFVANVEHYKGQ
HamA	WP_113523619.1	DUF4297 domain-containing protein [Rhizobiales bacterium]	MSIISNAGGVAARVGFKFQDHIAAMYVLEMLSDRRIKQVECETSDDIAILRSRRNADAIEYVQVKTTDGNSKWTLSEITNRPVKGQPTSLIEKSLLCDNGVADASFRLVTTRAPNSSLSILAQPIATRDPLGDIDRLATNLHTKYRTTTSRNGRDLGYWVRNTEWDVHSSSDAVMMRNLQSISRLAEERGANPTNSHTKEIYDDLLRIVEDAASAPRSNPRAKIITHDLATAWWLAKVGETQVRQRSTAKPYRTRGERFFVRVHEFREDANRRYASGYDAQYERRVWRGEKLARYLADWVPEVSLKASELPEIDQLNLRRKLEEGFRAIKADRALDENLLLGETLLHAVLRHFFASEPIACKIFHRSTSGDKLTKNAHIVHSSDGDQIWLGRTHLFDGT…
HamA	WP_131591178.1	DUF4297 domain-containing protein [Rhizobium leguminosarum]	MPINSDAGGVAARVGFKFQDHIAAMYVLEMISDRRVRQVECETSDDIAVIRASPAGVAIEYIQVKTTDGNSKWTLQEITQRTVKGRPTSLIEKSLLCDKGVPDATFKLVTSRPPNSSLTILTKPIGDRDPLGEIASLATRLHDRYRTTTSENGRDLDFWVRNVRWEVHSSSDVVSMKNLQTISRLAEEKGANPTNSHTKEIYNELLRMVEDAASASRSNQSAKIIGHVTATEWWLAKIAESQDRQRNSAKPYRARGSKFFVQVHEFREDIARRYSSGYDAQYERRVWRGQQLARYLADWIPEVSLKASELPEIDQLNLRRKLEEGFRAIRADSTLDSNLLLGETLIHAVLRHFFASEPIACKIFHRSPTGDGVTRNAHIIHSPEGDQIWLGRSYLFQGT…
HamA	WP_132424921.1	DUF1837 domain-containing protein [Nitrosomonas sp. Nm134]	MESMDFEILVDDHYLKIFSDTALTPVDNKKVLSLANDFEDEKWRYEKFENFIWDNIALTALSAQEREKLTGQSRSTLRESAKNLRLTDKAGDIGQGSELAEIVLYGIMHHHYGALPVVPKIFYKQNVQDNAKGADSVHVVLEGDDDFSLWFGEAKFFNSIEDARLPAVVKSVGNSLDTAKLKKENSIITNASDIDRLVANPELAAKIKGALAAKNSIDQIKPKIHVPILLLHECSITASTKEMNDAYRKNVRKYHLERASAYFEKQIAALSGTVAKYAEIKFHIILFPIPNREKLIEQFSKEVAFHKD
HamA	WP_139310543.1	DUF1837 domain-containing protein [Rhizobium taibaishanense]	MEDVDHGKAMADFVAALAGDHDDLGARIRKVSHTAKSGSACVNIHAHFLAFRNGLPTLHEFVEILSAKLIGFCLPRKHIQDAQAGWAGLPPMKQLEKAVHLQNKAIDLFKRANKSSNRNGEFGEVITYLLIESVLRAPQFIAKMSLKTNSQMPVHGSDGIHLSYDAATKQLKLYWGEAKCYQAVNTAIESAIKSVGENLQQNKMSHELFLIEQHFDLSGFPADYKEAILSFLDPYSENSNIRVDVSVVFIAFDFAAFAEMKALEPGLVEAAFAEELRNALPALAVRIDDTLAKHSVPSHAIEVFFLPVASVKDLREQFQNRIGWTT
HamA	WP_146084583.1	MULTISPECIES: DUF1837 domain-containing protein [unclassified Rathayibacter]	MVDEDAVVEQFLELARGTGSELISFLPAFEKAVTVPGTSTLVRTHFLAHDVNGTPAVEHLARAMASATMDFCVPRSKIERALADYEATRATTAIVSLEQQARDLFVKSESSGEGGELLLFLLMERVLQRPQLISKMALKTNTEVHVHGSDGIHASLADDGVLDIYWGESKLYKSSSDAFRDCFESIAPYLRPDGDERRRQDLLLVRDHLNVPQAELAAHLLEYFDETNPKTLKVRWNGVCLVGFDHDKYPNIAALDEAQQKAVSKAVGRWHKTVGTRVEEFEIVGVNVDLFCIPMPDVADLRSRVLKQMGAK
HamA	WP_156948039.1	DUF1837 domain-containing protein [Mesorhizobium sp. LSHC420B00]	MDKQLEEEEDKARLDQMIASMSNDFSHLKALIKTLEHTIQCTDKNVQIRAHYLPFRNGKPCTGELLDNIRGYICNFAMSRSEIDLVHKSAATFSPQQMMIAYNKLRDDAADLFIKAQKSTSRNGECGELILYLLIEWILEAPQILAKMSLKTSGQMPVHGSDGIHVKYDPATDGLIFFWGEAKFHATISGAMSSAVTSISSTLKYDKLKEDINLVRRYISFSGLSPGDQTKVVEFLDPLSQQYQKKTDASACLIGFDFDGFAKLKDCDSATLELRFRELLEEALKSAAASLASNLEAAGISHHRMEVFFIPVPSVEDLRIEFQNRIGWKS
HamA	WP_168291960.1	DUF4297 domain-containing protein [Rhizobium leguminosarum]	MPIISDAGGVAARVGFKFQDHIAAMYVLEMLSDRRIKQVECETSDDIAILRSRKSGEAVEYIQVKTTDGNSKWSLTEITHRSVKGQPTSLIEKSLLCDNGVPDATFRLITSRGPNSSLAILAQPVGARDPLGDIDRLATNLHTKYKTTISANGRDLAYWARNTQWEVHSSSDAVMMRNLQSISRLAEDRGANPTNSHTKEIYNDLLRIVGDAASAPRSNADAKVITHAVATAWWLGKVEETQNWQRSTAKPYRTRGEKFFIRVHEFREDVSRRYASGYDAQYERRVWRGEKLARYLADWVPEVSLKASELPEIDQLNLRRKLEEGFRAIQADRGLDEHLLLGETLLHAVLRHFFASEPIACKIFHRSPSGDKLTKNAHIVHSSDGDQIWLGRTHLFQGT…
HamA	WP_171061407.1	MULTISPECIES: DUF4297 domain-containing protein [unclassified Pseudomonas]	MVRITSPSNKGGPAARQGFKYQDHVAVSFIFKMLRDSSYTQVECETADDIVAVFQYAGQLVNEYIQVKTTEGDHKWNVDEVTKLDGTKANSSLLHKSLNCDVRPGPARFRIVTKRDVAKVLDGFKTELDKRNLPDTTTARGKGLLKKFKTFTSPQNRNFSYWAENCVWQVYGDVEALEAVNIKALSKLAEDFGNRPNNTQMQAIYDEFLEMADKAATANVKTAASTKIILREPALAQLKQLLDAADDQSTATAKPYKKRPDPFLIEFHASTDEGLLHSFSGFDVRYALKAWRHDGFAKHLVEWLPEFSLKASEIVNILAHNAEAMLARSINAFSDCELPRDRLIAELILHAILRSRQNSEPVACKVFYKSGGKLSEFGNAHIVQIPGQDDQLWLGLARL…
HamA	WP_174066204.1	DUF1837 domain-containing protein [Agrobacterium larrymoorei]	MADFVAALAGDHDDLGARIRKVSHTAKSGSACVNIHAHFLAFRNGLPTLHEFVEILSAKLIGFCLPRKHIQDAQAGWAGLPPMKQLEKAVHLQNKAIDLFKRANKSSSRNGEFGEVITYLLIESVLRAPQFIAKMSLKTNSQMPVHGSDGIHLSYDAATKQLKLYWGEAKCYQAVNTAIESAIKSVGENLQQNKMSHELFLIEQHFDLSGFPADYKEAILSFLDPYSENSNIRVDVSVVFIAFDFAAFAEMKALEPGLVEAAFAEELRNALPALAVRIDDTLAKHSVPSHAIEVFFLPVASVKDLREQFQNRIGWTT
HamA	WP_175117538.1	DUF1837 domain-containing protein [Plantibacter sp. MCCC 1A11337]	MVDEAAIVEQFLELARGTSNSLIDFLPAFEEAIAVPGTSTLVRTHFLAHDANGNPAVEHLAGAMASATMDFCIPRSKIERALAEYEETRSTAAIVSLEEQARNLFVKSESSGEGGELLLFLLMERVLQRPQLISKMALKTNTEVHVHGSDGIHASLADDGVLDIYWGESKLYKSSSDAFRDCFESIAPYLRSDGDSRRKQDLLLVRDHLNVTQIELAAHLLEYFDETNPKTLRVRWNGVCLVGFDHGNYPNIAVLDETQRQAVSKAVGRWHRTVGSRLKEFEIVGVNIDLFCIPMPDVADLRARVLKRMGAK
HamA	WP_011842323.1	DUF1837 domain-containing protein [Rhodobacter sphaeroides]	MAEITDAQLAGILSGDPDELGVHLHLVERDIVINGHKTTVYCHCLTIDGNGKIKIKRLAEFMRHAAADYAIPRTRIEEAKQRDAKFRSTSAVAALHEKARAVFTDLANTGEGGEMLLFLLAERFLGIPHVLCKMDLKTDSRMHYHGADGVYASVSDDGKLKLFWGESKVYKDPTDAIRECLSSLAPFLIEEDHLDSSRERDLMLLSDKADLGDPELSAAFRRFFDASSPMSNRVEYCGVALVGFDAEIYPADDGQGVLDDLVTAAKKELGRWSASVGRRLTEEKLQHFDIHFLCLPLPSVDKFREAFLEAMGR
HamA	WP_058734841.1	DUF1837 domain-containing protein [Sphingomonas sanguinis]	MRLGGEPPTGRKLAFMPFDSLIDPATASDAGGVAGRRGQKHQDHVAASYVIAMLSDPGIAQIECETADDITIRRSAADGGTDNEYVQVKTTDNEDKWTATALLAREDGREGSSIAERSLACDAHPGEPSFRIVTNREPRGNLASFKRPPGSRSPTDAALQAASASIAKRYPSFRSINGRSLGDWCDRLLWEVEPDLARLADRNTLELHKLANKQGERPSTVDVEAAYGQLLNIVIDAGDASRVLTPERKRISREAARAWWRGRIAAFAAETRRTVKVYRVRTDEFFSSFMLLDESVISRTLAAYDVEYDGERWRSEELVRHLIDWIPEVVLPPEILATFDHLSARAVLSRAIRACDARGALPTQELLTELMLHAILRHHHGSEPIACKIFHMSAGLMTF…
HamA	WP_075856583.1	DUF1837 domain-containing protein [Rhizobium hainanense]	MAEISSADLDAILSGDPEELGVHLHLVERNVEIDGHKVSVYCHCLTTDANGKVKVRRLAEFMRHAAADYAIPRSRIEEARKRDIKFKSTSAVAALHEQARAVFTDLAQTGEGGEMLLFLLAERFLGLPHVLCKMDLKTDSRMHYHGADGVYAAVADDGRLKLYWGESKVYQDPTDAIRDCLKSLAPFLVEDDHHGASRERDLMLLSDKADLGDPRLSDAFRRYFDTTSPLSNRVEYCGIALVGFDVEFYGADDGRLVLDDMVKAAKAGMEDWLKSVGRRLTAEKLDHFDIHFLCLPLPSVDGFRKAFLEVMGR
HamA	WP_104581465.1	MULTISPECIES: DUF1837 domain-containing protein [unclassified Xanthomonas]	MGFPVTELKSSDLEAILSGDANQLDVHLTLIEKSIPIAGSEMRLSCHCLSVDANGRVKVSRLVEYLRLVLTDYAIPRAKIEAARKRDAEFKSSTAMNALLFEARSLFTDLNNSGEGGEMLLYVLAQHYLKIPQVLCKMDLKTDSKMHYHGADGVYAGVTDEGVLKLYWGESKVYATPSSAISACLRSLAPFLSQEESEEAERERDLVLLSDKADLSNSELTSAFKRYFDKNSTMSNRVRYCGIGLVGFDSAMYPEANGSAIAAELAAQAKLDIQDWLIQAKKHVEKRKIEKFEIELLCVPVPKVSTFRREFLRALGITK
HamA	WP_110807568.1	DUF1837 domain-containing protein [Rhizobium sp. PP-WC-1G-195]	MPPKSLIDPASASDAGGVAGRRGQKHQDHVAASFVINMLNDHSMLQVECETADDVTIRWSTDEGRINEYIQVKTTDGDSKWSVQELVVRDKNRPGTSIAERSLACDAYDEFPLFRLVTVREPRGNLAHFKIARQKRGGSDDFLELAKKSFSKKYPGFKSKNGRTLADWADGLLWQVEHSMDKLADRNKLELLKLAGRNGERPTFNEISTTYALLLNVVIDAGDASRVTSPNEKCIRRLDVVHWWNQQIAGYAEESKKTLKVYRVTTNEFFSAFHLKTEPMINRSLSAYDVEYDGQEWRGKELAEHLIEWIPEVVLPPEILATFDHLSARSVLLRAIEACDEQGQLTSKLLLSELMLHAILRHHHRSEPIACKIFHMSGDRLAFSSAHVLLDASGDQLWL…
HamA	WP_134420705.1	DUF1837 domain-containing protein [Cryobacterium sp. TMT2-17-1]	MTLLDALNDVAAGTPEQTRSFFHVIGERTIPDTRVNYRVHWLTLDGNGRDRTAALAQHLYYKIADYCTPPTRIREARVRDEREGGNVQMMMLQEEARRLFIDSDTSGEGGELLLYFLLEAELNLPQVLCKMPLKTNSKMPIHGVDGVHAGIREGGGLAVYWGESKLYTDVQSAMTECFSSIAPFLLDDGTGPAHRDLVLVLVREGLDTGDRELSLRLVQYFTDDAPERSKLEVRGACLVGFTHEAHGHPFEEDEVTMLANVQERIEAWSKSVGSRVLKREVEDFEIEFFCMPLPSVANLRTAFNNLLGHK
HamA	WP_153000857.1	DUF1837 domain-containing protein [Novosphingobium barchaimii]	MPLISLIDPETASDAGGVAGRRGQKFQDHVAASLVIDMLVEPTIVQIECETADDVTIRRMVDAVEAHEYVQVKTTDGDSKWSMQELLQRTDSREGTSIAERSLACDAHDAVPSFRLVTVREPRSPLVHFKIPRGERSSRASLMAAATGPFEKKFPKFKSPKGRTLADWAKQLLWQVEPDMEKLAGHNRLRLLKLAGNHGERPHVTEIETSYADLLGMVIDAGDASRVHAPEKKCISRATATTWWRKQIALFAAETRRTIKVYRVRSEEFFSEFHRGTGTSDNRTVSGWDVEFDGGEWRCRELVDHLLDWIPEVVLPPTVLANLNQLNARSLLTRAVEACEAHGGLRAREVLAELMLHALLRHHHRSEPIACKIFHMNSGRLVFGSAHVVLDDAGDQLWL…
HamA	WP_165766971.1	DUF1837 domain-containing protein [Plantibacter sp. VKM Ac-1784]	MNQLDTLDIVAAGTPEQTRSFFHVIGELNIPNTRVNYRVHWLTLDGNGRDRTVALAQHLYFKIADYCTPRSRILEARARDEREGGNVQMMMLQEEARRLFIDSDASGEGGELLLYFLLEAELNLPQVLCKMPLKTNAKMPIHGVDGVHAGVRAGGGLAVYWGESKLYTDVQAALTECFSSITPFLLDDGSGAAHRDLVLVREGLDTGDRELTLRLVQYFTDDAPERSKLEVRGACLVGFTHDPHGYPFEEDEVTMLAEVEERVSAWAKSVGSRVLNRKIEDFEIEFFCIPLPSVRKLRTAFNDLLGHK
HamA	WP_182913989.1	DUF1837 domain-containing protein [Sphingobium sp. EO9]	MPLISLIDSETASDAGGVAGRRGQKFQDHVAASLVIDMLVEPTIVQIECETADDVTVRRVLDAVEAHEYVQVKTTDGDSKWSMQELLQRIDDREGTSIAERSLACDAHDAVPSFRLVTVREPRSPMVHFKIPRGERSSRTSQMATATGPFEKKFPKFKSPKGRTLADWARQLLWQVEPDMEKLAGHNRLRLLKLAGNHGERPHIAEIETSYADLLGMVIEAGDASRVHAPEKKCISRATATTWWRKQIALFAAETRRTVKVYRVRSEEFFSEFHRGPGTSDNRTVSGWDVEFDGGKWRSRELVDHLLDWIPEVVLPPTVLANLDQLNARSLLTRAVEACEAHGGLRARELLAELMLHAILRHHHRSEPIACKIFHMNGGRLVFGSAHVLLDEGGDQLWL…
HamB	WP_003161876.1	DEAD/DEAH box helicase family protein [Pseudomonas aeruginosa]	MQELTIKELAKTRFKDIYLELLRGSQMSDGDIVKLLAIAVLLLNHQAPEIKRLGYRITLFYGNLTGRYEPLYDVAVNSGLLPVTAVIGKSFAQDERLSRSFIQNIVSSYVDTFRDQGMVLTEQQDTLRVFVQDEYENSSVVIAPTSYGKSELIIKSVKDNPSKRILILVPSKALLAQTKKRLIYADIPKLGKVVTHPEMFSPERNNRAFVLTQERLNRLLNEYSTLKFDMVFVDEAHNLLQGDSRNELLATMLCILGARNPKTSFKFLTPFLCNELNVRVRYLDMTPKGFRVDEYIKSERFYTRDFRTGKNDGKLKLYDHFLNQWLEIDRKYKSGFDLIKGESLAKNIIYGNTKKKIEQFALELAETLPNIECPLVQTACDELEDAFDKRYRLISCLRK…
HamB	WP_007893158.1	DEAD/DEAH box helicase [Pantoea sp. GM01]	MNNFYYKLAKKITNSDGYIKDRSLLFKSYINLMVGDSVRIDKVTVKKLISTSQIFYYSDDEVLKKEGTVILSMLIEVCAITYNDIIPIANHIYYNSGDFPNISLLEKRFPDISFNFNLYTETARHLRLEANTVQQLAFPLTNFQKKLWDELRNGEDVISVAPTSAGKTHIILSYLIEEIISSDGAFAAIVVPTRALITEVSSKIYGILQEKRHEDKVEICTIPKDEQFLDKTIFVMTQERLYEILQRGDISFNYLFIDEAHNISDESRGVLLHITLEKLLEDSSPQIIIGMPSPQYVNSFSSVFRGISFSKRITSHSPVSKILISVTPKSRNLVIERKDTGDNIIIPKKFNGTKLSDIAKRLGGGQSNIIYRNQTNSCDNTADEIAKLIEEDVNNPSLE…
HamB	WP_009442038.1	DEAD/DEAH box helicase [Selenomonas sp. oral taxon 149]	MNTFRDVTFGEYLFSKIDSNMYLQKIYRNILINYSKKLFNLSEQEEMPVNIGDALAFIDVLSKSCGTSLSDIHKTRAQEMIALLYHMHPQNEEILYCLGSVLATTCNFLGMKRLTPHFESVSLLEQTLTHFNMNYLSVPSDTGASFFPAQKEIFDSLSKPYFSYSAPTSMGKSYMIRVFIKQQIMKGEKKNFALLIPTKALINEVTNELIDDLTTLLQEANYRIVSSSGSIALETEHNYIFILTPERMLYILIDEPDLKIDYLFVDEAHKISSRDKRSAFYYKVIGKLEERQTAPHIIFASPNIPNPQIFLDLLSKRTTLNGEISSTACKYAPVSQVKYIVDLWERNIRIFDSYTRKFIKLYDMRQSYSLSELIVWIGSGKHNIVYCKSKNDAIQFARN…
HamB	WP_017960947.1	DEAD/DEAH box helicase [Rhizobium leguminosarum]	MRASEFAAELLNDSRLQQSVRELSFLAFEHADNRDGHEPTIGWPKLLLAASVFANSVELTAKDIALRIATGALIVSTSDVVKQASYHILAMLGNERTGELAVQRRMIVRDVTAGGIFTQMARERLRSEKILFSRGRIIVGNSFQYTFWDAVNSDAKFVTVSAPTSAGKSFISLEWLYDYLDRISVCNIVYIAPTRALVSEISREILNRSIITDSENVSVYTMPLREYFSDDSKNVFVLTQERTQILLREIPDDLTVDLVIVDEAHKISDSARGALLEEVVETIASRATLKKAIFLSPQIENPEDLVVGNNDRDSVKRVISDEVLVPQNLFYVNQVPLQSREFTINFMHDLIGGEFKRITLPEKPSNVVKKMAIVSYAIGGGERGNLIYANRPSDAEKIA…
HamB	WP_020746409.1	DEAD/DEAH box helicase [Alteromonas mediterranea]	MASTIEEIERAIKQAVSTGFRGRLLERGLARSMIWKNGKLPEGAPNFAERLSYDLLSYGYSLLSLGLRLTELRGNSDIARLAFEKSAIAISEVVNNGRKDDPEKGFHTVLAGSAYHLGRFSAKAFSLITHSFQNANLSRIERLLSLLLLRRFGDLESEISEWQLSGMGEDTSLEEKLEADIDNARQGQEERTSSGAQAVEIPVVDLAVTDNYYSAIFEFLFALESGNAALLENSISRIETSLQVCSELSLLPQWWILRITKYLLRDLWDASFHCIIPVTPDHPQAQEWLQMRWLFIASLLKRNKAEIDLWPSQMEGARRAVNDWDDLVVSLPTSAGKTRIAELCILRCLAIGKRVLFITPLRALSAQTEVSLRKTFLPLGKSVSSLYGSIGTSNFEQDM…
HamB	WP_027152569.1	DEAD/DEAH box helicase [Mesorhizobium sp. WSM2561]	MNAEELIEWLLIEGIAAELAVLVRINALQDLGNVEPAAQLGQALAGMDWNRLLFAGSILARSEARRPREAALLIATTAITCAERGPLRDAAALLFEQLSNRLAVTLAQRKEELGYDLDGRLGVGARLELARNRLRNSVVLEANGGLMEVNAFQRAFWIGAQDAEGWLSASAPTASGKTFLVLQWVLDQVRSERARMVVYLAPTRALVSETETNLKKLLSQAKIDPDSIRVSSLPLSDEYIEMIKGGPPLIVVFTQERLHLFANALGDKMGIDLLVVDEAHKIGDTKRGVILQDAIERVTRASPAVRAVFISPATQNPEALLDDAPPDSERTIIDSDAPTVLQNVVFAQQVRKKTTKYQLSVRTGDEVEEIGILNLPHRPTGLQKRVAFIAEALTGDRSG…
HamB	WP_027711214.1	DEAD/DEAH box helicase [Dickeya chrysanthemi]	MNKFYFRLAEKITATDEYKNDRASVFKEYIKLITNDIVSLDKIIVKRLISASQIFYYSNEDSYKREGSIILSMLIEVCAHSYSDIVPVANSIFYNSGDFPNIKLLESRFPDISFAFNIYTEAARDLRLEANSVEELSFPLTNFQKELWDGLRSGEDVISVAPTSAGKTHIILSYLINAIINSNGAFVAIIVPTRALITEVSSKLYSILQENGNEDDVEICTIPKDEQFSDKTIFVMTQERLYEILQRGDISFNYLFIDEAHNISDESRGVLLHITLEKLLEDSSPQIIIGMPSPQYANSFTSVFREIPFTKKITAHSPVSKVLIKVTPKNRDLVIERRDTGDTIVIPKKFKGTKLSDIAKRLGSGQSNIIYRNQTNSCDNTADEISKLIDKKIGNQYLE…
HamB	WP_032699254.1	MULTISPECIES: DEAD/DEAH box helicase [Enterobacteriaceae]	MSDFYIELSERILSSNDFKKCSLELFKCYANYLVGDTYKLDRLLVKKMATASQVFYKTQEEKYLKQGSSILSMLIDTCAEDYPEIVPISDFLFSSVGDFPNVKLLENRFPQISFRHNIFTDSSQSYKKALNNVEELGLVLTDFQRNLWDDLQAGEDVITVAPTSAGKTHIILHYLLSEVINSDGAFAAIVVPTRALITEVSSKIFEMAKERGYEKDIEICTIPKDEVFSDRTFFVMTQERLHEILLRGDIYFDFLFIDEAHNISDEGRGVLLHLTLERILEDSSPQIIIGMPSPQYQNSFSSIFKEVKFTKAITAHSPVSKLIFEVRAKGTNLEISKRGSDDKITLPKKFKNKKLADIVLRLGKNESNIIYRNQTNHCEHIADEIAKRITDYEVNDTLN…
HamB	WP_042372929.1	DEAD/DEAH box helicase [Bacteroides neonati]	MEETINYIESTDKINFESTFNIYKYCSALIVEDEQKAQKLLVNILSNKSKFEPHLDFVLADLIEGVGFYPYIKKEDLKITSTDALIRNAYHQSDNLDKVLHEDQKYLLSLINSDKNVIVSAPTSFGKSLLIEEIVATSKFENIIVIQPTLALLDETRRKLMKYDDRYKLIVRTSQEPSIEKGNLFLLTAERVNEFKNLPRIDLIIIDEFYKLSAKRDDERADSLNNAFNYVLKTFNPKFYLLGPNIDSISEGFTEKYNAIFYKTKSSLVDTKSIDIYSEHKDYFDKPIKFKEYKENILFDLLISLQNEQSIIYCSSPARVRYLSSQFLKYLIEKDYPKTNDNLDIIEWIKINISAEWSLLDLLSLEIGIHDGALQKHITTTIIDYFNTQKIKYLFCTST…
HamB	WP_044306413.1	DEAD/DEAH box helicase [Bacillus cereus]	MNNILIDWIKDSNSWKSAKSLNVLDRQDKEYPFLLRSDDYYISLFNKMFKALTSGSYQSSDVHEELLLIAKGIEMYSIDETRGDFYGVNYAENILYTSSIYYLTNYYTTSALLAKLFQTEDYETDIDKFIHGFLTINRYIENPYMELFNSFLETGKQLHLEDLMEILELELKNTDPYSYAPLLLAKCLLEKFMENNLWSSLTRANPKINWKDYVIHKLNSNWVLFPSQSTALKKGILIRDDTFSLQMPTSSGKTSLCEIIVYNEIFHKRKVLLLAPYRALASELNYSFRKSFKTLGITVKTLYGGHTPTREEKAEVDNVDLLICTPEKFMAIENHIPNLHELFSTVICDEGHLLDDEQRGLKYELLLAKLKKNKNESSAKKYIYISAIIPNLDNINQWL…
HamB	WP_046315498.1	DEAD/DEAH box helicase [Lactobacillus mellifer]	MKTTNRIVMQEFFGDIMSNKYLKVLFSKLLDEYSNKVFGKDFQIDLSAKRDLMRFADLLAHSRMLKESSYHQNLSQQIIFMLENIFVDDISIQFVKQRILFSLNNYSFPNKELHTTQSGDALLNYLVNSYKKDELKIPGSENKIFIGDQKEIYDKMSRNNLSFSAPTSMGKSFLARTYIKNEILGNKKNNYAFVVPTKALINEISSKIINDLGNGLSQKKYRVIRSVGELNGYNQGNIYHYIFVMTPERLMYLLISFPSIDLPFVFIDEAQNISKHDERSAFYYNLIDMLEVKHSRIAFAAPNIPNPDIYLELISNNDKEKDARSIEFSPVVQIPFVINFIDKTIKIYNSINEHFQALNNIKENTLFDLIDSFSYLSNNTTQNLIYCNKIDNTIGLSVQ…
HamB	WP_048500651.1	DEAD/DEAH box helicase [Chryseobacterium koreense]	MEELITRITSAQRFNVEESFEIYKAISQYIVSDDTIAQKLVTNVLDNRNKFDPALDLILSDLVEAVGFYPYINKENLVLESTNSLIRLEYHHSGNLNKFLHEDQKYLLGLLNTDKNVVVSAPTSFGKSLLIEEIVASHKFKNIIVIQPTLALLDETRRKLLKYRDTYKIIVRTSQESSNEKGNIYLFTAERVNEYKDFQPVEFLIIDEFYKLSAKRDDERADSLNNAFRHIIKTFGSKFYLLGPNIDGISEGFTDKYNAVFYKSRTTLVDTKTINVYNDHKEYFDKPLKYKEYKENVLFDLLLSKHEEQSIIYCSSPSRVRYLSAKFCKFLIEKSESSNEEELDLIEWIKLNISPEWSLINLLQNKVGIHDGALQKHITTSIIDYFNTCKLHYLFCTST…
HamB	WP_050038706.1	MULTISPECIES: DEAD/DEAH box helicase [unclassified Haloarcula]	MTETGKSTYEIAEGFDVFNDCLDALTANLIQEDLGVSEHNQTGLDTFQEDRNSETITDEDIRQSAWLASALASSDNDTHKLKALSFGILAYLRYQGNEQESLYKRYLYIILSRVGNLPAFENIRRAEDQLGFETQLINSLDSVLGLELESNLDEYEIDEGKILSEFQMEIYNLLIEGKDVAISGPTSSGKSFVLQEYIDHQITREEGFEAIYVVPTRALISEVSRDLSTRHEEIEVRTGAYFEKGDIDDTDEDNADVFLVVTPERCLKLIDPSTRHQIDPSLVFLDELQNVEEDQRGVLFESIIQYLTDYYPSAQIVAAGPYLDNPGNTLESLTGRDVEEVSTAFTPILQLKTTLRFISQKSKINRELELEIHSPSGDTMSIRVPEPESMTYSEVKGNK…
HamB	WP_050230631.1	DEAD/DEAH box helicase [Streptococcus pneumoniae]	MIEFGKKSLYFSKLVRSKAKMIEFEIPLESHIPISEDAQKSFLVALAIAADTARKYFEDYINHKSFDSQLKNQLHNVAEYFDALLVSGLGNSAEYQDYIAILGTTAYYLGDYNGSSRVMVNYISDDMQLLEESITLVKVFIDVITDKLFLNHTPIEGKYSSELNTLVESYRNYILSKTEFSIDIYRGLQDKVYRNGSDFSVIIVNCLLAVVCKKIDSSSTKLLPEFSGLDFSLWQDYIQSTGSIKELWPSQIELGKQAIFSGKSGSVQMPTSSGKTASINLTLRSAFYSNRIDNALIVAPFRALCREIYRDINAHFVDENNVIVSEVFDLPEIPQDFSIFNDGKKRVFILTPEKLLFLLRNHQSFIDEIGLCIFDEAHLFDDPSRGTNFELLLSTVKQI…
HamB	WP_050108721.1	DEAD/DEAH box helicase [Streptococcus pneumoniae]	MIEFGKKSLYFSKLVRSKAKMIEFEIPLESHIPISEDAQKSFLGALAIAADTARKYFEDYINHKSFDSQLKNQLHNVAEYFDALLVSGLGNSAEYQDYIAILGTTAYYLGDYNGSSRVMVNYISDDMQLLEESITLVKVFINVITDKLFLNHTPIEGKYSSELNTLVESYRNYILSKTEFSIDIYRDLQDKVYRNGSDFSVIIVNCLLAVVCKKIDSSSTKLLPEFSGLDFSLWQDYIQSTGSIKELWPSQIELGKQAIFSGKSGIVQMPTSSGKTASINLTLRSAFYSNRIDNALIVAPFRALCREIYRDINAHFVDENNVIVSEVFDLPEIPQDFSIFNDGKKRVFILTPGKLLFLLRNHQSFIDEIGLCIFDEAHLFDDPSRGTNFELLLSTVKQI…
HamB	WP_051380327.1	DEAD/DEAH box helicase [Bradyrhizobium sp. WSM1743]	METIDELQALLGELGDDGARVQLLIRGAAWALFRQDGVLPADAPPLGEGIETDLAEYGFSLLRIALSMRERVGSTNETRRAFDRAARAFEAITTNGRPDAPETGFYRILAAASYHLASYSAIAYSLLRPLQNANVNAAEQALMLLVLRDLIALRGFTREYLISDDHDDAAITGMLEDDGEEPDEALSIILNATVCRALAYFDFALQTGDAGLVERAAAILGTGQSLAANAGAVSLWWIIRLTRSFIDDLWEHSLHRRLPLVPPVGAEGAYGMLRERFISSLYARKVSEVELWPSQLEAAQRSTDVDDDLVVALPTSAGKTRIAEICALMTLSRANRVLVVTPLRALSAQTERSFRNTFGPLGFSVSSLYGASGVSESDEDALRSKNIVISTPEKLDFAL…
HamB	WP_054392940.1	DEAD/DEAH box helicase [Streptococcus pseudopneumoniae]	MIEFGKRSLYYSKLIRSKAKMIEFDIPLENHISISEDSHKSFLVALAIVADSARKYFEDYINHNHFDPHLKNQLHHAAEFFDALILSELGNADEYRDYIAMLGATAYYLGDYNGSSSVMLSYISDATRFPEDSSNLIKVLIDILTNRVFENYELITDIYSAELNTLVERYRNYILEGRDIATEVFRNLQDKVYINGSDFSVIIVNCLLAVVCKKINCSSTKLLPEFSELDFSVWQDYIQSEGSMKELWPSQIELGKQGIFIGRSGIIQMPTSSGKTASINLILRSAFYSNRIDNVLIVAPFRALCREIYRDINAHFINNEDVIISEIFDLPEIPQDFSIFNDSIKRVFVLTPEKLLFLLRNNQSFIDRIGLCIFDEAHLFDDPNRGSNFELLMSTVKQT…
HamB	WP_054090267.1	DEAD/DEAH box helicase [Pseudomonas syringae group genomosp. 3]	MQELTIKELAKTGFRDIYMKLLSGSEMSDGDTVKLLAIAVLLLNHTAPEIKRLGYRITLFYGNLTGRYEPLYDVSINSGLLPVSAVLGKSFEQDERLSRSFIQNIVSSYVDTFRDQGMVLTEQQDTLRTFVQDEYENSSVVIAPTSYGKSELIIKSVKDNPSKRILILVPSKALLAQTKKRLIYSDIPKLGKVVTHPEMYSPERNNRTFVLTQERLNRLLNEHSTLNFDMVFVDEAHNLLQGDSRNELLAAMLCILGARNSQASFKFLTPFLCNELNVRVRYLDMTPKGFRVDEYIKSERFYTRDFRTGKNDGKLKLYDHFLNQWLEIDRKHRNCFDLIRRESLAKNIIYGNTKKKIEQFAVELANTLPDIECPLVQRACDELEEAFDKRYRLISCLRR…
HamB	WP_054375654.1	DEAD/DEAH box helicase [Pseudomonas aeruginosa]	MKELTIRRLLNTPFKDLYLEFVRGGELSDVQQVKLLAVAVLLLNQSAVELKRLGYRIVLLYGNRTGHYDALYDVAINSGLMPVSAVINAQRFGKERLAESFILNYADSYIETFRRNDVVMTEQQDLLQDFIHEKYDESVVVVAPTSYGKSELIISSVKDNPLSVVCVIVPSKALLAQTKKRLVDADIDGVGKVITHPEMYAEGKPSRVFVLTQERLTRLLSEHESLSFDMVFVDEAHNLLNGDYRNELLASVICMVGARNRKATFKFLTPFICEELNLRVRYLRTGLAGFRIDEYVKSELFYMCDYRGDKGDEILRLYDHFLNEWVDLKKSYKNSFDLVLGESLSKNIIYGNKPKNIEIFAWALAQKLPLVKCPIIKKACDELADNFDSQYLIIDCLRR…
HamB	WP_059058520.1	DEAD/DEAH box helicase [Halobacterium hubeiense]	MDTYSVAAELESFNRCLDQMAENLIRDDLGVRETGGLSNWGNQTISPHGDLTQENVEKSAWVASFLASSDDSEHKRKALAFGILSYLHYNDTEYEEMYERYLYIILSRVGNLPAFRNVKRSESRVNFKADLIHSLDSVLGTELGTNSSRYSLENGDVLSEFQKEIYEHLLAGRNVAISGPTSAGKSFILRRYIEEMARQPGNFEVIYVVPTRALISEVSQKLTDLNDSLDSPENEFDVLTGAHFPEDEDRSDNSFLVVTPERCLKLIDPDVRKEIDPNLVFFDEVQNIEDDERGVLFENIVRSLEDYYSSAQVVAAGPYLENPQETLEDLTSNEVAEVKTGFTPVLQMRCVLRFISQNRSKNRKLEVRIHSPSGNIEEIEVPEPESMTYSEVKGNKKKS…
HamB	WP_066043594.1	DEAD/DEAH box helicase [Bathymodiolus septemdierum thioautotrophic gill symbiont]	MASAIEEIEKAIQQAIATGFRGRLLERGLARSMIWVDGELPDGSPNFAPRLSYDLLSYGYSLLSLAIRLTELNGNPEFARAAFEKAATAITDVIHNGNPDDPEKGFHKVLAASSYHLGRFSAKAFSLLNHNIENENLSRIEKMLSLLMLRQFAALETSVLAWKESGLGSDNSLAEKIDFEIDQLNGQLESEDRPEEYGIASIELPIIDLAITDNYYSAIYEFLFALEIGNIALLESAINRIENSLSITTELNMLPQWWVLRITKYLFRDLWESSFHTVLPVTPDQENSEDWALLRWLFIASLFKRNKAEIDLWPSQLEGARRAVNDVDDLVVSLPTSAGKTRIAELCILRCLSIGKRVLFITPLRALSAQTEASLRKTFLPLGKSVSSLYGSIGTSDFE…
HamB	WP_073000195.1	hypothetical protein [Chryseobacterium molle]	MDRQQRTLDVVIALNQFQNQELPRYKFLENVCEYFDFIKSEELDDADYRFLIHLSSKVGVPHYYDILHKFNEDKLQLKNEENVKLDVISALIFESTLYTNETSKLHLYQKEVLDLFKLGKLNRYFLSASTSFGKTHLVYEIINKMNYKNVILIFPSIALLSENLSRIKEGKIKLSNDFKIHTLSDSEINPEESNILIFTPERYLSYLDKNKELEVDFIFVDEVYKIDNSYIIDDESKENERDIAYRMSLFFGLTTNVNVDLFIAGPYIDVFEKTEKNYNPSFDLFLEDFKIEKVLLNEYEIVKVNKYSADIKIQTNFDSLDVNLKGKGTKKAKIQELFDRILLQNENAIIYCNTKSNAEKVAREYERTEISTENFSDFLHHLTTTFDERWIVIKSLKKG…
HamB	WP_075078505.1	DEAD/DEAH box helicase [Terrimicrobium sacchariphilum]	MKKEEIRLILSHGEGVEERAFEILQGIARYVNDEEGEEIGRDLVLRALERRVEFGGFSEVLDGLTREVGLFPYLDQEELSLKDSLAYEFHRPDESSDFVFHRVQAQVFRRLIDGENVILSAPTSFGKSRVIDSIISAKEFQNIVILVPSIALIDETRRRLVSFSPSYKIVSQLSQRPDKRNIFVFTAERLNAYEELPPIDFFVIDEFYKIGAISDRDQARFVALNQAFYRLSKSRGQFYLLGPSVKAIPDGIEAKLPCYFFPTRFSTVASDVVEVYNWDNDLDELLKLCSEIDEPTLIFCKSPARVNEVARALVEKEIVSDGRKMGDAARWISENFHPKWIYPLAITHGVGLHHGRLPRSLGQLSVRAFNENKIKFLICTSTLIEGVNTCAKNVIIFDN…
HamB	WP_078227732.1	DEAD/DEAH box helicase [Flavobacterium sp. LM4]	MTLDQIQEKLDKIEKDSTLQNLIAQANARYILYNTSESIDNFPKYTIRDDKLNLLAFHYLNLGCRFIENKHSKDGIFPLEKGASILENVHGSTEVNTKLGNYYGLISSLSYYVCFQYSKAFILIKKIENDTVISKIVSLFLGRNYHQLLEIINNMMVDDIYLDENLSKNDDELESSKNIYEIIIARSLNNFIKYFYTGDKHLLELAKSNLQSLKEIAEIKNEPDIWWVIRLLIIITDGISQASLWNSLEKHFDISVGLPRNYIQSLTYKKYGGIYELFITQRNSLPLVLNKENTGCVVSIPTSSGKTRIAEIAILECITKNEGSKVLYIAPFRSLAYEIENSLDEIFHSIGVSVSHLYGGSLFSKLDEKVIDESDVIIATPEKAKAMLRGNNEILNQIK…
HamB	WP_080778327.1	DEAD/DEAH box helicase [Chryseobacterium phocaeense]	MNVEKAIELFNRMDKDSYAQNLFARANARYILFGVNEDKANFPSSLESNLNAGSDYLAFSYLSIACTLAEADYFTEITKESFEKGAEIIEYNHLYTTNRNGSSKYYLLIGALAYYSSFQYSKAFILMKEASSFETDITLLISSFLKKDFLTVFDQLNNILLDQEIYLKIDEENFLDKVYTPHIVIFAKAVSNLMDYLYTGSESSLEKSITILNDLMELLMIDGEPSMWWLTRLFKIITKGFNKSSLWANIPPLLPYTSNSIIQKYISNLIFSQKKVIELFTVQRSALELIKLDKGGVISLPTSSGKTQVAILAILKALTENDEIKVLYIAPYRSLAFEIETSLKDAFDILNFEVSQLYGSAQFGELDKMLTENANILIATPEKAKVILRANIEITNMIK…
HamB	WP_080774647.1	DEAD/DEAH box helicase [Yersinia pseudotuberculosis]	MTNGFILDHILGELGLFPYIDNNNNTSKDEFRKAIFTTPQDETKIFHIRQAEVFHRIMTGENVILSAPTSFGKSLIIEALIASNEFNNVVIVVPTIALIDELKKKLYKYKDNYKIITQVSQQPSERNVFILTQERVLEYSISSVDFFIIDEFYKLAPSSKNDERCDRLNLAFKELYSKCKRFYMLGPRINGLFSGIEQELRCIFLRFDSYTTVATNEFYHKLKTTGTDAKVDVERDEILKDILSNVGRNEQTVIYCKSPKRVSSLMCRLLAANILSPDSANDDLASWLSVNFHDKWSLIDGVRHGIAYHHAQLPRAVGSLIVDLFNESKINILICTSTLIEGVNTNAKNIIIYDDCITRRTKLDMFTFNNISGRSGRMFEHYVGNVFIFGEKPQIELPY…
HamB	WP_081386098.1	DEAD/DEAH box helicase [Actinomyces oris]	MNKRIAADLLGDIIVNRKDFTSGLSILQQAVAETFLIGRSSSAIGADELNGLLRYADVLSHSDEPDYRQLAYLIVALLREYDSTHQFEQSQRSRLLAVTEAILVQLGNFPAIKTLQKNGEESEYALPFSRGITRVAKEVIQRTSKGDGIFTDAQYAIKEKMLNEGFFSFSGPTSLGKSFIIKDKLYDLARHDNLDDHCVVVLVPTKALITQTAADLRQLLSDVPEVNVAVYPSLPKFLRRKFKRTIFVFTPERLLRYLANPVRDISYLIIDEAQKIIAENDTRSSLYYHATLEVIRRFATKLIFASPSLDNPDIFLQLFGKATNGSMAAQERAVAQQRYFIDLVDRKQYYISATRRTLSELDVPPVQDDIIDVVLARSGNSKSIIYINGSLKSAEFAMK…
HamB	WP_081632584.1	DEAD/DEAH box helicase [Oxalobacteraceae bacterium AB_14]	MKDAIKKLLQMDLEYSARSIGLDSPSTGEYDEESLYSIINQIEVALLDGGKPADIASVCALLWTHFGEQYDLLAGYIYSVMTRVGFSPVQPMLAAQGGQVNYSSVVSMLETTAQRYRYSVEIFGERFFLTEFQSRLWKAISEQSHIAVSAPTSAGKSFLICLNLISIASKRGGVSIYIVPNLTLMSQVANDLIDLARRHSQDIDIKTHLPVVAASKPTIYVLTQERLIEPGSHFSENAIDFLIIDEVQNIERAFDFESNDERSRLLIDVLVNLHDSYGPYKTIIIGPRISEAAILATKLFKKRAIAVSTDSSPVTNICYSITPVKKDATEIIFTQFSELSRNSLSVKLKNSIGATGFDKKNYDEDFKKYLANVTAAHSGSLIFSPTSTQARRSAVSLGS…
HamB	WP_086931892.1	DEAD/DEAH box helicase family protein [Agarilytica rhodophyticola]	MDKRQRTIDVVKALHNYQDKVIETSEMIKVVCNYYDFIKEHKLFEGDLQFLKKIANIVGIPHYFDHLNNFQKENVFLNTFSLSTFAAQIYESTLHTGEDSKVHQYQKDILSLFLTGKQNRYFLSASTSFGKTHLVYEIMKKMKYKNIVLIFPTIALLSENLERLHSDELYKSYNIHTLSDVTQEEIGSSNIFIYTPERFLSFLEKLNAQPEFDFVFIDEVYKIDNEYIIDEEEKQENERDVSYRIAAYYSVLGSADILLAGPYIERYSSSFERFLNDNKITKCDFNQYEIVSKSYHHIKTAKTVDIGGGTVFKFNEDETGKQDRLKIVVKTLYERNKDEGCIVYCSRPYYAEEYAKNLPSLIDYQSTPKNYQFFVEHVLREYGEDWVVTKSLKKGIGVH…
HamB	WP_088444378.1	hypothetical protein [Flavobacterium columnare]	MDRQQRTLDAVIALNQFQNQQLPRHKFLEKVCEYFDFIKSEELDDADYRFLIHLSSKAGVPHYYDILHKFNDDKILLKNEENVKLDVISALIFESTLYTNEYSKLHLYQKEVLDFFTTEKLNRYFLSASTSFGKTHLVYEIINKMNYKNVILIFPSIALLSENLSRIKEGKIRLSNDFKIHTLSDSEINPEENNILIFTPERYLSYLDKNKELVVDFIFVDEVYKIDNSYIIDDESKENERDIAYRMSLFFGLTINTDVDLFIAGPYIDVFEKTDEKYNPSFDLFLEDFKIEKVLLNEYEIVKVNKYSADIKIQTNFDSLNVNFKGKGTKKAKIQELFDRILLQNENAIIYCNTKSIAESVAREYERTEISTEHFSDFLNHLITTFDERWIVIKALKKG…
HamB	WP_089670505.1	DEAD/DEAH box helicase [Halobacterium jilantaiense]	MSTTYENAADLEFFNECLDTLIKDLLYNDLGVTDYRWDHNSESKLQKSAWVASLLASSDDEEHQSKALSFAILAYIEKRGTDDEEMYERYLYIVLSRIGNLQTFNTVRREQADVSFEERLISSLDSALGLELSSDLQQHELGDGTVLSSFQKDILNALQAGKDIAISGPTSSGKSFILRKYIQRELENQDGFEAIYVVPTRALIAEVSEKLSSLNDYLEGEQEIEVRTGAYFEEESEDPDTDSNSFLVVTPERCLRLIDEDTRARIDPDLIFFDEIQNIQDGQRGVLFEDIIQLLSESWPETQIVAAGPYLEEPQDTLSNLTDREVVQIKTAFTPVLQMKAIMRFKSAKNQSGSRRMVDVVLYSPSGDKLEFTIAEPDDLTYTTVNKSKTRALTTIIDE…
HamB	WP_091525926.1	hypothetical protein [Flavobacterium ummariense]	MDRQQRTLDVVIALNQFQNQELERHKFLEKVCEYFDFIKSEVLDDADYRFLIHLSSKAGVPHYYDILHKFNEDKILLRNEDNVKLDVISSLIFESTLYTNENSKLHLYQKEVLDFFTTGKLNRYFLSASTSFGKTHLVYEIINKMNYKNVILIFPSIALLSENLSRIKEGKIKLLNDFKIHTLSDSEINPEENNILIFTPERYLSYLDKNKELEVDFIFVDEVYKIDNSYIIDDESKENERDIAYRMSLFFGLTINTNVDLFIAGPYIDVFEKTDDKYNPSFDLFLEDFKIEKVLLNEYEIVKVNKYSADIKLQTNFDSLNVNLKGKGSKKAKIQELFDRILLQNENAIIYCNTKSIAESVAREYKRSEISTENFSDFLNHLITTFDERWILIKALKKG…
HamB	WP_091692315.1	DEAD/DEAH box helicase [Algoriphagus locisalis]	MTIDQIQKKLDRIEKDSTLQNLIAQANARYILYNTSEKVENFPKYTIKDDKLNLLAFHYLNIGCRFIEKENLKDGLYPLEKGASILENVHGSPEVRTKLGNYYGLISALSYYVCFQYSKAFILIKKVENDTIISKIVSLFLARNYHQIIEIINNMMVDENYLDENLSQNENELESSKYIYEITISKSLNNFIKYFYTGDKRLLELAKSNLTTLKEIAEIKNEPDVWWIIRLLIIITDGISEASLWNSLERHFEISSGLARDYIQSLTYKKYGGIYELFITQRKSLPKVLNEENTGCVVSIPTSSGKTRIAEIAILDCITKNEEGKVLYIAPFKSLAYEIENSLDEIFHNIGVSVSHLYGGSLFSKLDEKLIDESDVIIATPEKAKAMLRGNNEILNQIK…
HamB	WP_091718741.1	DEAD/DEAH box helicase [Pseudarthrobacter equi]	MAKTIGTGLSERIVASEVFVDSFRQLERMCAETFLLVSEDPSSQDASGELDVPRLLRFADILSHSELPLHRELAYTVVALLHELVATDMLDSDMAATVSGFTEAIMIELGNFPAIKTLRRRSELELVPPQSKEVTRALKHAIQETSQGDSVFTDAQATIVRSLEGASFFSFSGPTSLGKSFIIKDTLFGLVQKPELENRSIVVLVPTKALITQTVADLREVLAGLPEVHISPHPQLSYFLRKQFSRTVFVFTPERLLSYLPKAPREIDYLFVDEAQKVISEHDTRSPLYYHAINETLRKFATKLIFASPNIDNPEIFLQLFQKSSEGSIAVPERTVSQRRYLVDFVDRKVSHFEQHFGTADNEYPIPPQWSNKFDVVRDLSRSNQSIVYINSARGTVMG…
HamB	WP_092447029.1	DEAD/DEAH box helicase family protein [Winogradskyella sediminis]	MDRIEEATNLIKALNTYRNDELEDYEFIKIVCSYFDKIKQEDLSGADLSFLKYISNIIGIPHFYDLLEKFEQDVTINSFDLNTLSAVIYESTLNISKHNKVHKYQKQILELFKPNQLNRYFLSASTSFGKTHIVFEIIKQMDYDNVVLIFPTIALLTENLERLTSDESYNFFVKKYSIHTLSEVENIDDKNLFIYTPERFLSFVEKRENEIKFNFAFIDEVYKIDNDYIIDEEVRENERDVAYRLAVFYSLKKDVDTLLAGPYIDFSKPDDENYNRSFDRFLENNEIKLIDYNNYEIVNKTYSDIKGKKSYEVDHNLDLTFEKSSKNDRLIEILQQIFNINENTIIYCYSRSSAESYAKTIINSELLNEHSYEEYAEFINHISDNYNKDWTVINALKKG…
HamB	WP_096354073.1	DEAD/DEAH box helicase [Mucilaginibacter gotjawali]	MNKDRAIENFNRLERDGDAQNLFARANARYILFGVNESRENFPRTLETNLDLGSDSLAFYYLNIGCTLYENNMQSEIIGRCLEKGAEFLEYNHSPEANRSSLSPYYILTCGLAYYASSQYSKAYIILRGIEKYDTDVAVLVSAFLRKRFDEVGIVLNRILINSGTYAESFEEEERENSIPIILFARSVAMLMDYLFSGQADSLEKAIDILKDLLELLSIEREPSFWWVVRLFRIIATGFETSSLWATINEQITDDIFSTKKSYVHNLLFAAKPIIELFNAQISALPKILSPEGAVVSLPTSSGKTQIAAIAALEILSQDAAAKVLYLAPYRSLAYEVEVSFKSLFEPLNFSVSQLYGTGQFSKIDQLVLDEASILIATPEKAKVILRGNAHIFDAVKLV…
HamB	WP_096962784.1	DEAD/DEAH box helicase [Escherichia coli]	MRDNIDVIYSNLLRKSVEKMLGYSKMNSFEVLDAHKLLSYSSLLSLSNSADDIKKSYDIVSRVLELNEGRDASVLAACDLILSRIGNFPGRELLREKYNNGDSPCLSLSLSLERIGRETENTYNDIPLTNFQYKLFSSLHKNNYLSVSAPTSAGKSFVLALSVVDKIRMYNKECIVYIVPTRALISEVSNKLRLECKNAGLSKTIIRTAPEVIPVEKIEQGLIYVLTQERLVSLLSSSYDDSGFVITTLLIDEAHEIQKGKRGIILQNAIELALEQYHDLNVLFSSPLIRNPEYFFSIFRWRRIGESFIETISPVTQNILLVNPVKNSPKSINVQLQNGDDNINIGTYNVSFSLRGNKKNQKARLAEFVSRSGGAVIVFENNPADAESIALNISECIEE…
HamB	WP_098836822.1	DEAD/DEAH box helicase [Bacillus thuringiensis]	MEELIKNLISKNSLSFEESFQIAKKCSNLLNNPKDIHLAHKLIINILDNWDKLHDSTKEIWIDLVESAGFYPYLEKLKQQYNINGTAAKVRKEYHKSPNLINKYLHEEQKILLDFLMQGKNLVVSAPTSFGKSLLIEEIISSNKYKNIVVIQPTLALLEETRLKLKKYSDYYKIIIRTSQQTSYEKGNLFLLTAERLMEYEKLPQIDFLILDEFYKLSTKRDDERSDTLNNAFNLLVNKHNAGFYLLGPNIDGISLGFAERYNAIFYKTHYSLVDNKIVDVYSQYINQFGSRGSKKEFKENVLFDLLYNLQEEQTIIYCSSPASVRNLSRKYLEYLIKQKIKKGLSSKEIPLIDWIGEYINEHWRLIECLKYNIGIHDGALQKHITTSIIKYFNEEKLK…
HamB	WP_102532247.1	DEAD/DEAH box helicase [Vibrio sp. 10N.286.48.B7]	MASTIEEIEQVIEEAIRSGFRGRLLERGLARSMIWVDGELPEGAPRFAEKLSYDLLSYGFTLLSLAIRLRDLGGNEELCLAAFEKSATAITNVIHNGDPENPEQGFYKVMASSAYHLGRFSAKAYSLTQANLDEENLSKIEKLLSLLILRKFNQLEVMVLEWKTSGLGSDDTLAERLEAEIDEFNQVANTDEEPEEYGISSVEIPIVNQAITDNYFSSIFEFLFALEAGDSSLLEAAVTRIDTSLAVCGELNLLPQWWVLRVTKYLVKDLWESSFHNVIPGHQNDGYDSDWNRLRWLFIASLYKRDKAEIDLWPSQLEGAKRAVGDKDDLVVSLPTSAGKTRVAELCILRCLSIGKRVLFITPLRALSAQTESSLRKTFLPLGKTISSLYGSIGTSDFE…
HamB	WP_106082829.1	DEAD/DEAH box helicase [Streptococcus anginosus]	MIEFGKRSLYYSKLIRSKAKMIEFDIPLENHISISEDSHKSFLVALAIVADSARKYFKDYINHNHFDPHLKNQLHHAAEFFDALILSELGNANEYRDYIAILGATAYYLGDYNGSSRVMLSYISDAPRFPEDSFNLVKVLIDILTDRVFVNYESIVGIYSDESNILVEQYRNYILEGREISIEVFKNLQDNVYSIGSDFSIIFVNCLLAIVCKKINSSSTKLLPEFSGLEFSLWQNYIQSEGSIKELWPSQIELGVQGIFSGKSGIIQMPTSSGKTASVNLILRSAFYSNRIDNALIIAPFRALCREICRDINGHFVNDEEVFISEIFDLPEIPQDFSIFNDGKKRVFILTPEKLLFLLRNHQSFINEIGLCIFDEAHLFDDPSRGTNFELLLSTVKQI…
HamB	WP_106659609.1	DEAD/DEAH box helicase [Confluentibacter sp. 3B]	MTIDQIQEKLDRIEKDSTLQNLIAQANARYILYNTAESVDNYPKYTIKDDKLNLLAFHYLNLGCRFIENEHLKNGIFPLEKGASILENIHGSPEVKTNLGNYYGLISALSYYVCFQYSKAFILIKKIENDTVISKIVSLFISRNYQELQEIINSMMVNKIYTDDYLSENNEEIDSSKNIYEITIAKSLNNFIKYFYTGDKYLLELAKINLKNLKIIAEIKNEPDVWWVVRLLIIITDGISEASLWDSLEKYFDTSDELVRNYIHALTYKKYGRIYELFITQRNSLYKVISEENNGCVVSIPTSSGKTRIAEIAILDSISKNKGSKVLYIAPFKSLAYEIENSLDEIFHSIGISVSHLYGGSLFSKLDEKAIDESDVIIATPEKAKAMLRGNNEILNQIK…
HamB	WP_109322706.1	DEAD/DEAH box helicase [Allopseudarcicella aquatilis]	MISKTLSLWIAQSESWQTFMDFNLPEDSIAKYPFLNRPDDFYISLFGEMYDILENLEEKKDDILSVAKGLEIFSLINKRDNFVGVNQPNNILFAAGLYYLSDYAASAYILANLYEVANYEREIDKFVLCFLKRKLDDQNSYCKLLNEYLTTGDENLIQELLHRIEAQKSIAYKHNPYEFSIYFLAESILKKFRKNNIWTDLLKHNTSDHWSSYIDKTTKKTFPVWDFFPSQKTALEKGILNSLQSIALQTPTSSGKTAICELLIYNEHKNNPNCKILYLAPFRALAAELRQSFGRNLSRLGISSKTIYGGNIPTDAEKELIQNVTLLIATPEKFMALENSISNFLKDFTMVICDEGHLLDDGNRGLNYELLLSRLKSEKGVERKFVFISAIIPNIDKIN…
HamB	WP_110164072.1	DEAD/DEAH box helicase [Pectobacterium carotovorum]	MLKINELYSRLVKVSINKMFGVESDFNISLSDIYQLLSYSSILSLSDIESDVKKAYDIVSRILEVGAEYNENIISACDLILSRIGNFPGRGLLRDKYNKGESPTLNLSLSLERIGRETENTYNDITLTNFQCKLLNSLKNNNYLSVSAPTSAGKSFVLSLAVIDKIKAYEKECIVYVVPTRALISEVSNKFRHECKQAGLSKVIIRTAPETIEANSIEQGLIYVLTQERLVSLLSNSYGNSHFHIDTLLIDEAHEIQKGKRGIVLQNAVELALEKHPYMQVMFSSPLISNPEYFFSIFRWRKDGKAFIETISPVTQNILLINQVRNNTKAISVKLNAEDKPIDLGIYELDFVLRDNRKIQKAKLAEFISRSGGAVIVFEDTPSNAEGVAINIAEIFGEV…
HamB	WP_110358820.1	DEAD/DEAH box helicase [Marinifilum breve]	MQLKEKERDLLNILLRYDLEVFAKKLNLIKSEIGKLDETVVVSLLNLAERLSRKASDDIGRNVCLTICGLIWEHREREWNNLSRFLMQIMSRIGLIPTVKMIDTKFDKESNTYSDLGSLIAQFKFKAKLEDYSVSVVENNFISLSSFQKRMWDSIEDYKRVGISAPTSAGKSYVLANKIINLLEKNSGSCVYIVPTITLINQVSSDFRKIVKDLDLKNYNISQTFAEKYVNPQAKNIFVLTQERALSAISQNSKYFSEVELLVIDEIQNIERVANEDNDRSRDLYNLIQEFENTYQPDKIVVAGPRLKNINELVRKLFGDNAKSVSNELPPVLNISYSFVQQSNGIFFRQYSVLNDKPQSIRVNNFPTDGSKFFKKVQFRQPTFDVINHILNHLGENEG…
HamB	WP_114606879.1	DEAD/DEAH box helicase [Haloplanus rubicundus]	MSTYNNASDLDFFNDCLDDLTVELVKDDLDVETHGQTLGDFGQGGEVGSVDEAELKKCAWVASLLASSGDDEHRRKALAFSILSYTRFEETSQEDIYRRYLYIILSRLGNLPAFKNVDPTETGATFKDQLVNSVDSVLGLELETTKQEFDIELGPTLSRFQRDIYEHLIQGRDVAISGPTSSGKSFILKKYIEHKIQSEGEFEGIYVVPTRALISEVSRELSEIDGISIRNGAHFDESEENKDDEENTFLVVTPERCRKLINPQVRSEINPGLVFFDEVQNIEDESRGVLFEGIVKSLNEFYPDSQIVAAGPYLENPRDTLESLTNNDVAEVQTAFTPVLQLRVSLQFQKGHNRDISAKIHSPSGEKKQISVPEPDELSFSKVKNNKTKSLPDILNRFA…
HamB	WP_115315612.1	DEAD/DEAH box helicase [Phocoenobacter uteri]	MNKLNEKELIDNLVKYDLQRYLIDLGFIVDNSSLIILTENDIKNLCNISSVFALSEKEEEQEIAYEIITKLFLNFVEEYPNLYSIAYAILSRLGNFPNRELLKSCIKDTISRNNNFLFELEINSREIENKISLIEGNDLLLTDFQKQFFDVLTDTNFFSVSAPTSAGKSFIFTLAIIQRLLKNNKEIIVLVVPTRALIKELSGKIIEKLKEFELIDNVDVRTIPIIENNDEINKGRVYILTQERLVTLLEQDSLNIDTCFVDEAQEVQSNRGVVLQNAIEILLSKYKNVKLFFASPLIKNPNYFSQLFNLNFHEEFFIEKVSPVGQNIIFISEVKNKPQKAHIKLLNKDSKQYDLGGVDLNFKFRNVDKLIELAKQITKDGELSLIYCNGANEAEKKAL…
HamB	WP_118705793.1	DEAD/DEAH box helicase [Clostridium sp. OM02-18AC]	MSNFRNVTFGEHLFSRIDDNAYLQKLYHNILINYSKRLFSFDEMEEQLVNIGDALTFADVLSKSCGTNLSDIHKTRAQEMVALLYDMYPQDEQVKYYLGSVLANTGNFLGMNRLTPDFENASLLERVFMHFNMDYLSVPSDGGARFFPAQKEIYDSLSRPYFSYSAPTSMGKSFMMRAFIKQQIMEGTKKNFALLIPTKALINEVTSELIESLTTLLKETDYRIVTSSGSMALETKHNYIFVLTPERMLYILIDDPDLMIDYLFVDEAHKISSGDKRSAFYYKVINKLEERNNNTHIIFASPNIPNPRVYLDTVSKGDLAIGEEATVACRYAPVSQLKYIVDLWERNIRIFDSYSKKFILLHEMSHQYSLSEVIARIGDKRHNIVYCKSKNDAIRFARD…
HamB	WP_120410565.1	DEAD/DEAH box helicase family protein [bacterium 0.1xD8-71]	MSNFRDVTFGEHLFSKIDDNAYLQKLYHNILINYSKKLFNLDEMEKVPVDIGHALTFADVLSKSCGTNLSDIHKTRAQEMVALLYDMYPQNEQIKYYLGSVLANTGNFLGMKRLTPEFENASLLEKMFMHFNMDYLSVPSEEGSCFFPAQKEIYDSLSRSYFSYSAPTSMGKSFMMRTFIKQQIMNGTKMNFALLIPTKALINEVTSELIESLTTLLKETDYRIVTSSGSMALETKHNYIFVLTPERMLYILIDDPDLKIDYLFVDEAHKISSGDKRSAFYYKVINKLEERHSDTHIIFASPNIPNPRVYLDTLSKGEWIIDEEPIVACRYAPVSQLKYIIDLWERNIRIFDSYSKKFILLHEMNRQHSLSEVIARIGDRRHNIVYCKSKNDAIQYARD…
HamB	WP_122075601.1	DEAD/DEAH box helicase [Pseudophaeobacter sp. EL27]	MSGTDLQKWIVSDQGVRDDIRNLRGWHARRSLGKDTVDCNEKETDSPNWRKLLLASSVLAESEDIGHQETSLMIAQAAMQFGDTTTVRDAGAVVLTQLSNSRSISLAEERGLIAGGILERLGVSETLLANRRLLESSIVLSDSNAIAGNSFQIKLWDRLKDSDWVSATAPTAAGKTYLVLNWLLRQFQDSSCGLAVFLAPTRALVSEIENELVELSKSFKLPSLRVSSLPVPEFGDLTEPTILVLTQERLHLFLNGFDVAPEIDITIVDEAQKLGDGDRGVLLQDAVERIYRTNESGKFVFLSPHSENPDLLLSDAPSDSSKSAVPGGAPTVTQNLIAAEQVFRHPQEWTLSFVGSEEDGPFGKITLHDRHEGSPRKKLAYVALALGQKNQGTLVYANR…
HamB	WP_123404685.1	DEAD/DEAH box helicase family protein [Pseudomonas frederiksbergensis]	MQELTIKELAKTRFKDIYMELLRGNEMSDGDTVKLLAIAVLLLNHKAPEIKRLGYRITLFYGNLTGKYEPLYDVSINSGLLPVSAVLGKSFEQDERLSRSFIQNIVSSYVDTFRDQGMVLTEQQDTLRTFVQDEYENSSVVIAPTSYGKSELIIKSVKDNPSKHILILVPSKALLAQTKKRLIYSDIPKLGKVVTHPEMYSPERNNRTFVLTQERLNRLLNEYSTLNFDMVFVDEAHNLLQGDSRNELLATMLCILGARNSQTSFKFLTPFLCNELNVRVRYLDMTPKGFRVDEYIKSERFYTRDFRTGKNDGKLKLYDHFLNQWLEIDRKHKNCFDLIKRESLAKNIIYGNTKKKIEQFAIELANTLPDIECPLVQKACDELEEAFDKRYRLISCLRR…
HamB	WP_124956713.1	DEAD/DEAH box helicase [Halomarina oriensis]	MSTYENASNLDFFRESLNALIKDLLQSDLGERISRWGNNPPQKMQKSAWVASLLASSDDESHQSQALSFAILAYVKYRNTEHQEIYEQYLYIILSRVGNLQTFETVRREEAEVKFEEELISSLDSALSLELSTDLDEYELDDGTVLSSFQKDILDALTAGKDVAISGPTSSGKSFILRKFIEEKLEQGKEFEVIYVVPTRALISEVSKKLADLHEDVTVRTGAYFGDEEIKDEDEHTFLVVTPERCLRLIDQETRSMINPELIFFDEIQNVQDGERGVLFEDIIQLLSDSWLDTQVVAAGPYLENPSTTLSSLSHREVVEIKTAFTPVLQMKAILRFKKAENQTQHRRTVDVILYTPTEEKLRFTIPEPDDLNYTTVSSSKKQALPVLLSEYGKNSQNL…
HamB	WP_126159982.1	DEAD/DEAH box helicase [Amphritea sp. MCCC 1K03512]	MASTIEQIEEAIRQAIATGFRGRLLERGLARSMIWADGELPDGSPNFAEKLSYDLLSYGYSLLSLAIRLTELNGDADLARAAFEKSATAITDVIHNGNSDDPESGFHKVLAASSYHLGRFSAKAFSLLNHSIENENLSRIEKMLSLLMLRKFAALETSVLDWKTSGLGTDNSLAEKLGFEVDQLSDQLESEDQEEFGIASIELPVIDLALTDNYYSAIYEFLFALETGNSVLLEGAINRVENSLSVSAELNMLPQWWVLRITKCLFLDLWESSFHRVIPFSPDQENSENWTLLRWLFIASLFKRNKAEIDLWPSQLEGARRAVGDFDDLVVSLPTSAGKTRIAELCILRCLAIGKRVLFITPLRALSAQTEASLRKTFLPLGKSVSSLYGSIGTSDFEQ…
HamB	WP_128176044.1	DEAD/DEAH box helicase [Pantoea sp. LMG 27579]	MSDFYIKLSERMLASDEYKKCSLALFKCYASHLVGEASKLERLLVKQMATASQIFYKTQEEKYIKQGATILSMLIDTCGEDYPELIPISNYLFSSVGDFPNVKLLENRFPQVSFKHNIFTESSQTYKRALNNVEELGLVLTDFQRNLWDDLQAGEDVITVAPTSAGKTHIILHYLLSEVINSDGAFAAIVVPTRALITEVSSKLFEMAKERGYEKNIEICTIPKDDVFSERTFFVMTQERLHEILLRGDIYFDFLFIDEAHNISDEGRGVLLHLTLERVFEDSSPQIIIGMPSPQYQNSFSSIFKEVEFTKAITTHSPVSKLIFEVRAKGKNLEITRRGADDKVILPKKFTDKKLADIVLRLGKNQSNIIYRNQTNHCEYIADEIAKRITKYEESEPLN…
HamB	WP_128516991.1	DEAD/DEAH box helicase [Clavibacter michiganensis]	MSLSDKVLAIPAFRSLLASIAVDTARKELQLDETSAPGAEINWNFALSCASALTAQDDEGAQESVLRVAQGILSSTQTTETQKVAAMLMLERVGNRPAMRLAQNRNLATAISYPAITGDLAIDSLQRRNELTIVSADGETTSVNPFQRDFWQLVNEYRWISVSAPTSAGKSFIVKEWIRNLISSGGPKVVVYLAPTRALVEEVGANMRRTFPDSVGIYTLPWDGDDESVVICVYVLTQERLHALQQRIPSFVCETIFIDEAQKISEGSRGILLSQVVDESVRRQPDVKLIFASPLSENPEILISGAPGDDTAASLLGETVTVTQSLVYVRQVHRAPRDYNLTLAYRGEELYLGQISLSHNPSTPGGKVALITVALGGTRGGNVIYANGAAEAEKYARQI…
HamB	WP_130884510.1	DEAD/DEAH box helicase [Streptococcus pneumoniae]	MIEFGKKSLYFSKLVRSKAKMIEFEIPLESHIPISEDAQKSFLGALAIAADTARKYFEDYINHKSFDSQLKNQLHNVAEYFDALLVSGLGNSAEYQDYIAILGTTAYYLGDYNGSSRVMVNYISDDMQLLEESITLVKVFIDVITDKLFLNHTPIEGKYSSELNTLVESYRNYILSKTEFSIDIYRGLQDKVYRNGSDFSVIIVNCLLAVVCKKIDSSSTKLLPEFSGLDFSLWQDYIQSTGSIKELWPSQIELGKQAIFSGKSGSVQMPTSSGKTASINLTLRSAFYSNRIDNALIVAPFRALCREIYRDINAHFVDENNVIVSEVFDLPEIPQDFSIFNDGKKRVFILTPEKLLFLLRNHQSFIDEIGLCIFDEAHLFDDPSRGTNFELLLSTVKQI…
HamB	WP_138434948.1	DEAD/DEAH box helicase [Marinobacter sp. LZ-6]	MNYTEIVEALSNRNSIQSNRFELLHEISAFINRDSEETVARELVLRALDKKEEFGEFQHILEAFTRQVGLFPYLDRGQLNTRDLIAYELHRPTDQSEIVFNRVQAEVFRRLDSGENVILSAPTSFGKSRIVDAIISTKRHKNIAIVVPTIALIDETRRRLARAHYEQKLVTQITQRPSDSNIFVFTAERLIAYPDLPKIDFFVIDEFYKIDNLEEDDTRTVALNQAFYRLFKGGGQFYLLGPSIRQIPTGVEARFKCTFIHTDFATVVTELHTVDGNGDDDERLKNLIANISGQTLIYCQSPRRANEVVESLVNSGISASEKGFDNEYEWLSNHFHPNWIFQQALKAGIGLHHGRLPRSLGQYIVREFNEGNIQFLVCTSTLIEGVNTSAKNVIVLDQK…
HamB	WP_139364644.1	DEAD/DEAH box helicase [Vibrio parahaemolyticus]	MSTWYQTSKHMLADDSFYNWDDFLMSLVNEFNGHSNEALVQDVAIRALERKHEMPNGFILDHILGELGLFPYVDKSNSTSKDKFRRSLFTTPHDESKTFHIRQAEVFHRIMNGENVILSAPTSFGKSLIIEALVASNEFNNIVIVVPTIALIDELKKKLFKYKDKYKIVTQVSQEPSDRNIFILTQERVLEYSRIESVDFFIIDEFYKLAPVGKNDERCDRLNLAFRALHAKCKRFYMLGPKINGLVSGIEEELRCTFLKFDSYATVATNEFYHPLKTTGKDALVDIERDEILKSILTSIGRKEQTVIYCKSPQRVSSLMCRLLSAGLLTPDDTNDDLAEWLADNFHNEWSLVEGVKHGIAYHHAQLPRAVGALIVDLFNESKINILICTSTLIEGVNT…
HamB	WP_139660179.1	DEAD/DEAH box helicase [bacterium endosymbiont of Bathymodiolus sp. 5 South]	METEGIISKIANQSSISIDESFSFAKTTSVLLRNNEEEGRKIIIYILDNWSKIPSETIEIWTDLIESAGFYPYLEKEKERLKFDNLAGQIRKESHFSENLDGKYFHEEQKYLKKILDSKKNLIVSAPTSFGKSLLIEEIVASSKFKNILVIQPTLALLDETRKKLKKYKENYRIIVRTSQQSLEEKGNLFLLTAERVMEYPNLPQIDFFVIDEFYKLSAKRDDERSDVLNNAFYKLLQQTPVPQFYLLGPNIDGISEGFEEKYNAIFYKTNYSLVENKTIDIYSKNKTEFDQPRKFKEFKENKLFELLLDLKDEQTIIYCSSPNRVRFLADKFTKFLEEKNIQKIEKLPLVEWIEKNINPKWNLINFLNFEIGINDGALQKHINSSMIDYFNEEKLKYI…
HamB	WP_139787031.1	DEAD/DEAH box helicase [Cohnella sp. 6021052837]	MEFLIEKLLRYDLTTFANNLGLSDAKMELDVKDVVKLLNYIEKLSRGNLSNDTRNKCLSIIGIIWEYKKEEWNGLTPFLVHILSRLGLGPSAIMVDESYNENKFSSLGSYMLELRTGLKLLNYEVQVDENHTLLLSKFQKDVWDAIDRFDRIGISAPTSAGKSFTLVAKLVNILKQYPNGKVVFIVPTISLINQVCRDIRKALFEYELTEYQILQTYSDDFDKQFEKVIYVLTQERALAAFTQNSSPFRNLKVLIIDEVQNIERIESGDEERSRILYDVIHEFLNNVNPEKVIISGPMISNMKQVSNNFFGENSVDVNEEVPPVINITYTISKEKKKLFIKQYSTLRDEPIKIEINNNDFYKYIGKKLYDERFHEFVSQLINKFIEQDSGTLIFSPTAI…
HamB	WP_141871157.1	DEAD/DEAH box helicase [Microbacterium saperdae]	MPAQIAADALSDMIVARSDYQQDLAAIEAAVSEVFLTGTASSELTDEQVTRLLRFADIMSHSTQPAHRETAYTIIALLREYEELVGLSDHVSTRAAAVATAVLIELGNFPGLRTLSNATESTYALPVSRGILRAAKEVMQATKHGTATLTDTQFQIAEKMRGEDFFSFSGPTSLGKSFILKDAIYDIVRRSDLDQHCIVVLVPTKALIGQTAADLRELLKDVPEVNVATFPTLPLFLRRTYPRTVFVLTPERLLRYLSNAVRDIDYLIVDEAQKVISKKDARSSIYYHAIVETTRRFATKLIFASPSIENPELFLELFGKATNGALAVRERTVAQQRYFVDLVDRAQYFLSAASGGEGKLQAVPDARTPIQLVTSLSGERKSIVYINSSAKSAEFALEL…
HamB	WP_142721729.1	DEAD/DEAH box helicase [Chitinophaga pinensis]	MISKDLSLWIAQSESWQTFIDFNLPEDKEANYPFLTRPDDFYISLFGELYEILEKVRGRNEDMLAVAKGIEIYSLKRKRDFFKGVNQSNNILFAAGLYYLSDYAASAFILSKLFPIDSFTEEIDRFVICFLKRELDTENRLCVLLNRFLTTGRRIHLRELQGEIIAIKNEAYNSTPYIYSVAFLAEVMLSKFFLNNIWNDLTRHNTRIHWRPYVEASMQKAFPIWDFFPSQKSAIEKGILNSLSSIALQTPTSSGKTAICELLIYDEYRKNSNCKVLYLAPFRALASELKQTFGRNLARLGVTSKTIYGGNIPTAAERDLIQNVNLLIATPEKFVAIENSLSEFFNEFNLVICDEGHLLDDGHRGLNYELLLSRLKSNFEVTRKFVFISAIIPNIDSIN…
HamB	WP_144827548.1	DEAD/DEAH box helicase [Kocuria rhizophila]	MTSINEEILNSEVFQELRRRVLEEFDRAAFPSAVFVSDRASIDWNLALFLTSALDEDGSSAVQQAAMEITFGALQSRESSPENRTAAALLLERFGNWPSITLAMKRSQVSGSYRQALPLPLRLDSIAAKIEHTIQPAAGEPFLGSDFQRRFWHEARSNEWLSVSAPTSAGKSYVVKRWVIDQAVTDEHAVVLYVIPTRALVDEVTKELLDEPDLSSVHIHSIPWDSTLSDEGSRILVMTQERVQITLDRFPDLKPTAVFLDEAQKIGEGYRGILLEEVLQESVRRNPQVKAVFASPMTENPEELLSRSADASQGQAFVSPIPSVTQNLYWINPVPRHAPKWRIERAEQGEMRTIAEVSLGEEPHPRSKRLAALPAALSGPDALNIVYANTASDAEACAK…
HamB	WP_153244064.1	DEAD/DEAH box helicase [Microbacterium sp. CBA3102]	MMTGRIAADVLGDMIVADGAYKQDATTLEAHVSQAFLVGTTSASLNDDLVDRLLRYADILSHSTSEQYREASYTLIALLREYQELVGLSERSTNRVAAVAAAVLVELGNFPGLRTLANGSEVEFTLPMSRGILRAAKEVVQATKHGKQTLTDTQYQITERMRGEDYFSFSGPTSLGKSFILKDAIYDIVRRPDLDQHCVVVLVPTKALIGQTAADLRSLLQDVPEVNVATFPSLPRFLRRTYPRTIFVFTPERLLRYLADAKRDIDYLIIDEAQKVISKKDARSSIYYHAIVEVTRRYATKLIFASPSIQNPELFLELFGKATNGALAVMERTVAQQRYFVDLIDRKQYYLSGSDADQREMDRPPTARTPIELVTSLSGARKSIVYINSSAKSADFAIE…
HamB	WP_157260795.1	hypothetical protein [Patulibacter minatonensis]	MDLVEVANALRESPADSGALLESALSALARATPLESAPPVGFTEVVARLLEDGGDVRDRPIFAALLREAGLFPYLSQADPSDVFDQIAIEAHTAASHIGGRKLVMHRDQATAFLYADAGHDLALSAPTSFGKTAIAHQLIRTNKHANILVAVPTLALLDETRRSLANCGEHYKIVTHPDQVPADRNLMILTPERALEMLPNCVFDLVVIDEFYTLDDARRRRLENAHDERSTTLNALYSRVAATDAQVVMLGPSISGLAPDVSPRLRRSFVRSESPTVHLELNRLDDPGERKRPARAAELVESLSDPTLVYASGPARSETVARAVVASRSRPERLDQSVDDAVAWIRENYGGGWVVADALAAGVGLHHGALSRGIARFMVRAFNDGRLSCLVCTSTLLQ…
HamB	WP_162303816.1	DEAD/DEAH box helicase [Paracnuella aquatica]	MARAFELIKSKAYLQYEDELLSIAKGLEIFSLKNKKDFFTGVNQNNNLLYAAGLYYLADYSASAYILANLTSKDAYTNEIDKFILGFLKRDLSDESYLEYELKAILTKGSIRKRLFSGKISRLKEAAFDESYDEYCSLLLLEAIIEKFESDNIWTTLFEQNNSLAHWRPFVEHNLNKKVPIWNFFPSQKKAIESGVLENKTCSLQMPTSAGKSSIAELIIYDEFTKNQSCKILYLVPFRALASELKSSLVVSLSELGVKSKTIYGGSLPTAEEKSSINDVNLLISTPEKFMAIEDVFPDIAKTFSTIICDEGHLLDDESRGLDYELLLSRLKEDVKDRRFIFISAIIPNIATVNNWLGGTDASVISSLYRPTLLEFAFLNKMESRTVGYYLDINPTYKK…
HamB	WP_163704255.1	DEAD/DEAH box helicase [Lactobacillus reuteri]	MKTTNKMVMKEFFGDITSNKYLKVLFSKLLNEYSNKLFGEKYRIEPSAKRDLMRFADLLAHSRMLKESNYHQSLSQQIIFMLGYLFPSDISVKFVKQRIMSSLNNYSVQDKNLQTAPSGDAFLNYLVNSYKKSELKIPGSDDQIFIGEQKAIYNEMSKNTLSFSAPTSMGKSFLARTYIKNQVLANANSNYAFVVPTKALINEISSKIINDLGNGLSQQRYKVIRSVNELSEYSQDNACHYIFVMTPERLMYLLIAFPDIDLPFVFIDEAQNISKHDERAGFYYNLIDMLEEKNARISFASPNIPNPDIYLELIRSSESNKCARNIKFSPVVQIPYVINFTDNTVKIYNSVNRQLKVLDNINAISLFDIISSFSAHSDDKTQNLIYCNKIDTAIGLAVK…
HamB	WP_164025245.1	DEAD/DEAH box helicase [Serratia marcescens]	MFETNGIYSKLVKVSVNSILGVDNDLKISAANIYQLLSISSILSLSESESDIKKAYDIVSRILEINGQYDVSVIAACDLILSRIGNFPGRGLLRDKYNNGESPALNLSLSLERLGREAENTYNEVVLTDFQCKLFNALKKNNYLSISAPTSAGKSFILSLAVIDKIKVYKKECIVYVVPTRALISEVSNRFRYECKQSNLNDVIIRTAPEVIDIDNVEQGLIYVLTQERLVSLLSNSYGNSHFHIDTLLVDEAHEIQKGKRGIILQNAVELALERHPDMQVMFSSPLISNPEYFFSIFRWRQNGQSFIETISPVTQNILLVNQVRNNTKAVSISLNSEDRVIDLGVYKLDFILRGNRSVQKAKLAEFISRSGGAVIVFENTPSNAESVAINIAEVLSET…
HamB	WP_165290084.1	DEAD/DEAH box helicase [Sphingobacterium sp. SGL-16]	MIENLLSEINSKDYFNYDETFSLYKKCSELIIENENDAQKLIVNILDEKNKFDTRLNPILTDLIESVGFYPYLEKEHLTLDSTDALIRHMYHYSNNLNKYLHEDQKHLLSLLNSEKNVIVSAPTSFGKSLLIEEIVASKKFKNIVIIQPTLALLDETRRKLKKYDENYKLIVRTSQDSSIDKGNIYLFTAERVNEYKKFLDIDFIILDEFYKLSSKRDDERADSLNNALYYILKTFNCKFYLLGPNIDGISKGFAEKYNAIFYKTQSSLVDVKSVDIYSQHKEKFDQPKKYKEYKEKVLFDLLLKNKDHQSIIYCSSPSRVRYLSKRFYEYLREKYVIEHTEKLDIIEWIQENISSEWSLINLLKSKIGIHDGALQKHITTTIIDYFNKGYINYLFCTT…
HamB	WP_165765495.1	DEAD/DEAH box helicase [Corynebacterium hadale]	MSHKLPDVATLLSERIVVRRDFKELVAALERSVALGILAHHKSNQQLDRLLMSGMRFADILSYSSNQDHRNSAYHLVALFQELKEQEQIGKETIPTVDAYSSAILAALGNFPGLNTLEKTVKEVHYALPADRTVARSVKESIQRTADGKYIFTDAQFKAASNARRTDFFSFSGPTSLGKSFIIKDLIKTVVSPDSFVNRSVVFLVPTNALVSQTTRDLRRELASVRGVNVATHPVQPPFMLRTFRASIFVFTPERLIRYLSIANRQVALLVIDEAHRIVSPRDTRSPLFYYAIDQTLRAFAPKAVFSSPYIDNPNLFLDLFEKQIGDSISIRERTVTQQRFFINLNDPEMSYFSSSPSADRVVITEAKEYISSPWHTIEHLANGAKSLIYVNTPGKVVD…
HamB	WP_165838215.1	DEAD/DEAH box helicase [Pontibacter sp. 2b14]	MTHDLEAFAAKLKLINKEIPQLEEKLAVQLLNLAERLSRRAIGDQERNICLTICGLVWEHKNKAWDNLPSFLMQVLSRLGLIPSARMVDLNYNIENQEFSNLGSLIAQFAFESKLLECETQVIDDYFITLSTFQKRMWDLIDQKNRIGISAPTSAGKSYVLANKIVHHLHLHGGSCIYVVPTITLINQVSSDLRRLINELELNINVGQTYSEKHISKQSSNILVLTQERALSAISQGEDFFKNLELLIIDEIQNIERVANEDNDRSRDLYNLIREFEDNLTPKKIVVAGPRIKNIDEVVTELFGKEAQSINNDLPPVLNLSYSFIYQSGKVLFRQYSTISKKPKSIIVDNFPVNPLKFFNSVRYNDSSFTLLNSILNNLDPNEGNIVFAPTKASANSIA…
HamB	WP_166151801.1	DEAD/DEAH box helicase [Cyclobacterium plantarum]	MSLTKQLNLWIAQSESWQAFKDFDLPKDDRANYSFLPIFDDFYITLFCRAFDVLKQNKFSEEQKKDILAIGSGLVIFSLEGKRETFQGISFHDNMLYASGMYYLSDFSASALLLARKFNEADYESITDKFIIGFLARKINLDNEFGLQLQSFLSDGEDEQLKALEREINNQISLEENNAESYHSCILALAILKKFQRDNIWFDLLKYKDDREHWKPFVRYCIKRSVPFWSFFPSQKRALTSGVLSEQTISLQMPTSAGKTAISELVIYNSWKINPEHRTLYLAPFRSLAAELNQSMGTHLRRLGISTKSIYGGHLPSTDERGAIESVSLLVSTPEKMLAVEDALPEILDTFDTIICDEGHLLDDEQRGLSYELLLSRLKSHDKPGRRFVFISAIIPNIS…
HamB	WP_166445339.1	DEAD/DEAH box helicase [Serratia marcescens]	MSNFYIKLSERILVSNEYNNCSLELFKCYASHLVGEAFKLERILVKKMATAAQVFYKTQEEKYIRQGATILSMLIDTCGEDYPELIPISNYLFSSVGDFPNVKLLEDRFPEVSFKHNIFTESSQSYKMALNNVEELGLVLTDFQRNLWDDLQAGEDVITVAPTSAGKTHIILHYLLSEVINSDGAFAAIVVPTRALITEVSSKIFEMAKERGYEKNIEICTIPKDDVFSERTFFVMTQERLHEILLRGDIYFDFLFIDEAHNISDEGRGVLLHLTLERVFEDSSPQIIIGMPSPQYQNSFSSIFKEVEFTKAITTHSPVSKLIFEVRTKGKNLEITRRGAEDKVILPKKFTDKKLADIVLRLGKNQSNIIYRNQTNHCEYIADEIAKRITKYEESEPLN…
HamB	WP_167806831.1	DEAD/DEAH box helicase [Klebsiella variicola]	MLKINELYSKLVKASINNILGVKSNINISVGDIYLLLSYCSILSLSESESDIKRAYDIVSRILDIDENYDANVISACDLILSRIGNFPGRGLLRDKFNNGELPTLNLSLSLERIGRETENTYNDVTLTNFQCKLLNSLKENNYLSISAPTSAGKSFILSLAVIDKIKAHGKECIVYVVPTRALISEVSNKFRHECKKAGLNKVIIRTAPEVIEIDKIEQGLIYILTQERLVSLLSNSYGINHFYIDTLLIDEAHEIQKGKRGIILQNAVELALEKHPHMQVMFSSPLISNPEYFFSIFRWRKNGESFIETTSPVTQNILLINQVRNNTRAINVKLNTENGPIDLGIYELDFVLRDNRKVQKARIAEFISRSGGAVIVFEDTPSNAEGVAIKISENLGSI…
HamB	WP_168210684.1	DEAD/DEAH box helicase [Persicimonas caeni]	MVDDGYDPVEGTFSSLGSLFAEVDVGRRLLQHEVRVAGRQNITLSSFQRRLWKAIDDYDRVGVSAPTSAGKSFVLAHKIVDLACSNGGDIVYIVPTLSLISQVTRDIKDVIRRNDVKGLNVYQTVSDRLRARGDRSVFVLTQERAQSALLREEAFKNLFLLVVDEVQNVERIANQGDERARVLLDVVRDVDSKFSPQKAVVCGPLLKNIGELSKSLLGEGARTVSENLPPVVNLTYSFTSRRGGKVFLRQHCPIHNAPLEVELPEGAVPKSIFGKQYYKEPLFDLLTQVIEGIGKDAGNLVFSPTTNQARRTACALEARNHDTVSNEPLLTDLRAYIAETVHPNYSLAKTVESRIGYHHGKMPRHVRMAVEDAFSAGALTTVACTTTLLQGVNLPAKNL…
HamB	WP_173662836.1	DEAD/DEAH box helicase [Selenomonas ruminantium]	MKKDNLTIKIIRRTSFPLVYNDFLLNRNMNRGKYRVILSVATLFLNCLNENVKRLGYRIIVIYCNRTNDYIPLYDVATHIGLLPISYFIEEQLIDEEDKNVVTELNAAYSKNFAVNNVICTLQQKKMIDFYRSNENESLAVVAPTSYGKTDLILHTIKDSIDKNICIITPTKSLLAQTKMRIIKAWDREVKIITHPEMYNKNESNVLAVMTQERVLRLLKNNPLFSFDCVIVDEAHELLDSSERSRLLTSVIVVLFKRNPKTVFKYLTPFIYDTSNLNVRYVDSISEQYTVNEYVKTEMIYLVELRKNMPKKITLYDQFVNQFYDFGVCNTYNELSFLLERAGGKNIVYFNKPKDIESFVKQIIDTFKIIESNEIKKACDNIAEYIHPEYRLIDSVKRG…
HamB	WP_000039166.1	DEAD/DEAH box helicase [Bacillus cereus]	MSKKRLVHKLYNLDGFQESLLPVVVQSVTLQFININTENNEFMKKVIDWEYMLLCGSILAKSDNGEHLDVAYRIAQYCLNSLETNEHQKLAATIILDSMTNASTIQLAMEKELIPATYKENVPLTFQLEMIKRGIQYSVLDQGTNNLLYVNRFQLDAYKGAMENDWTSISAPTSAGKSFIILQMLIQYLKKQNNQVIVYIVPTRALIQQVEYDLHKALSVNKLGKVYVTSVPIFPKDMENESVVFVLTQERLQWMLLDNHEIKPSMIIVDEAQKIGDGSRGILLQQVIEEIIRRTSEAKFIFSSPMTSNPEIFLNKATSGSLTKSIVTEQVTVNQNLLWVSQVPRKPTQWNIELCLKDSRIYLGKFAMRNRPTQVSKRLPFIAFELGNKEGGNLIYANA…
HamB	WP_002943564.1	DEAD/DEAH box helicase [Campylobacter rectus]	MTEENIFNKCARIFQINNKTEQRNETIKLLNEIDQSQYMPIVNHLIREVGLYPYMQYDSCKWFDKILINSFTINIGEKEPVTLHLKQSEILKQLIEGNDLILSAPTSFGKSFIIDALINFKKPDNVLIIVPTISLMDETRRRLNKFSKQYNIITTSNADIKDKNIFVFPQERAVGYIDKIKEIGLDLFIVDEFYKILSSDNRALTLKIVISKLSKISKQKYYLCPNISKINLSLFGINRMKYVKLDFNTVFLNIKKEICKSKKNKDNLVLNIINNNKNKQNLIYVNQPSTADKLATFLSSGFKKSDSKILQNYEKWLIKNYFKDWPLADSVSKGICIHYGKIHRTITQMNVKLFNENQIFTTICTSSLIEGVNTSAENLIIYSNKIDRKDPFDNFTYKN…
HamB	WP_004802026.1	DEAD/DEAH box helicase [Eggerthia catenaformis]	MNKLTLRKLYNTEFPELYKKLQIGVELSDIELEKILSIGIFLIGLEDKNLQKLGYRLFLLYSKITDDYKPLYELSLNKGLIPISKFIENNLNYLEKYGNLYTDINSIVSDEFKWNNSYQTIGQFKLFKKAIELKLKSQIIVAPTSYGKTELILSFIDQTELKKICIISPTKSLLAQTKKRIINQFGYRKIITYPEMYNNKDDEIIAVLTQERLLRLLQSNPDLKFDLLIVDEAHNILDEFSNERTRSVILASVIIICKKRNDNIICKYLTPFLKSEESLRIKHISNDAEWYSVMENVKSEMFYFYDLENNKKFLLDQYSAMKDKLIDFNVGTLGDDTDIVIANCDNKNIIYLNSPKKLEIFAYEMFSKLPEKQIAKLSKAASDLREYVHEDYKLADYIE…
HamB	WP_008978713.1	DEAD/DEAH box helicase [Erysipelotrichaceae bacterium 5_2_54FAA]	MSEKKSLGEALFVDIESNAYLNELHEKILYNYALKLFQLEKKKSPKEFELKDALRFADLLSKSTHPTRSDIHKMWAQELIILLNEINSDNPLVKLYAGSVFSSTGNHQGLQLINSEYENINTFEKIFAQFRNDYLTIPAAPEMKFFNAQKEAYDHLSDPCFSYSGPTSMGKSFIMRMFIKNEIMHGSQKNYALIVPTKALINEVRAKVIKDLENNLENCNYRVVTAASDIALEEEHNFILVLTPERLLYLLISKPDLQVDYLFIDEAHKLSGKNSRGPFYYKVVDMLLQREQKPHFIFASPNIPNPQVYLRLMNDIIENDDESKLATTYSPVVQVKFLMDFIKGSIDIYNERTNKTIHIANVGKGIDKLNKMLLLFEGKNLRLPPEQRSQTIVYYNGRT…
HamB	WP_014852974.1	DEAD/DEAH box helicase [Pseudomonas stutzeri]	MTTFARQLSERFVQNPNFTAALADLQSAGAVSTLAEGLESLENAPDFAELTRLLYCASVFAQADNESLLSLAQNIAFNALLVSKDPGILERSAYILAEIGNFPGVRYLKDRFGAPSSSLMGLVHDKVSQELNTVDVGGHKIALTDYQKRVWDRLERGDDLAISAPTSAGKSFLVIENLARKMEQAARSACVYIAPTRALLAEVLAKIKRRLELFPDIRVSEIPTFEAVEKQVFVLTQERFQMLLAATAEGFDMIIVDEAQNLSDGSRGIILQEAIEQAIQRRAQTHVVMLAPGADGFKEAVESFGLSGVDEITTSVSPVLQNRISVSGVPESSRLDFRLLGQDKGQYIGSVTPAKAQTSNEARLVTVALNFGSEGGSLLYAKSPSEAAKLAKNLHRGLK…
HamB	WP_015836762.1	DEAD/DEAH box helicase [Geobacter sp. M21]	MKSISDVVETAVERSLKGFAFQIAAIEDSPVGLDKSEALRIIRWIEVRFSQKPGEDVKNEILFLAQHLLEGYKQNPELNGIPNYVGTVFRRLGNVPALTMIPSCYNSESQQFESSGSIFSDISTIKTLLSNTIRVANAEYTLTADQFNIWNTLNNSTRCCGISAPTSAGKSFVISLYVASVCSRKKINVVYLVPTNTLIDQVSKDLKALIRLHNIVGYNVKTHISEDISLESQSVIFVMTQERFAVGQSYLKKNRISIEIVIVDEVQNIEKVEEESDDRSHVLYEVIRNLYDDFAPSKFVLSGPRIGNIKEINEFLFFEQAASFTTSSSPVVSLSYSFKLDGLKLFLRAHTSFLAKHIQIEINNKYVPYNVFGSTTYDTDAYSVIDRIVNSLESNSGVL…
HamB	WP_018871048.1	DEAD/DEAH box helicase [Thioalkalivibrio sp. ALgr3]	MRPEQKSQLLLGVTRSKAKMLEYGVPEEHHIKITQDPAKLFTISIGLLGDLAAVINREEPDPDSIAELKTNLLFSARFFDSYLQSKLNETLDPYLVLLGSASYYLCDLPGSASVLAKRIDGDCPDLDGDALEELLLWLLQADLRTYFDETEGPFGGFIDEISKWILQFFEDGNGEENLLDLATKLREAVYEFGTPRQLLFGDMIAAVLRKKLENSAWRALPSYSGLPRDKWLHALQKDSFIKELWPAQHLLGKADVLKGESAIVQMPTSAGKTKATELILRSAFLAERVSLAIIIAPFRALCHEIKNSLVEAFHNEPTKVDELSDALQTDFEIAELLGHQQILVVTPEKLLYVLRHAPELADHVGLLVFDEGHQFDSGTRGITYELLLTSLRSMIPEGT…
HamB	WP_020995267.1	DEAD/DEAH box helicase [Oxalobacter formigenes]	MRPERKSHRLLGVTRSKAKMIEYNVPEEYQDIDLSVHPNKLFTLTIGLLGDLAVAINREEPDSDSLSKLRTNLLFSARFFDSYLQSKLNETLDPYLVLLGSASYYLCDLPGSASVLAKRIDGKCPNLDSDGLEDLLLWLLQADLKTYFNGTKGPFSKFIDGISKGILQFFRNGNGEDNLLNLATKLRNTVYEFCTPRQLLFGDVIAAVLRKKLQNSTWKALPSYSGLPREKWLHALQKDSFIKELWPAQHLLGQAEVLKGKSAIVQMPTSAGKTKATELIIRSAFLAERVSLAIIVAPFRALCHEIKNSLVEAFHNEHTKVDELSDALQTDFEIDDLLGEHQQILVITPEKLVYILRHEPSLANQVGLLIFDEGHQFDNGIRGITYELLLTSLRFMIPE…
HamB	WP_024912840.1	DEAD/DEAH box helicase [Chania multitudinisentens]	MSNFINKLAMRVIKSEGYKEASKSLFSSYVLNFTGQESKFDRKEISKLISSAQIFYKSELEEIKKEGAIILSMLLDICAADNQDLIPIANSIFSNSGDFPNIQLLTEKHPQLNFKYNFYTEAQMEFRQSLNTIEELDFPLTDYQRSLWHDLSSDKDVITAAPTSAGKTHIILSYLMKKITDSDGAFAAIIVPTRALISEVAGKIYQLAQESNNENEIEICTVPKEGYFGEKTFFVMTQERLHEVLQRGDVYFDYLFIDEAHNITDKNRGVLLHLTIEKMLEDSFPQVIVSMPSPSYQDSFTSIFKDIEFKKKLTQHSPVAKIVMSVVPKGQELIISRHNSSNVKHIKKGFTATHLADIVYKLGKGQSNIIYRNKTNYCEDLANEISKRIVEITRDPLLE…
HamB	WP_025223537.1	DEAD/DEAH box helicase [Methylophilaceae bacterium 11]	MSEFFQTLSERIITNEGYSQTKQLLFSSYVTDLIGATKILGKSDIKKLADAAQIFHKSGLKDYKDEGAVLMAMLLDLYGNDHPGLIPIANILFASSGDFPNIDLLTERYPNIDYRYSFDLHALNDFRRDLNTVEEMKFTLTDFQRVLWEHLVSGEDVITSAPTSAGKTHIILNYLLDNVGKSDGAFAAIVVPTRALITEVAGKLYELIKEQDLGKDIEICTVPRDGQFRAKTFFVMTQERLHEVMLKGDINFNYLFIDEAHNITDQSRGVLLHITIEKVLENSLPQIIISMPSDSYQDSFSTIFKEVKFKKQITKHSPVAKILMNVDTIGTNLKVSLFNENCSHTIPKGFKGTKFVDVVFKLGQGQNNIIFRNRPDYCEDMADDLTELVEHEIPDYTPH…
HamB	WP_025517108.1	DEAD/DEAH box helicase [Vibrio parahaemolyticus]	MDTVKAQKLFDKLENDEFAQNLIAQSNAKNILLAVKEDEANFPNFTEGLTDRVNSIAFAYLSIGCAITEKSEIDDVALQAFEKAGDIIHYIHAPNTELSKKSSFYLVVSSLSFYLASQYSKSFIAIKNIKAGTPLINLFSSFLRKDLQALVHEINNIQFDDEYDKVSEDELEQNNKHYAIILSKSLNLVLEYIYSGKEEYLYLGKESLADLKELASIDDEPAIWWLSRLLIILLDVFKQYSFWNVIPKLIESDITNDYVAQLALRTPPITELFFAQYNALQAMQDERDIVLSLPTSSGKTRIAEIAILEALIDNPFSKVLYLAPFRSLSYEVEESMEKTLAPLGFSTTFLYGGGQFSKLDKALIESSNVIIATPEKAKAIVRADEDIANGISLLIIDEG…
HamB	WP_027364608.1	DEAD/DEAH box helicase [Desulfallas alcoholivorax]	MSIPTDYATDLLNNLSQGRIKNLIAQADARRILQEVKETAENYPNFDPSLTEKATHIAYVLLSCGCSMVENEDGETNEGLLALEKAGKILSDTFSFNPNEDKKNKNYNLLIAGMALYAAKQYSRAFIVLKDIDTDFNVGQIIISFIKKDFASLMNVTSNVFFSSAPAQSELRSFDEWVISHEVARCFFIIIDFIHTGNEENFILTNDILEKLLYLSSEDNLTLYWLIIRLLRIILSTFQNSSLWSVLPPLFPARHITEKYIRLLSNFKSPVTEMWPSQTASLPLAVGDNNGAVINLRTSGGKTRVAEIAILKTLSTHIMSKVLYLAPFRSLAFEIEQSLNKTFFPLGITVSQLYGGSTANVTDFELISQSQIIIATPEKAKALIRCGSGIEAEIKLIVI…
HamB	WP_028617993.1	MULTISPECIES: DEAD/DEAH box helicase [Pseudomonas]	MSSFATELSKRLLKAKDFTDALINLQTFGAGTTLPEDIYLCTSRPDAAQLDKLLYCASVLAHSQDSAHVSIAQNIALNSALIASTPEVLERTAIILTELGNLPSAAYTELKLNAKRSSLTSILQRNLIRELNSVTVGTHTVALTDYQKQIWNSLGDGDDLAISAPTSAGKSFLVIEHLSRRAIEDDEFMCVYIAPTRALLSEVLNKLKKRLEDNQEIRISEIPTFMDSKKQIFVLTQERFQILLAGTSASFDLIVVDEAQNLSDGSRGIILQDCIEQAFHREKAPHIVLLAPGAEGFKEATESFAIPNVREASTTVSPVLQNRIIVSKVLGETTLDFKLIDSGLAHPIGNINFTPSVNSSISLLAAVAIKLGQSGSSLIYAKTPSEAATLAAIISQASQ…
HamB	WP_034860466.1	DEAD/DEAH box helicase [Enterococcus caccae]	MKKITLSRLKNTEFPTIYNQLLLSDELNESQLKTILALSMAFIKFQNKEINDLGYRLILLYSRKTRDYKPLYEISQNNGLIPISKYIYSFLGYGDKYGNLQTEINDIQNNKYQINNVYRTKEQKNLIDFTYENQQRSKVIIAPTSYGKTELIIDMIQKNENYNICIVTPSKSLLAQTKRRIMKVIGNKKIITQPEMYSESEDRVVAVLTQERLLRLLQLHKELSFDMLIIDEAHNLLEKSQKDSKRSILLASVIILCFSKNNNLICNFVTPFMKSLDNLKVKYTNIDFVSHIVTEFVKSELFYFHDIREGKEELYDQYMNNFIPTKNNSRYQTDSELILAKADEKNIIYLNKPKDLEKFAEELSQNKNIIESPIIKKAVSDLKNFIHPEYNLARFLEHG…
HamB	WP_034430319.1	DEAD/DEAH box helicase [Candidatus Contendobacter odensis]	MSLPIANARLLVQSMRMPVIRNLIAQSKAKQVLREVREIPANFPNFAPELDDRVTFVAYGLLAAGCSLIEQGQTSEGHAELETAADILESAHQTEVANCETSALHCLIGAMAFYACGQYSRAFVLIGSVEELTPAAGIVASFLRKSRPRLISKLNAVLLAPSPSFDNSSQFDDWALTICVARSVALVAEHAISGEPELLANADVVLRDAMTISEGASHPTFWWLARLLRLMFKDYGNSSLWSVLPPFFGPDGIVHVDSYVKLLAFLKPPVIELWQSQTTALQLALNPKNKGGVINLRTSAGKTRVAELAILHTLSTDPSAKVLYLAPFRSLAFELEKTFARTLVPLGYSVSHLYGGSRFSGVDREMVNEGRITIATPEKAKAMLRAAPELFEAVKLIVI…
HamB	WP_035126507.1	DEAD/DEAH box helicase [Flavobacterium aquatile]	MSNQTIESAKNHPVFNQVLNALITNRFYSELQIEKVKVKIEKDMLDKSIWLASIISTSIEEEDKYLSSVFGIVLFLEYDSQEYRKTAYIILSRSGNLIASRFFKELMTFNSITGNLLFNRSFGTIMDFELGSKIALNEIESGNGKILGSDYQKHLWNVLTKTSHNTAISAPTSAGKSFIIQNYIRQTFLNKDSFYVVYIVPTRALISQVSEDFKKILGNDVSINTAFIENENEEKGQFTNKEIFILTPERTLKLMQYSYENEFSPDLIFIDEVQNVEDDGNRGFLMEYLVNEIETNWVKSRKVIAGPFLNNPDALLKLMFKEVSENLKTMFSPVFQLKISLKPSENSNSVLAKIFFRENLINTIEVPIDFDYGKDILKNKLRTTVKILLRFGDKSKNII…
HamB	WP_035669476.1	MULTISPECIES: DEAD/DEAH box helicase [Azospirillum]	MVRRTALGSSEIVLTDFQWDVWGALDEGASLGTSAPTSAGKSFLLQAFIRRLWAAPPRPRVVYIVPTRALINQVSGELVAALRSDGADEVGVVTVPLTADQPVPNDALFVMTQERLQLILTNHPEAAFDLVIVDEAQAVGDGGRGVILTAVLEELTRRNAAVQMFFASPNLSNPQIFGRLFGLKNYRHYKSRDVAVAQNLIHLDTSGADPRRIRVSLNMGGAKQPLGELIASDDLTGVKQATVHLANLFGQGGQSLVYAKGAADCQSLATGLMQLEAARAETSGSPEPSAERRQLSAFIRESVHPKFALAETVLSGVGFHYGAMPPLLRRTIEDAFRDGELKFLVSTSTLLHGLNLPARSLFLNRPRRGNKSPLESVDFWNLAGRAGRLGKEFEGDVYL…
HamB	WP_036680714.1	MULTISPECIES: DEAD/DEAH box helicase [Paenibacillus]	MSIPTDYAISLLRSLEQSRIENLVTQADARRILQEVRERSENYPNFDSALTEKATHIAYTLISCGCSLIENEDAETDEGLVVLEKGGKILSDVFKFNSDDIETKNYNLLIAGMSLYATKQYSRAFIILHDIDVDFIVGQIIINFIKKDFESMLQIVSNVLFTQAPTHLYLRDFDEWVISHEIARCFLIVADFIQTGNQENFTLIKDILEKLLAISSESALTLYWLIIRLLRIIFSTFQASSLWSILPPFLPERYITEKYIRLLSGFRSPVTEIWPSQTAALPLAVGDNRGAVINLRTSGGKTRVAEIAILRTLSTQLLSKVLYLAPFRSLAFEIEQSLNRTFGPLGITVSQLYGGSTANVTDFELINESQVIIATPEKAKALIRCGSGLEQEIKLIVVD…
HamB	WP_039976796.1	DEAD/DEAH box helicase [Vibrio jasicida]	MSIDVKDSINPIDYLKIASELLSNPISAASGRDMVIRALDDRERYHRYDSILKYLVKKAGLFPYLQSEFDEHDLEDIVTIEANKPVVGNNIVFHATQTRVFNQLCDGKNVVLSAPTSMGKSEILANMLSKDRYHTVVLIVPTIALIDETRKKLAASLDGLYRIIHHNSQHYDDTLPTIFVLTQERANQRGDIENVDLFIIDEFYKLGFKYNNEGFLKYDERAISLNISLSQLLKKSKQWFFIGPNITNVKGLSRLVGDFTFICSDFRTVSVDVKDYDIAPSDAEMKKKVLLEILKECEGEKTIVYCRSPKSANKLAQLLMTEGEFKEEFDGEFIDWLSKTYDSRWNYCKALKHGVVLHHGVLPRALQHFSVDIFNRSRRHNVLICTSTIIEGVNTRAKN…
HamB	WP_041010377.1	DEAD/DEAH box helicase [Mesorhizobium plurifarium]	MQELADKVWNNSGFHDAAHRIELAWLTKEIGGIDDGYADITDATRLMRSAAILACSETADHRRAAFRVATCAYDLFGTGQVPLDQALRMVLTRLGNFPSIGTRADVASARVRLPLVLAAEEIASANAHEVTINGQTVLLTDFQQRLWLNLLQRRRIALAAPTSAGKSFVLQGYLSALFDNEQPKSVVYIVPTRALIAQVAEDLTIQFRGMDQNIPDIVTVPVDAETNLAERAIYVMTQERVQLALGAHPDLSASVIIVDEAHSIADGSRGVLLQWVIDDLLIRNPASQILFASPAIRNLDIFGRLFGLTDLVEFASIEPTVAQNFLVTTVQSATKGELEIHTVGDGSRALRQVATLKLGRTVASRTEKLVHIPAVLGRGHSNIIYANGAAEAESVALQL…
HamB	WP_042196283.1	DEAD/DEAH box helicase [Paenibacillus camerounensis]	MSNSTLPEKLFSIPGFHKRYMDLVVRSVKSQFSCFQKEENNIDWNYMLLCASILANSEDGKCLDAALRIAQFCLINEVLDNQKAAAAVIMDTLTNSPSIKLAIERKYLSENYEYQVPSPLLLERIGRDMKYSIYNSKTESLQKINKFQWLVYQGVNSFDWVSISAPTSAGKSYILLRILEEHFIKSQYSIAVYIVPTRALIQQVELDIIEAFNKYGLDNITISSIPALNEDWRTKSQIYIFTQERLLWILNEEPDFIPDIVITDEAQKIGDGSRGILLQQAIEELTRRSTSTKFLFSSPSTENPEIFLEDAPESASAKPIQSEYIAVNQNLLWASQVPRKPKEWSLSLCNGETSYSLGGFNIDSRPTHESKRLPLVAYALADKRGGNLLYVNGAADAEK…
HamB	WP_042976919.1	DEAD/DEAH box helicase family protein [Bacillus subtilis]	MDRTKEAANIIYNLNLYKKGQIKDYKFINIVCNYFDQIKDVNLTESDFKFLRYIANISGIPHFYNLLKQFNNVLDIQNFDLNTFSSILHESTLHIDENSMLHRYQKQIIDKFEINSLNRYFLSASTSFGKTHLVFEIIKKMRYSNVVLIFPTIALLTENLERILSNHHYKYFKEKYLIHTLSEVNNLGERNLFIYTPERYLSFLEKSNTNFDFNFAFVDEVYKIDNDYIIDEETKENERDVAYRLAVHYSLNNKTDVLFAGPYMEFSFPNTTNYNPSFNTFLHDNKISLINYNEYETVNKSYFYVKKNKTFPHDNKFNINYSSNKKTNRLIETVKSIINIHQNTIIYCANRGKNGGVEYYADVLINSQVLKEHSYTKYIDLIDHLSSNFEPNWILVKSL…
HamB	WP_043135021.1	DEAD/DEAH box helicase [Aeromonas bestiarum]	MSDFSTKLAAKIKGSNGYIEASNSLFGSYVLWLTGTTELVEREEVKKLITSAQVFYKSSDEKIRNEGAIILSILLDICADQYPDLVPIARNMFTNAGDFPNIKLLSKRHPRVNFSYNFYSEAQMDFRERLNTVDDLDFPLTDYQRSLWINLSSDEDIITVAPTSAGKTHIILSYLLKRLAESDGAFAAIVVPTRALISEVAGKLYKLAQDNNVENDIEICSVPKEGDFGSKTFFVMTQERLYELLQRGDIYFNYLFIDEAHNISDKSRGVLLHLAIERLLEDSFPQVIISMPAENYQDAFSTIFGEIEFKKEITKHSPVSKILISVMPKGKSLVISRHNSNNVKTIPKGFKDKNLADIVFKLGYGHSNIIYRSRTADCEKIADDIAKLIPQNLDNELLS…
HamB	WP_043196458.1	DEAD/DEAH box helicase [Pseudomonas putida]	MKYDLIKQQLENLYDLKSDKSGLLMGMSSIVNKGHPEWEGRDLVIRALDKFELFDEVEQSLLLSLVRTVGLFPYITPHVESVSFPDRLAYEVHRVEGIEKGMVFHRLQAHVFHLLMQGRNVVLSASTSVGKSLVIDAVLAQGKFRKVVVIVPTIALIDETRRRLVRRFRQQCNIITHPSQAATDAPINVYLLTQERVLQRDDLGDVDFFVIDEFYKLDLASDSDEKNRSIDLSLAFHKLAKLNAQFYLLGPHIQNIQGLDGYEYNFIPSNFSTVAVDVTHYNLRTRGDTRKDKLLELCSQITSPTLIYCQSPASANRVAQYLIDEGDFSALDGTREISEWIADNYHPAWNVAKAISLGIGIHHGGVPRAIQQYFVKLFNERTIRYIICTSTMIEGVNTS…
HamB	WP_047620954.1	DEAD/DEAH box helicase [Rhizobium leguminosarum]	MDDRLRHLMAELESWESAVEFGIPQDLWAEYQVRLRSDDLYIASISEIFDALRNMNDEQRKADLTELAKTLLIFTRSAAARYLSGVEANTNLLYASALFYLAGYPATATLAAKGIDPNHLLVDEEHFLLGLLSRRIDSARPSHAALTVLLRGGTQVDYDRVFAELRRSERAGLDDNPNLFIASRLAIRCLERFRTFSTWNALSEHARPFNPVTWQPFIENSTTFPLWELFPSQLTAVAKGILGEANDVVSLQMPTSAGKTSLCELLIFHEVKARSQKVLFLVPFRALAAEIKEGLSKRLEQAGVSVLASYGGNIPTRSESASVETADVLIVTPEKFIALSQAMPDLENRFGTVVCDEGHLIDDEDRGLQYELLLTKLKGAPGDRKIVFISAILPNVPVI…
HamB	WP_047886033.1	DEAD/DEAH box helicase [Photobacterium ganghwense]	MDTVKARKLFDKLENDEFAQNLIAQSNAKNILLAVKEDEANFPNFTEGLTDRVNSIAFAYLSIGCAITEKSKIDDVALQAFEKAGDIIHYIHAPNTELSKKSSFYLVVSSLSFYLASQYSKSFIAIKNVKAGTPLIGLFSSFLRKDLQALIHEINNIQFDDEYDKVSEDELEQNNKHYAIILSKSLNLVLEYIYSGKDEYLYLGKESLADLKELASIDDEPAIWWLSRLLIILLDVFKQYSFWNVIPKLIESNITNDYVAQLALRTPPITELFFAQYNALQAMQDKNDIVLSLPTSSGKTRIAEIAILEALIDNPFSKVLYLAPFRSLSYEVEASMEKTLAPLGFSTTFLYGGGQFSKLDKALIENSNVIIATPEKAKAIVRADEDIANGISLLIIDEG…
HamB	WP_051169507.1	DEAD/DEAH box helicase [Nocardia abscessus]	MAREARELTESLIAATDAGFRGRLLARGQAQSMIRRAGVLPPDAPQFSPFLDADLLNYGYSMLSASLDLLEASDDDTTGRIALAGRGFIQSSYAIEAAIRNAAPRRDLVFHGLVAGAASHLGGYAARAFSLIQTSRGSGRLTPMELTLADLLMRDLSSVEQRTRLLRSSPQVSDEALFAALTVVDESVDDENASDQVGPIVLLLSENYLSAVSAALYSIEIGSRDLLEGALEELQLGEQASSDVSASGPWWVYRLTRHLLGGLFDTSLETNIPSEPPPGAADHVEGWRFLRRTFIASLLARERSEIDLWPSQLHVVDRIFQDQRDLVVALPTSAGKTRIAELSILACLAQKRRTVYVTPLRALSAQTEHVLARTFSPLGIRVSSLYGSMGTSDVDEDTL…
HamB	WP_051797030.1	DEAD/DEAH box helicase [Catenuloplanes japonicus]	MAREAPELVAILTAATDEGFRGRLLAQGQAQSMIRRNGALPPGAPNFSSFLDADLLNYGYALLSTSLELLEVAQDDSIELITLAQQGCVQSSLALEAATRNAASDTDLVFHALVAGAASHLGGFAARAFSLIDGSRQAQRLTPMELTLADLLMRDLSSIERRTLTLRSSRQVSDEALLAALTSAGSGVDDEALEEVGPVVLLLSENYLSAVAAGLFAIEIGSRPLLEAALEELREGEQASSDVSAPGPWWIYRLTRHLMNGLFDTSLETNIPTDPPLRATGPAGRWNYLRRNFVASLLARERSEIDLWPSQLHVVNRLFQDSRDLVVALPTSAGKTRIAELSILACLAQGRRTVYVTPLRALSAQTEHVLSRTFSPLGVRVSSLYGSMGTSDVDEDTLR…
HamB	WP_052021578.1	DEAD/DEAH box helicase [Plesiomonas shigelloides]	MELSLLKDKLKDSSTIARESFNIAKAIASLYNNSDSQSISMVQELVLRTMDKYEYFGESKSIIDSLIRELGLFPCLNKENLNFRDLLALEAHKASIGNDEIYFHGPQAEVYYKIISGHSVVLSAPTSFGKSLIVDALIASKKFRNIVIVVPTISLIDETRRRLAKFSPEYKIITHSLLSKADKNIFVLTQERVLEEDFIGDVDFFVIDEFYKLSPWADSGNRCSLLNEAFYRLYKKCSHFYMLGPNIQGVAGDFINNVRF
HamB	WP_052788631.1	DEAD/DEAH box helicase [Campylobacter coli]	MPTNKQIGEKIFDKCTEIYEILNNNKEAEAKEKLFYLLDEIQDKALYPPILNHLIRQFGLYPYMNQDTSILEDKFLLECFKTDIGEDEPKVLHREQSRVLKRLLSNESLILSAPTSFGKSFIIDALIAMKKPKNILIIVPTISLLDEARRRLVRKFYNYNITTTTQQTNLENNNIFIFSPERAVEYFSFINKENIRLDFFIVDEFYKISKDYENERFAPLQNAILKYTSISDQRYYICPNIDKIKNENSILCKGMKFECLDFNTVFIHINKCYKNKDFEKEEKILEIVKKDEKTLVYTQSQSNIKKVCEILVENTIIENSNALLENFAKWLSKYYGEHYLNDTLKIGVGIHHGRLHRCLSQLQVRLFEGKDLLKTIVSTSSLIEGVNIPAKNLILWDKK…
HamB	WP_062208303.1	DEAD/DEAH box helicase [Demequina oxidasica]	MAGRIAADVLSDMIVTGEDFATDLLVVETASSEAFLNGATSAVIEDDRVDRLLRYADIMSHSTLPAHREAAYNVIALLREYDELVGLSERGSGRLTAVATAVLIELGNFPGLRTLSSTTDATYALPLSRGVLRAAKEVTQATKHGTATLTDTQFEIAERMRGEDFFSFSGPTSLGKSFILKDAIYDIVRRTDLDQHCVVVLVPTKALIGQTAADLRELLRDVPEVNVATFPSLPLYLRKTYPRTIFVLTPERLLRYLSNPVRDIDYLIVDEAQKVIAKKDARSSIYYHAIVETIRRFATKLVFASPSIENPQLFLELFGKASNGALAVRERTVAQQRFFVDLVDRKQFYLSGASSTDGQLQAAPAATTAIDLVASLSGARKSIVYINSAAKSANFAMEL…
HamB	WP_065476104.1	DEAD/DEAH box helicase [Aeromonas hydrophila]	MSDFSTKLAAKIKGSNGYIEASNSLFGSYVLWLTGTTELVEREEVKKLITSAQVFYKSSDEKIRNEGAIILSILLDICADQYPDLVPIARNMFTNAGDFPNIKLLSKRHPSVNFSYNFYSEAQMDFRERLNTVDDLDFPLTDYQRSLWVNLSSDEDIITVAPTSAGKTHIILSYLLKKLAESDGAFAAIVVPTRALISEVAGKLYKLAQDNNVENDIEICSVPKEGDFGSKTFFVMTQERLYELLQRGDIYFNYLFIDEAHNISDKSRGVLLHLAIERLLEDSFPQVIISMPAENYQDAFSTIFGEIEFKKEITKHSPVSKILISVMPKGKSLVISRHNSNNVKTISKGFKDKNLADIVFKLGHGHSNIIYRSRTADCEKIADDIAKLIPQNLDNELLS…
HamB	WP_065597054.1	DEAD/DEAH box helicase [Aliivibrio fischeri]	MSTVVNDSINPLVYLKTASEFLSNPISAASGRDMVIRALNEREKYRRYDSILKHLVKKAGLFPYLQSEFDDHELEDIVTIEANKPVAENDIVFHATQTRVFNQLCDGKNVVLSAPTSMGKSEILANILSKDRYHTVVLIVPTIALIDETRKKLANLFDGQYRIIHHNSQHYDDTVPTVFVLTQERVNQRSDIENIDLFIIDEFYKLGFKYNKEGLLKYDERAISLNISLSQLLKKSRQWFFIGPNITNVKGLSRLVGDFTFICSDFRTVSVDVKDYDIAPTDVEMKKKVLLEILKECEGEKTIVYCRSPKSANKLAQFLMTEGEFEEQYKGEFIDWLSETYDSRWHYCMALKYGVVLHHGVLPRALQHFSVDIFNRSRRHNVLICTSTIIEGVNTRAKN…
HamB	WP_070109774.1	DEAD/DEAH box helicase [Clostridium acetireducens]	MNIDKVLYFFDKYEKDDTIQNFIAQANSRYILYNVNEIRENFPNYTKGLDEKCTNIAVNYLMYGYSFFIHNMKDEAAYSLEKAASVLEHIYCFNGCENSYRIYFRIVCALAYYTSSQYSKAFIILKKFDFDTLIAKLIKLFLIKDLSKLQILLDEIQFNQNIQGDNTNFEDKIYIKILSLYFINIIQFIYSGNQKSLEKAKEIICDLIELSSINQEPHLWWIFRLLSLINSQYNYTSLWRTILPLIDDGNNKRVKDYILINIYKQKPIIELFKSQLNCLEQISSKKGAVISIPTSSGKTKIAEIAILKSLIENENSKCLYIAPFRSLAYEVEISLSSILEIIGYNVSHLYGSTQYTQIDRTLVEYSDVIIATPEKAKAIIRSTDEIINQLKLVVIDEGH…
HamB	WP_070622844.1	MULTISPECIES: DEAD/DEAH box helicase [Corynebacterium]	METSDKSKTVATVLGDRIVGRDDFRRIFSEAEQTVAERFLDQKSWKYISEAHVKDLLRYADVLSYSEDLRHRELSYVIVSLLLEAGSESLKEEIIPVAEAVFINLGNFPGISGLAKAGDSKYVLPASNQARRLAKEIIQLSSSKRAVLTDPQYQIRKSLATVNFFSFSGPTSLGKSFIIKDFLYDLVQQPGLDDQCIIVLVPTKALISQTAADLRALLLEFPDVHVATFPVIPAVLRARFKRSILVLTPERLLRYLSNPERGISYLIVDEAQKIISAKDARSSLYYHAINELLRRYAARLLFSSPSIDNPEIFLKLFGKSADGALAIDERSVAQTRYFVDLVRNRQFLYPYLDDGETELATKPNESDAYSYIIRLSAGDKSIIYVNSSLRAADFAMELA…
HamB	WP_072230605.1	DEAD/DEAH box helicase [Campylobacter coli]	MPTNKQIGEKIFDKCTEIYEILNNDKEAEAKEKLFYLLDEIQDKALYPPILNHLIRQFGLYPYMNQDTSILEDKFLLECFKTDIGEDEPKVLHREQSRVLKRLLSNESLILSAPTSFGKSFIIDALIAMKKPKNILIIVPTISLLDEARRRLVRKFYNYNITTTTQQTNLENNNIFIFSPERAVEYFSFINKENIRLDFFIVDEFYKISKDYENERFAPLQNAILKYTSISNQRYYICPNIDKIKNENSILCKGMKFECLDFNTVFIHINKCYKNKDFEKEEKILEIVKKDEKTLVYTQSQSNIKKVCEILVENTIIENSNALLENFAKWLSKYYGEHYLNDTLKIGVGIHHGRLHRCLSQLQVRLFEGKDLLKTIVSTSSLIEGVNIPAKNLILWDKK…
HamB	WP_074748465.1	DEAD/DEAH box helicase [[Clostridium] innocuum]	MNDKKTLGETIFVDIESNAYLNELHENILFNYALKLFQIQGGQREYNLKDALRFADLLSKSTHPTNSDSHKMWAQELIILLNELHPEDALVKLYAGSVFSSAGNHQGLQIINSEYQDINVFEKIFEQFRNDYLTIPAAPEMKFFSAQKEAYDHLTDPCFSYSGPTSMGKSFIMRMFIKDEILHGAKKNYALIVPTKALINEVRSKIINDLEDNLKRCNYRVVTAASDIALEENHNFIFVLTPERLLYLLISNPSLEVDYLFVDEAHKLSGKNSRGPFYYKVVDMLLQKEKKPHFIFASPNIPNPQVYLRLMNEAIESSDESKLATTYSPVVQIKFLMDLINNNISVYNERTNHRIQIASIKKSDVTLNDMLLLFEGKNLRLPPEKRSQTIVYYNGRAKA…
HamB	WP_073563277.1	DEAD/DEAH box helicase [Archangium sp. Cb G35]	MPEPSLADKLLALNGFSSRLKQLTVRSVLTQFSSLESDDIFKIATPDWNYMLLCASILANSDRGKCQDAALRIAQHCLTSKDSNDQQKLGAGVILDILTNSPATQLAIERGLLDQDFQHSVPLPLQLDMFKRGMQNSIIDPSDESLLRLNRFQTTVYHATAEFDWVSISAPTSSGKSFILQRIVEEFFRNTSHGIAIYIVPTRALVQEVELDTTERLSARGLGEVRISSVPRLPEDWQKKSNLFIFTQERLHWLLNEAPSAFKPHLIIIDEAQKIGDGARGILLQQVLEETARRSPGARMIFSSPMIRNPELLLKHATKEKRKAPVLSEQVAVNQNLLRASQVKGDPTRWNLELCLGQETIRLGVFSLPDRPTHDSKRLPFVAFSLGAGNGGNLVYVNG…
HamB	WP_076365337.1	DEAD/DEAH box helicase [Peribacillus simplex]	MAADMKNEELNYQQIIELIEQGNLSIERCFSIFMWVNRVTQNKAKEGDGRDVILRMMDKIDKLPKEIEPILNDYVGKLGYFPYLDVNKEFMSARDLLRYEFYRSENIPNIVMHQKQAEVYDVISNHQSVILSAPTSFGKSLLIEEIVASKEYYNIVIILPTLALIDETRMKLVKYSDVYKLIFSSKQSFGKRNIFILTPERLLEIEGMPVADFFIIDEFYKLDSSRSEDERLNVLNHAFYRLIKSTDKFYLLGPNIAAIPKGFEVDYACKFIPSDFTTVACDEIFIKREKKRELEQLVELLKNLYEPTMVYCKAPGSAERNVKEFLEKANSYLTKNKHHNDAINWIKKNIHPDWLLISALSHGVAFHHGAMPRHLGRYIVEEFNKGTIKYLFCTSTLIE…
HamB	WP_076223306.1	DEAD/DEAH box helicase [Brevundimonas sp. ZS04]	MIQELATKVWSNPKFHDAAHRMELASLTREIGGMEPRSVELSEATRLMRSAAILACSDVADHRRAAFRAATSTYELFGAEHAPLDQALRVVLMRLGNFPSIGTRAEVEAARASLPFALAAEEMAAAEDHEVVINGQSVLLTDFQQELWNDLTSSRRIALAAPTSAGKSFVLQGYLSSLFEDPQPRTVVYLVPTRALIAQVSDDLSRMFGRDLPSAPDIITVPVDPDSALSGRAIYVMTQERVQLALTSHPAFRADIIIVDEAHSISDGARGVLLQWVIDDLLKGNPAAQVLFASPAIRNLDVFGRLFGLKDVVEFSSVEPTVAQNFLVVTVESAANGRLLVETAGDGSLPPRELGRLELGHALASRMEKLARIPVELGRGHSNIIYANGPAEAENVALQ…
HamB	WP_078102534.1	DEAD/DEAH box helicase family protein [Staphylococcus aureus]	MFDEISEKHSYPHIESYINSHIIVAPTSYGKTELMIKIISNLKKNENICILTPTKSLLSQTTLRIREKYPNKKIITNPEMYNGKNNNIIAVLTQERYLRLLQKHSKLKFDHLIIDEAHNILDTENSYDSRSILLAALIVLSKEINANTFLYFLTPIINCPDNLLPKYINISPKNHVIDEIVKSEMYYFYDLNKKSSYIYEQYLNKFFLIKNNHYINEVDVIKNNHSNKNIVYLNKPKLVQNFALKLAKNLDDINNKAIDRAIEDLKKFVHTDYDLINCLKKGIVYHHGSVPENVRKYIEYLYNEEPAIKYIVTTSTLLEGVNLPATSLFILEPRKGRKNLNASNFKNLVGRVCRFNEIFNNSSGDLAYLLPKIHIIKGEYCSSKFNIKNFANNVIYIEK…
HamB	WP_078347662.1	hypothetical protein [Mucilaginibacter pedocola]	MDRIKEAADLIVDINKYRRQQIQDYQLIRSACTYFDRIKNEQITQADLRFLRCVANIIGVPHFYDVLSKFGKELELEEHDLSTISSLISEATLHTSDSNKVHRYQKIILDRFQPSKLNRFFLSASTSFGKTHIVFEIIKKLAYKNVVLIFPTIALLSENLEKVIDDPNFEYFKNNYAIHTLSEVESFGERNLFIFTPERFLSFIDKNEHLIDFDFAFIDEVYKIDNDYLIDDEVRENERDVAYRLAVFYTLKPSVNVLLAGPYIDFSDASAKNYNASFDNFLSDNNIELLDFNNYEIVNKSFTDIRGAKTAVADEDLNFKFASNNKTARLVDIVRAINGIGENTIVYCSARSATESYAKTLINSNIFSDHNYQPYVDFVTHIKKYFGDDWVVYRALLNG…
HamB	WP_080774190.1	DEAD/DEAH box helicase [Pseudomonas protegens]	MISWYEESKANISNPEFDQWDDFLLSLVNEYNRHEQQHLIQDIVIRSLERKGEIENSFILDHLLGELGLYPYVENTDNTSKDLFRRSIFTTPQDENKIFHIRQAEVFHRIINGENIILSAPTSFGKSLIIEALIATREFANIAIVVPTIALMDELKKKLYKYSDTYKIITQITQKSDQNNIYILTQERVLEHIDLGIIDFFIIDEFYKLAPTIKNDERCDRLNLAFKKLYAKCKRFYMLGPRINGLAAGIEDELRCTFLKFDSYATVATNEFFYPIVSKGRDADKDLERDAILLNILKSFGNDEQTVIYCKSPKRASSLMVKLLNSGLLNQKIRNEDFSIWLGENFHFDWSLVEGLKHGIAYHHSQLPRAVASLIVDYFNTSDINIIICTSTLIEGVNT…
HamB	WP_081410413.1	DEAD/DEAH box helicase [Acinetobacter bohemicus]	MSNWYITAKANLEDPNFCDWDNFLVLLINEYNKHNNHYLVQDIVIRSLDRRSEIENSFILDHLLGELGLYPYILDKKITTKDVFRNAIFSTPHDKDKIFHVRQAEVFHRLMNGENIILSAPTSFGKSLIIEAIVASRIFNNIVIVVPTIALIDELKKKLYKYSDNYKIITQTNQSAAKKNIFIFTQERVLESKSILSVDFFIIDEFYKLAPTSAHDERCDSLNLAFKSLHSKCERFYMLGPRINGLFDGIEKELRCSFLKFDHFATVATNEYYFDINTKGRDAEIDIERDKILISLLESKGLNEQTVIYCKSPKRASSLLLRILKLNILPKNNLNEEFANWLSDNFHQKWSLIEGLNHGIAYHHAQIPRAVGSIIVDLFNESKINIIICTSTLIEGVNT…
HamB	WP_084561333.1	DEAD/DEAH box helicase, partial [Snodgrassella alvi]	MDVFNTCSIINEQINFGNEREARNQLIKLLSYLDEQQENYNPLINNFIRQLGLYPYLESDFSDWQDAYIYELYKTPVGNNEYPTLHREQAKVLKRLLDGDNLALSAPTSFGKSFIIDAFIEIRKPKNIVIIVPTIALMDETRRRLQKRFGNDYKIITTTDVELVDKNIIVLPQERAINYIDTIDYIDIFVVDEFYKADPSLDKERSPALLKAILKLGAKAKQKYFLAPNITDIKDNLFTKGMDFLSIDFNTVYLEKHDYYKKINKDINKKKECLLEILNNTNDKTLIYAGVFSQISAIAELLTDKIVQNETNQLLLDFESWLNINYSSTWNLTELVRRGIGIHTGRLHRSLSQIQIKLFEESQGLNTIISTSSIIEGVNTCAKNIVVWLSKNGRSNINN…
HamB	WP_084609503.1	DEAD/DEAH box helicase [Archangium violaceum]	MLDELSQRIWSHAEFQHDYRTLLEANTKLALGFPGDEIIFPDELAVTRLLQSAVHFAGTYNPEFRQAAYEIGVAAWNCSPSGAKELASVLECIFSRLGNFAASAHLQSRQDGYDSVADLPLGIWFEAEAHRETNLVPLSQGKSLLLTDFQRDLWNTLSNKKPTAVVAPTSAGKSYALQHFVALSVASSPSAAAVYIVPTRALITQVASSLEQILYEVGIPKSIVSTVPVPPEDVEEKRLLYVLTQERLQILLDAAPSLGFSLIAVDEAHLIGDEARGVLLQSVIERALDRSQAPQLLFISPLISNPEIFQKVFDLEVLQQSVSNEPSVSQHLVFVDRGSQDNEFIIRAALGGKVETIGSQFLSAPLFDSSEMLSNLSWHFGRNQQNLVYSGGPAACEDI…
HamB	WP_088195216.1	DEAD/DEAH box helicase [Sinorhizobium meliloti]	MTFAMELSRRLIGHESFPKMLGRLERSATARSIAADVDLADQELEEDELAKLHYCARVFAQTDDTAFRKVAQSIALNTLLIGGHESYVDRSISLLTNIGNFPAADYAKRAFPSLGHPKLLEALGRELARATNSVRVGEELVALTDFQKDAWDSLPTQNAIAISAPTSAGKSFLVIEHLCRHAEKADHFRAVYIAPTRALLAEVYDKINRRLGGRPDIRVSTVPTIEAETSVKQVYILTQERLQFLLAADTSPFDLIVVDEAQNLSDGSRGMILQECLEQVMSRNPATRLVLLAPGAGGFHRLARAIGKDRFHEERSNLPSVLQNRIVVGKGEESDTLDLRLLTADGLSPVGVIRSKRGFDLPASRLAAVALELGSKGGSLVYATGADNSETVASQLVAG…
HamB	WP_091133242.1	DEAD/DEAH box helicase [Flavobacterium anhuiense]	MTNLTIKSAKEHPVFREVLHSLITNRFYSELDLESKKKLIDENNLDKAIWLASIIATSTEENDKYLSSVFGIALFLEFESKEYRKVAYIILSRSGNLITTRFFKELITINSISGDLFFDDSFGTVMDFELGSKIALNEIESGKGKIIGSDYQKYLWTILTKSNENVAISAPTSAGKSFIVQNFVRHSFLNRKSFFVVYIVPTRALISEVSEDFRKILDSDVNINTAFIEKEDLTLKEQFSDKEIFILTPERTLKLIQYSYKNDFSPDIIFIDEVQNIEDEGNRGFVFEHLINEMEIVWKKSRKITAGPFLNNPDSLLKQMFKEFSENLKTIFSPVFQLKISLKPLKDNKVVLANIFFLEELINKIEVPIDFDYGKQIMDNKLKTTVKVLLKFGKKSKNL…
HamB	WP_092405773.1	DEAD/DEAH box helicase [Pseudomonas sp. NFACC02]	MKYELVKRQLESLGSSTDDKTGLFAGLTHIVNKGHPEWEGRDLVIRFLDKFKLFDEVEQSLLLSLVRTVGLFPYITEHVDQVSAADRLAYEVHRVQGVEKGMVFHRLQAHVFHLLMQGRNVVLSASTSVGKSLVIDAVLAQGKFRKVVVIVPTIALIDETRRRLVRRFRESCNVITHPSQEAQASVTNVYLLTQERVLQRDDLDDVDFFVIDEFYKLDLASDSEEKNRSVDLSLAFHRLANLGAQFYLLGPHIHNIQGLDKYEYNFIPSNFSTVAVDVTHYNLRTRGDERKEKLLELCQQITTPTLIYCQSPASANRVAQFLIDEGDFPALEATREISAWIAENYHPAWNVAKAISLGIGIHHGGVPRAIQQYFVKLFNERSIRYIICTSTMIEGVNTS…
HamB	WP_092566107.1	DEAD/DEAH box helicase [Bowdeniella nasicola]	MTGRIAADVLGDRILARASYKADLAALEAGVTGAFLTGSPSASLADEQVDRLLRYADILSHSTSEQYREVAYTLIALLREYQELVGLSERAANRVAAIASAVLVELGNFPGLRTLTNNSQVEYSLPTSRGILRAAKEVVQATKHGEKTLTDTQYLITERMRGEDYFSFSGPTSLGKSFILKDAIYDIVQRSDLNEHCVVVLVPTKALIGQTAADLRALLKDVPEVNVATFPSLPRFLRQTYPRTIFVFTPERLLRYLADPKRDIDYLIVDEAQKVISKKDTRSSIYYHAIVEVTRRFATKLIFASPSIKNPGLFLELFGKATNGALAVQERTVAQQRYFVDLVDRKQYYFSASDAEQEELDLAPAARTPIELVKSLSGVRKSIIYINSSAKAADFAMDL…
HamB	WP_096476747.1	DEAD/DEAH box helicase [Dehalococcoides mccartyi]	MKPEKGSQTFLSITRSKAKMYEYDVPEQHHIQIDIDPSKLFSLTIGILGDLTAQLNSENPNPERLNELTGNLQFSAHFFDAYMQSHLHQELDSYLILLGSAAYYLCGLPGSSRILANRIENDHLDLECLGLERFLLWLLKLDLSAYSNGTSQAYRKFVNNISNSLIQFYRNNESGEQLLENAVNLRRKAYDIGSPRQLLLSDIICAVLKKRLKNSTWYSIPSYSGIPVEQWADALRKETFVKELWPAQHMLGEKGIYQGRSAVVQMPTSAGKTRATEIVIRSSFLARRTSLAVIVAPFRALCHEIKNSLCFSN
HamB	WP_096476625.1	DEAD/DEAH box helicase [Dehalococcoides mccartyi]	MGADKLKLGDIIFADIEENEYLNELFETILYSYSLKLFELDKTNQMKEFNLLDALRFADLLSKSTHPECSTVHKMWAQEIVILLNELYGDDPLVKLYASAVFTSTGNHQGLKIIDSDYQGLDMLERVFTQLRSDYLTIPAEPKMHFFSAQKEAYDHLSDPCFSYSGPTSMGKSFIMRMFIKDEIINGAQKNYALIVPTKALINEVRGKIIDDLADMLSSKNYRIVTAAGDIALEEDHNFVLVLTPERLLYLLISKPDLQINYLFIDEAHKLSGKNSRGPFYYKIVDMLMNRPQRPHFIFASPNIPNPQVYLRLLLDAFDNEDENVLAMTYSPVIQIKYLMDFVNRKIEAYNEHTGQTILIARVSKAIENLNDILLLFEAKNMHLPPEERSQNIVYYNGR…
HamB	WP_097010680.1	DEAD/DEAH box helicase [Pseudodesulfovibrio profundus]	MRPEQKSQLLLGVTRSKAKMLEYSVPEEHHIKITQDPAKLFTISIGLLGDLAAAINRDEPDPDSLSELRTNLLFSARFFDSYLQSKLNETLDPYLVLLGSASYYLCDLPGSASVLAKRIDGDCPDLDGDGLEDLLLWLLQADLETYFDGAEGPFGGLIDGISKWILQFFEDGNGEENLLDLATKLRDAVYEFGTPRQLLFGDVIAAVLRKKLENSAWKALPSYSGLPRHKWLHALQKDSFIKELWPAQHLLGQADVLKGESAIVQMPTSAGKTKATELILRSAFLAERVSLAIIIAPFRALCHEIKNSLVEAFHNETTKVDELSDALQTDFEIAELLGHQQILVVTPEKLLYVLRHAPELAAHVGLLVFDEGHQFDSGTRGITYELLLTSLRSMIPKGT…
HamB	WP_097648742.1	DEAD/DEAH box helicase [Bacillus cereus]	MSKKRLVHKLYNLDGFQENLLPVVVQSVTLQFVNINTENNEFMKKVIDWEYMLLCGSILAKSDNGEHLDVAYRIAQYCLNSLETNENQKLAATIILDSMTNASTIQLAMEKELIPTTYKENVPLTFQLEMIKRGIQYSVLDQGTNNLLYVNRFQLDAYKGAMENDWTSISAPTSAGKSFIILQMLIQYLKKQNNQVIVYIVPTRALIQQVEYDLHKALSVNKLGKVYVTSVPIFPKDMENESVVFVLTQERLQWMLLDNHEIKPSMIIVDEAQKIGDGSRGILLQQVIEEIIRRTSEAKFIFSSPMTSNPEIFLNKATSGSLKKSIVTEQVTVNQNLLWVSQVPRKPTQWNIELCLKDNRIYLGKFTMRNRPTQVSKRLPFVAFELGNKEGGNLIYANA…
HamB	WP_099475366.1	DEAD/DEAH box helicase [Emcibacter congregatus]	MTELLNKLAKKIIQSDEYQLNSGILFDSYIQSLTSTNEPIGRGVIKKLISSAQIFYMSEKRNIRNEGAILLSMMLDICGDTYKEILPIANNIFVNSGDFPNIQLLCQRFPELDFKLNFYSEAQNEFRETLNTVLELDFPLTDFQRLLWEDLSKGYDTITSAPTSAGKTHVILNYLLNKVAKSDGSFAAIIVPTRALISEVAGKIYEIAKDGGYDNDIEICTIPKKELFANKTFFVMTQERLHEILLLGDLTFDYLFIDEAHNISDKSRGVLLHLTLEKMLEDSYPQIIISMPSSNYQDSFSTIFKDIKFKKEITQISPVTKIIMSIKLKGSNLVISRNNSTNIKIIPKGFIKTDFADIICKLGKGQSNIIYRNKTNDCENIANKISSRITETTQNALLE…
HamB	WP_100340821.1	hypothetical protein [Mucilaginibacter auburnensis]	MDRIKEAADLIVDINKYRRQKIQDYQLIKSACTYFDRIKGEQITQADLRFLRYVANIIGVPHFYDVLSKFGKELELEEHDLSTISSLISEATLHTSDSSKVHRYQKIILDLFQPSKLNRYFLSASTSFGKTHIVFEIIKKLAYKNVVLIFPTIALLSENLEKIIDDPNFEYFKNNYTIHTLSEVESFGESNLFIFTPERFLSFIDKNEHLIDFDFAFIDEVYKIDNDYLIDDEVRENERDVAYRLAVFYTLKPNVNVLLAGPYIDFSDASEKNYNASFDNFLRDNNIELLDFNNYEIVNKSFTDIRGAKTAIADEDLNFKFESSNKTDRLVDIVKAIKGIGENTIVYCSGRSATESYAKTLIDSNIFSDHNYQPYNDFVTHIKKYFGDDWVVYRALLNG…
HamB	WP_103187756.1	DEAD/DEAH box helicase [Vibrio vulnificus]	MSIDVKDSINPIVYLKTASELLSNPISAASGRDMVIRALDERKKYHRYDSILKHLVKKAGLFPYLQSEFDEHDLEDIVTIEANKPVAGNDIVFHATQTRVFNQLRDGKNVVLSAPTSMGKSEILANMLSKDRYHTVVLIVPTIALIDETRKKLATSLDGLYRIIHHNSQHYDDTVPTIFVLTQERVNQRSDIENVDLFVIDEFYKLGFKYNSEGFLKYDERAISLNISLSQLLKKSKQWFFIGPNITNVRGLSRLVGDFTFICSDFRTVSVDVKDYDIAASDAEMKKKVLLQILKECEGEKTIVYCRSPKSANKLAQLLMTEGEFEEQFEGEFIDWLSKTYDSRWNYCKALKHGVVLHHGVLPRALQHFSVDIFNRSRRHNVLICTSTIIEGVNTRAKN…
HamB	WP_104194504.1	DEAD/DEAH box helicase [Cryobacterium sp. M25]	MAARIVADALSDLIVARDDYVQDLSTLEQGVSEAFLTGSTSVHADDDLVGRLLRYADILSHSTLPNHRETAYNLIALLREYEELVGLSERASNRAAAVTTAVLIELGNFPGLRTLSNVSDTSYSLPVSRGILRAAKEIMQATKRGNATFTDTQFEIAERMRGEDFFSFSGPTSLGKSFILKDAIYDIVRRSDLDEHCVVVLVPTKALIGQTAADLRELLRDVPEVNIATFPSLPLYLRQTYPRTIFVLTPERLLRYLSNPVRDIDYLIVDEAQKVIAKKDARSSIYYHAIVETTRRFATKLVFASPSIKNPELFLELFGKATNGAFAVKERTVAQQRYFVDLVDSKQHYLSGAAGGDGELEQAPEASNAIELITSLSGDRKSIVYINSSAKSAQFALEL…
HamB	WP_107111760.1	DEAD/DEAH box helicase [Shewanella algae]	MDIEKAHELFDKLENDGFAQSLIAQSNAKNILLAVKENEANFPKFTDELTERVNGVAFSYLAIGCAISEKSEINDVAIKAFEKAGDIIHHTHSQNTEINEQSSFYLIVSSLSFYLSSQYSKSFVAIRNINDESPIKKLLSNFLKKDFLSLIHEINKIQLNKEYQEISEDELIQNNKNYVFILSKSLNLALEYIYSGNEKFLHLGQEFLADLKELASIDEEPAIWWLSRLLKLLFGVFKKYAFWNVLPSLINSDITDTYVEQLALRSPPITELFYAQYNALKAMQEKKDIVLSLPTSSGKTRIAEIAILKSLIDNPYSKILYLAPFRSLSYEVEESMEKTLAPLGFSSTFLYGGGQFSKLDKTLIENSNVIIATPEKAKAIVRADEDIANQVGLLIVDEG…
HamB	WP_107306475.1	DEAD/DEAH box helicase [Vibrio mediterranei]	MSIDVKDSINPIVYLKTASELLSNPISAASGRDMVIRALDERKKYHRYDSILKHLVKKAGLFPYLQSEFDEHDLEDIVTIEANKPVAGNDIVFHATQTRVFNQLRDGKNVVLSAPTSMGKSEILANMLSNDRYHTVVLIVPTIALIDETRKKLATSLDGLYRIIHHNSQHYDDTVPTIFVLTQERANQRGDIENVDLFIIDEFYKLGFKYNSEGFLKYDERAISLNISLSQLLKKSKQWFFIGPNITNVRGLSRLVGDFTFICSDFRTVSVDVKDYDIAASDAEMKKKVLLQILKECEGEKTIVYCRSPKSANKLAQLLMTEGEFEEQFEGEFIDWLSKTYDSRWNYCKALKHGVVLHHGVLPRALQHFSVDIFNRSRRHNVLICTSTIIEGVNTRAKN…
[truncated: 2,724 more rows]
