# Supplementary material for: Identification and classification of antiviral defence systems in bacteria and archaea with PADLOC reveals new system types
Source: Nucleic Acids Res. 2021 Oct 4;49(19):10868–78. doi: 10.1093/nar/gkab883 (PMC8565338; doi:10.1093/nar/gkab883)
Supplement: gkab883_Supplemental_Files [file gkab883_supplemental_files.zip › payne_2021_supplementary_table_S5.xlsx]

## Sheet: SystemPrevalance
gtdb.domain	gtdb.phylum	gtdb.genus	CBASS type I	CBASS type II	CBASS type III	CBASS type IIs	CBASS type IV	Druantia type I	Druantia type II	Druantia type III	Druantia type IV	Gabija	Hachiman type I	Hachiman type II	Hma	Kiwa	Lamassu type I	Lamassu type II	Septu type I	Septu type II	Shedu	Thoeris type I	Thoeris type II	Wadjet type I	Wadjet type II	Wadjet type III	Zorya type I	Zorya type II	Zorya type III
Archaea	Halobacteriota	Archaeoglobus	0	0	0	0	0	0	0	0	0	0	0	0	0	0	0	0	0	0	0	0	0	0	0	0	0	0	0
Archaea	Halobacteriota	Archaeoglobus_A	0	0	0	0	0	0	0	0	0	0	0	0	0	0	0	0	0	0	0	0	0	0	0	0	0	0	0
Archaea	Halobacteriota	Archaeoglobus_B	0	0	0	0	0	0	0	0	0	0	0	0	0	0	0	0	0	0	0	0	0	0	0	0	0	0	0
Archaea	Halobacteriota	Archaeoglobus_C	0	0	0	0	0	0	0	0	0	0	0	0	0	0	0	0	0	0	0	0	0	0	0	0	0	0	0
Archaea	Halobacteriota	Ferroglobus	0	0	0	0	0	0	0	0	0	0	0	0	0	0	0	0	0	0	0	0	0	0	0	0	0	0	0
Archaea	Halobacteriota	Geoglobus	0	0	0	0	0	0	0	0	0	0	0	0	0	0	0	0	0	0	0	0	0	0	0	0	0	0	0
Archaea	Halobacteriota	Haladaptatus	0.25	0	0	0	0	0	0	0	0	0	0	0	0	0	0	0	0	0	0	0	0	0	0	0	0	0	0
Archaea	Halobacteriota	Halorussus	0	0	0	0	0	0	0	0	0	0	0.125	0	0	0	0	0	0	0	0	0	0	0	0	0	0	0	0
Archaea	Halobacteriota	Halalkalicoccus	0	0	0	0	0	0	0	0	0	0	0	0	0	0	0	0	0	0	0	0	0	0	0	0	0	0	0
Archaea	Halobacteriota	CBA1134	0	0	0	0	0	0	0	0	0	0	0	0	0	0	0	0	0	0	0	0	0	0	0	0	0	0	0
Archaea	Halobacteriota	Halapricum	0	0	0	0	0	0	0	0	0	0	0	0	0	0	0	0	0	0	0	0	0	0	0	0	0	0	0
Archaea	Halobacteriota	Haloarcula	0.1	0	0	0	0	0	0	0	0	0	0.266667	0	0	0.0416667	0	0	0	0	0.1	0	0	0	0	0	0	0	0
Archaea	Halobacteriota	Halomarina	0	0	0	0	0	0	0	0	0	0	1	0	0	0	0	0	0	0	0	0	0	0	0	0	0	0	0
Archaea	Halobacteriota	Halomicroarcula	0	0	0	0	0	0	0	0	0	0	0	0	0	0	0	0	0	0	0	0	0	0	0	0	0	0	0
Archaea	Halobacteriota	Halomicrobium	0	0	0	0	0	0	0	0	0	0	0	0	0	0	0	0	0	0	0	0	0	0	0	0	0	0	0
Archaea	Halobacteriota	Halorhabdus	0.25	0	0	0	0	0	0	0	0	0	0	0	0	0	0	0	0	0	0	0	0	0	0	0	0	0	0
Archaea	Halobacteriota	Halorientalis	0	0	0	0	0	0	0	0	0	0	0	0	0	0.2	0	0	0	0	0	0	0	0	0	0	0	0	0
Archaea	Halobacteriota	Halosimplex	0.666667	0	0	0	0	0	0	0	0	0	0	0	0	0	0	0	0	0	0	0	0	0	0	0	0	0	0
Archaea	Halobacteriota	Halovenus	0	0	0	0	0	0	0	0	0	0	0	0	0	0	0	0	0	0	0	0	0	0	0	0	0	0	0
Archaea	Halobacteriota	HARCEL1	0	0	0	0	0	0	0	0	0	0	0	0	0	1	0	0	0	0	0	0	0	0	0	0	0	0	0
Archaea	Halobacteriota	Natronomonas	0	0	0	0	0	0	0	0	0	0	0	0	0	0	0	0	0	0	0	0	0	0	0	0	0	0	0
Archaea	Halobacteriota	Halanaeroarchaeum	0	0	0	0	0	0	0	0	0	0	0	0	0	0	0	0	0	0	0	0	0	0	0	0	0	0	0
Archaea	Halobacteriota	Halarchaeum	0	0	0	0	0	0	0	0	0	0	0.5	0	0	0	0	0	0	0	0	0	0	0	0	0	0	0	0
Archaea	Halobacteriota	Halobacterium	0	0	0	0	0	0	0	0	0	0	0.4	0	0	0	0	0	0	0	0	0	0	0	0	0	0	0	0
Archaea	Halobacteriota	Halodesulfurarchaeum	0	0	0	0	0	0	0	0	0	0	0	0	0	0.5	0	0	0	0	0	0	0	0	0	0	0	0	0
Archaea	Halobacteriota	Halococcus	0.125	0	0	0	0	0	0	0	0	0.125	0	0	0	0	0	0	0	0	0	0	0	0	0	0	0	0	0
Archaea	Halobacteriota	Halobaculum	0	0	0	0	0	0	0	0	0	0	0	0	0	0	0	0	0	0	0	0	0	0	0	0	0	0	0
Archaea	Halobacteriota	Halobellus	0	0	0	0	0	0	0	0	0	0	0	0	0	0	0	0	0	0	0	0	0	0	0	0	0	0	0
Archaea	Halobacteriota	Haloferax	0.175148	0	0	0	0	0	0	0	0	0	0.00591716	0	0	0.0384615	0	0	0	0	0	0	0	0	0	0	0	0	0
Archaea	Halobacteriota	Halogeometricum	0	0	0	0	0	0	0	0	0	0	0	0	0	0	0	0	0	0	0	0	0	0	0	0	0	0	0
Archaea	Halobacteriota	Halogranum	0	0	0	0	0	0	0	0	0	0	0	0	0	0	0	0	0	0	0	0	0	0	0	0	0	0	0
Archaea	Halobacteriota	Halohasta	0	0	0	0	0	0	0	0	0	0	0	0	0	0	0	0	0	0	0	0	0	0	0	0	0	0	0
Archaea	Halobacteriota	Halolamina	0.166667	0	0	0	0	0	0	0	0	0	0	0	0	0.166667	0	0	0	0	0	0	0	0	0	0	0	0	0
Archaea	Halobacteriota	Halonotius	0	0	0	0	0	0	0	0	0	0	0.25	0	0	0	0	0	0	0	0	0	0	0	0	0	0	0	0
Archaea	Halobacteriota	Haloparvum	0	0	0	0	0	0	0	0	0	0	0	0	0	0	0	0	0	0	0	0	0	0	0	0	0	0	0
Archaea	Halobacteriota	Halopelagius	0	0	0	0	0	0	0	0	0	0	0	0	0	0	0	0	0	0	0	0	0	0	0	0	0	0	0
Archaea	Halobacteriota	Halopenitus	0	0	0	0	0	0	0	0	0	0	0	0	0	0.333333	0	0	0	0	0	0	0	0	0	0	0	0	0
Archaea	Halobacteriota	Haloplanus	0	0	0	0	0	0	0	0	0	0	0.1	0	0	0	0	0	0	0	0	0	0	0	0	0	0	0	0
Archaea	Halobacteriota	Haloprofundus	0	0	0	0	0	0	0	0	0	0	0	0	0	0	0	0	0	0	0	0	0	0	0	0	0	0	0
Archaea	Halobacteriota	Haloquadratum	0	0	0	0	0	0	0	0	0	0	0	0	0	0	0	0	0	0	0	0	0	0	0	0	0	0	0
Archaea	Halobacteriota	Halorubrum	0.142437	0	0	0	0.0294118	0	0	0	0	0	0	0	0.0245098	0.0453782	0	0	0	0	0.0294118	0	0	0	0	0	0	0	0
Archaea	Halobacteriota	J07HR59	1	0	0	0	0	0	0	0	0	0	0	0	0	0	0	0	0	0	0	0	0	0	0	0	0	0	0
Archaea	Halobacteriota	N1521	0	0	0	0	0	0	0	0	0	0	0	0	0	0	0	0	0	0	0	0	0	0	0	0	0	0	0
Archaea	Halobacteriota	Salinigranum	0.5	0	0	0	0	0	0	0	0	0	0	0	0	0	0	0	0	0	0	0	0	0	0	0	0	0	0
Archaea	Halobacteriota	Haloarchaeobius	0	0	0	0	0	0	0	0	0	0	0	0	0	0	0	0	0	0	0	0	0	0	0	0	0	0	0
Archaea	Halobacteriota	Halobiforma	0.333333	0	0	0	0	0	0	0	0	0	0	0	0	0	0	0	0	0	0.333333	0	0	0	0	0	0	0	0
Archaea	Halobacteriota	Halopiger	0	0	0	0	0	0	0	0	0	0	0	0	0	0.5	0	0	0	0	0	0	0	0	0	0	0	0	0
Archaea	Halobacteriota	Halopiger_A	0	0	0	0	0	0	0	0	0	0	0	0	0	0	0	0	0	0	0	0	0	0	0	0	0	0	0
Archaea	Halobacteriota	Halopiger_B	0	0	0	0	0	0	0	0	0	0	0	0	0	0	0	0	0	0	0	0	0	0	0	0	0	0	0
Archaea	Halobacteriota	Halostagnicola	0.333333	0	0	0	0	0	0	0	0	0	0	0	0	0	0	0	0	0	0	0	0	0	0	0	0	0	0
Archaea	Halobacteriota	Haloterrigena	0	0	0	0	0	0	0	0	0	0	0	0	0	0	0	0	0	0	0	0	0	0	0	0	0	0	0
Archaea	Halobacteriota	Halovivax	0.5	0	0	0	0	0	0	0	0	0	0	0	0	0	0	0	0	0	0	0	0	0	0	0	0	0	0
Archaea	Halobacteriota	Natrarchaeobius	0	0	0	0	0	0	0	0	0	0	0	0	0	0.333333	0	0	0	0	0	0	0	0	0	0	0	0	0
Archaea	Halobacteriota	Natrialba	0.142857	0	0	0	0	0	0	0	0	0	0	0	0	0.142857	0	0	0	0	0	0	0	0	0	0	0	0	0
Archaea	Halobacteriota	Natrinema	0	0	0	0	0	0	0	0	0	0	0.0208333	0	0	0.03125	0	0	0	0	0	0	0	0	0	0	0	0	0
Archaea	Halobacteriota	Natronobacterium	0	0	0	0	0	0	0	0	0	0	0	0	0	0	0	0	0	0	0	0	0	0	0	0	0	0	0
Archaea	Halobacteriota	Natronobacterium_A	0	0	0	0	0	0	0	0	0	0	0	0	0	0	0	0	0	0	0	0	0	0	0	0	0	0	0
Archaea	Halobacteriota	Natronococcus	0	0	0	0	0	0	0	0	0	0	0	0	0	0	0	0	0	0	0	0	0	0	0	0	0	0	0
Archaea	Halobacteriota	Natronolimnobius	0	0	0	0	0	0	0	0	0	0	0	0	0	0	0	0	0	0	0	0	0	0	0	0	0	0	0
Archaea	Halobacteriota	Natronolimnobius_A	0	0	0	0	0	0	0	0	0	0	0	0	0	0	0	0	0	0	0	0	0	0	0	0	0	0	0
Archaea	Halobacteriota	Natronolimnobius_B	0	0	0	0	0	0	0	0	0	0	0	0	0	0	0	0	0	0	0	0	0	0	0	0	0	0	0
Archaea	Halobacteriota	Natronorubrum	0.125	0	0	0	0	0	0	0	0	0	0	0	0	0	0	0	0	0	0	0	0	0	0	0	0	0	0
Archaea	Halobacteriota	Saliphagus	0	0	0	0	0	0	0	0	0	0	0	0	0	0	0	0	0	0	0	0	0	0	0	0	0	0	0
Archaea	Halobacteriota	XQ-INN-246	0	0	0	0	0	0	0	0	0	0	0	0	0	0	0	0	0	0	0	0	0	0	0	0	0	0	0
Archaea	Halobacteriota	Natronoarchaeum	0	0	0	0	0	0	0	0	0	0	0	0	0	1	0	0	0	0	0	0	0	0	0	0	0	0	0
Archaea	Halobacteriota	Halostella	0.125	0	0	0	0	0	0	0	0	0	0.125	0	0	0.375	0	0	0	0	0	0	0	0	0	0	0	0	0
Archaea	Halobacteriota	Salinarchaeum	0	0	0	0	0	0	0	0	0	0	0	0	0	0	0	0	0	0	0	0	0	0	0	0	0	0	0
Archaea	Halobacteriota	Methanocella	0	0	0	0	0	0	0	0	0	0	0	0	0	0	0	0	0	0	0	0	0	0	0	0	0	0	0
Archaea	Halobacteriota	Methanocella_A	0	0	0	0	0	0	0	0	0	0	0	0	0	0	0	0	0	0	0	0	0	0	0	0	0	0	0
Archaea	Halobacteriota	Methanocorpusculum	0	0	0	0	0	0	0	0	0	0	0	0	0.25	0	0	0	0	0	0	0	0	0	0	0	0	0	0
Archaea	Halobacteriota	Methanoculleus	0.0714286	0	0	0	0	0	0	0	0	0	0	0	0.285714	0.142857	0	0	0	0	0	0	0	0	0	0	0	0	0
Archaea	Halobacteriota	Methanoculleus_A	0	0	0	0	0	0	0	0	0	0	0	0	1	0	0	0	0	0	0	0	0	0	0	0	0	0	0
Archaea	Halobacteriota	Methanofollis	0	0	0	0	0	0	0	0	0.333333	0	0	0	0	0	0	0	0	0	0	0	0	0	0	0.666667	0	0	0
Archaea	Halobacteriota	Methanogenium	0	0	0	0	0	0	0	0	0	1	0	0	0	0	0	0	0	0	0	0	0	0	0	0	0	0	0
Archaea	Halobacteriota	Methanolacinia	0	0	0	0	0	0	0	0	0	0.5	0	0	0	0	0	0	0	0	0	0	0	0	0	0	0	0	0
Archaea	Halobacteriota	Methanomicrobium	0	0	0	0	0	0	0	0	0	0	0	0	0	1	0	0	0	0	0	0	0	0	0	0	0	0	0
Archaea	Halobacteriota	Methanoplanus	0	0	0	0	0	0	0	0	0	0	0	0	1	0	0	0	1	0	0	0	0	0	0	0	0	0	0
Archaea	Halobacteriota	Methanoregula	0	0	0	0	0	0	0	0	0	0	0	0	0.5	0	0	0	0	0	0	0	0	0	0	0	0	0	0
Archaea	Halobacteriota	Methanosphaerula	1	0	0	0	0	0	0	0	0	1	0	0	0	1	0	0	0	0	0	0	0	0	0	0	0	0	0
Archaea	Halobacteriota	Methanospirillum	0	0	0	0	0	0	0	0	0	0.333333	0	0	0.333333	0	0	0	0	0	0.333333	0	0	0	0	0	0	0	0
Archaea	Halobacteriota	Methanonatronarchaeum	0	0	0	0	0	0	0	0	0	0	0	0	0	0	0	0	0	0	0	0	0	0	0	0	0	0	0
Archaea	Halobacteriota	Methanoperedens	0	0	0	0	0	0	0	0	0	0.333333	0	0	0	0	0	0	0	0	0	0	0	0.666667	0	0	0	0	0
Archaea	Halobacteriota	Methanimicrococcus	0	0	0	0	0	0	0	0	0	0	0	0	0	0	0	0	0	0	0	0	0	0	0	0	0	0	0
Archaea	Halobacteriota	Methanococcoides	0.2	0	0	0.0666667	0.2	0	0	0	0	0.466667	0.133333	0	0	0	0	0	0	0	0	0	0	0	0	0.133333	0	0	0
Archaea	Halobacteriota	Methanohalobium	0	0	0	0	0	0	0	0	0	0	0	0	0	0	0	0	0	0	0	0	0	0	0	0	0	0	0
Archaea	Halobacteriota	Methanohalophilus	0	0	0	0	0	0	0	0	0	0	0	0	0	0	0	0	0	0	0	0	0	0	0	0	0	0	0
Archaea	Halobacteriota	Methanolobus	0.166667	0	0	0	0	0	0	0	0	0.333333	0	0	0	0	0	0	0	0	0	0.166667	0	0.333333	0	0	0	0	0
Archaea	Halobacteriota	Methanomethylovorans	1	0	0	0	0	0	0	0	0	0	0	0	0	0	0	0	0	0	0	0	0	0	0	0	0	0	0
Archaea	Halobacteriota	Methanosalsum	0	0	0	0	0	0	0	0	0	1	0	0	0	0	0	0	0	0	0	0	0	0	0	0	0	0	0
Archaea	Halobacteriota	Methanosarcina	0.122222	0.00104167	0	0	0	0	0	0	0.00104167	0.272966	0.0333333	0	0.113542	0.128125	0	0	0.00104167	0	0	0.0489583	0	0	0	0.0313988	0	0	0
Archaea	Halobacteriota	MTP4	1	0	0	0	0	0	0	0	0	0	0	0	0	0	0	0	0	0	0	0	0	0	0	0	0	0	0
Archaea	Halobacteriota	Methermicoccus	0	0	0	0	0	0	0	0	0	0	0	0	0	0	0	0	0	0	0	0	0	0	0	0	0	0	0
Archaea	Halobacteriota	Methanothrix	0	0	0	0	0	0	0	0	0	1	1	0	1	0	0	0	0	0	1	0	0	0	0	0	0	0	0
Archaea	Halobacteriota	Methanothrix_A	0	0	0	0	0	0	0	0	0	1	0	0	1	0	0	0	0	0	0	0	0	0	0	0	0	0	0
Archaea	Halobacteriota	Methanothrix_B	0	0	0	0	0	0	0	0	0	0	0	0	0	0	0	0	0	0	0	0	0	0	0	0	0	0	0
Archaea	Methanobacteriota	Methanobacterium	0.25	0.375	0	0	0.25	0	0	0	0	0.0833333	0	0	0.125	0	0	0	0	0	0	0	0	0	0	0	0	0	0
Archaea	Methanobacteriota	Methanobacterium_B	0	0	0	0	0	0	0	0	0	0.5	0	0	0	0	0	0	0	0	0	0	0	0	0	0	0	0	0
Archaea	Methanobacteriota	Methanobacterium_C	0	0	0	0	0	0	0	0	0	0	0	0	0	0	0	0	0	0	0	0	0	0	0	0	0	0	0
Archaea	Methanobacteriota	Methanobacterium_D	0	0	0	0	0	0	0	0	0	0	0.5	0	0	0.5	0	0	0	0	0	0	0	0	0	0	0	0	0
Archaea	Methanobacteriota	Methanobrevibacter	0	0	0	0	0	0	0	0	0	0.25	0	0	0	0	0	0	0	0	0	0	0	0	0	0	0	0	0
Archaea	Methanobacteriota	Methanobrevibacter_A	0.0446429	0	0	0	0	0	0	0	0	0.125	0	0	0	0.125	0	0	0	0	0	0	0	0	0	0	0	0	0
Archaea	Methanobacteriota	Methanobrevibacter_B	0	0	0	0	0	0	0	0	0	0	0	0	0	0	0	0	0	0	0	0	0	0	0	0	0	0	0
Archaea	Methanobacteriota	Methanobrevibacter_C	0.166667	0	0	0	0	0	0	0	0	0.5	0	0	0	0	0	0	0	0	0	0	0	0	0	0	0	0	0
Archaea	Methanobacteriota	Methanobrevibacter_D	0	0	0	0	0	0	0	0	0	0	0	0	0	0	0	0	0	0	0	0	0	0	0	0	0	0	0
Archaea	Methanobacteriota	Methanosphaera	0	0	0	0	0	0	0	0	0	0	0	0	0	0	0	0	0	0	0	0	0	0	0	0	0	0	0
Archaea	Methanobacteriota	Methanothermus	0	0	0	0	0	0	0	0	0	0	0	0	0	0	0	0	0	0	0	0	0	0	0	0	0	0	0
Archaea	Methanobacteriota	Methanothermobacter	0	0	0	0	0	0	0	0	0	0	0	0	0.875	0	0	0	0	0	0	0	0	0	0	0	0	0	0
Archaea	Methanobacteriota	Methanothermobacter_A	0	0	0	0	0	0	0	0	0	0	0	0	0	0	0	0	0	0	0	0	0	0	0	0	0	0	0
Archaea	Methanobacteriota	Methanocaldococcus	0	0	0	0	0	0	0	0	0	0	0	0	0.2	0	0	0	0	0	0	0	0	0	0	0	0	0	0
Archaea	Methanobacteriota	Methanocaldococcus_A	0	0	0	0	0	0	0	0	0	0	0	0	0	0	0	0	0	0	0	0	0	0	0	0	0	0	0
Archaea	Methanobacteriota	HHB	0	0	0	0	0	0	0	0	0	0	0	0	1	0	0	0	0	0	0	0	0	0	0	0	0	0	0
Archaea	Methanobacteriota	Methanococcus	0.166667	0	0	0	0	0	0	0	0	0.166667	0	0	0	0	0	0	0	0	0.0277778	0	0	0	0	0	0	0	0
Archaea	Methanobacteriota	Methanothermococcus	0	0	0	0	0	0	0	0	0	0	0	0	0	0	0	0	0	0	0	0	0	0	0	0	0	0	0
Archaea	Methanobacteriota	Methanothermococcus_A	0	0	0	0	0	0	0	0	0	0	0	0	0	0	0	0	0	0	0	0	0	0	0	0	0	0	0
Archaea	Methanobacteriota	Methanotorris	0	0	0	0	0	0	0	0	0	0	0	0	0	0	0	0	0	0	0	0	0	0	0	0	0	0	0
Archaea	Methanobacteriota	Methanopyrus	0	0	0	0	0	0	0	0	0	0	0	0	0	0	0	0	0	0	0	0	0	0	0	0	0	0	0
Archaea	Methanobacteriota	Palaeococcus	0	0	0	0	0	0	0	0	0	0	0	0	0.5	0	0	0	0	0	0	0	0	0	0	0	0	0	0
Archaea	Methanobacteriota	Pyrococcus	0	0	0	0	0	0	0	0	0	0	0	0	0.125	0.125	0	0	0	0	0	0	0	0	0	0	0	0	0
Archaea	Methanobacteriota	Thermococcus	0	0	0	0	0	0	0	0	0	0	0	0	0.208333	0.0833333	0	0	0	0	0	0	0	0	0	0	0	0	0
Archaea	Methanobacteriota	Thermococcus_A	0	0	0	0	0	0	0	0	0	0	0	0	0.2	0	0	0	0	0	0	0	0	0	0	0	0	0	0
Archaea	Methanobacteriota	Thermococcus_B	0	0	0	0	0	0	0	0	0	0	0	0	0	0	0	0	0	0	0	0	0	0	0	0	0	0	0
Archaea	Micrarchaeota	Mancarchaeum	0	0	0	0	0	0	0	0	0	0	0	0	0	0	0	0	0	0	0	0	0	0	0	0	0	0	0
Archaea	Thermoplasmatota	Aciduliprofundum	0	0	0	0	0	0	0	0	0	0	0	0	0	0	0	0	0	0	0	0	0	0	0	0	0	0	0
Archaea	Thermoplasmatota	Methanomassiliicoccus	0	0	0	0	0	0	0	0	0	0	0	0	0	0	0	0	0	0	0	0	0	0	0	0	0	0	0
Archaea	Thermoplasmatota	Methanomethylophilus	0.5	0	0	0	0	0	0	0	0	0	0	0	0	0	0	0	0	0	0	0	0	0	0	0	0	0	0
Archaea	Thermoplasmatota	Methanoplasma	0	0	0	0	0	0	0	0	0	0	0	0	0	0	0	0	0	0	0	0	0	0	0	0	0	0	0
Archaea	Thermoplasmatota	Acidiplasma	0	0	0	0	0	0	0	0	0	0	0	0	0	0	0	0	0	0	0	0	0	0	0	0	0	0	0
Archaea	Thermoplasmatota	Cuniculiplasma	0	0	0	0	0	0	0	0	0	0	0	0	0	0	0	0	0	0	0	0	0	0	0	0	0	0	0
Archaea	Thermoplasmatota	Ferroplasma	0	0	0	0	0	0	0	0	0	0	0	0	0	0	0	0	0	0	0	0	0	0	0	0	0	0	0
Archaea	Thermoplasmatota	Picrophilus	0	0	0	0	0	0	0	0	0	0	0	0	0	0	0	0	0	0	0	0	0	0	0	0	0	0	0
Archaea	Thermoplasmatota	Thermogymnomonas	0	0	0	0	0	0	0	0	0	0	0	0	0	0	0	0	0	0	0	0	0	0	0	0	0	0	0
Archaea	Thermoplasmatota	Thermoplasma	0	0	0	0	0	0	0	0	0	0	0	0	0	0	0	0	0	0	0	0	0	0	0	0	0	0	0
Archaea	Thermoproteota	PALSA-986	0	0	0	0	0	0	0	0	0	0	0	0	0	0	0	0	0	0	0	0	0	0	0	0	0	0	0
Archaea	Thermoproteota	Korarchaeum	0	0	0	0	0	0	0	0	0	0	0	0	0.5	0	0	0	0	0	0	0	0	0	0	0	0	0	0
Archaea	Thermoproteota	Methanodesulfokores	0	0	0	0	0	0	0	0	0	0	0	0	1	0	0	0	0	0	0	0	0	0	0	0	0	0	0
Archaea	Thermoproteota	Nitrosocaldus	0	0	0	0	0	0	0	0	0	0	0	0	1	0	0	0	0	0	0	0	0	0	0	0	0	0	0
Archaea	Thermoproteota	Nitrosarchaeum	0	0	0	0	0	0	0	0	0	0	0.5	0	0	0	0	0	0	0	0	0	0	0	0	0	0	0	0
Archaea	Thermoproteota	Nitrosopelagicus	0	0	0	0	0	0	0	0	0	0	0	0	0	0	0	0	0	0	0	0	0	0	0	0	0	0	0
Archaea	Thermoproteota	Nitrosopumilus	0	0	0	0	0	0	0	0	0	0	0	0	0	0	0	0	0	0	0	0	0	0	0	0	0	0	0
Archaea	Thermoproteota	Nitrosotalea	0	0	0	0	0	0	0	0	0	0	0.25	0	0	0.25	0	0	0	0	0	0	0	0	0	0	0	0	0
Archaea	Thermoproteota	Nitrosotenuis	0	0	0	0	0	0	0	0	0	0	0	0	0	0	0	0	0	0	0	0	0	0	0	0	0	0	0
Archaea	Thermoproteota	Nitrosocosmicus	0	0	0	0	0	0	0	0	0	0	0	0	0	0	0	0	0	0	0	0	0	0	0	0	0	0	0
Archaea	Thermoproteota	Nitrososphaera	0	0	0	0	0	0	0	0	0	0	0	0	0	0	0	0	0	0	0	0	0	0	0	0	0	0	0
Archaea	Thermoproteota	Acidilobus	0	0	0	0	0	0	0	0	0	0	0	0	0	0	0	0	0	0	0	0	0	0	0	0	0	0	0
Archaea	Thermoproteota	Aeropyrum	0	0	0	0	0	0	0	0	0	0	0	0	0.25	0	0	0	0	0	0	0	0	0	0	0	0	0	0
Archaea	Thermoproteota	Caldisphaera	0	0	0	0	0	0	0	0	0	0	0	0	0	0	0	0	0	0	0	0	0	0	0	0	0	0	0
Archaea	Thermoproteota	AG1	0	0	0	0	0	0	0	0	0	0	0	0	0	0	0	0	0	0	0	0	0	0	0	0	0	0	0
Archaea	Thermoproteota	Desulfurococcus	0	0	0	0	0	0	0	0	0	0	0	0	0	0	0	0	0	0	0	0	0	0	0	0	0	0	0
Archaea	Thermoproteota	Staphylothermus	0	0	0	0	0	0	0	0	0	0	0	0	0	0	0	0	0	0	0	0	0	0	0	0	0	0	0
Archaea	Thermoproteota	Thermogladius	0	0	0	0	0	0	0	0	0	0	0	0	0	0	0	0	0	0	0	0	0	0	0	0	0	0	0
Archaea	Thermoproteota	Thermosphaera	0	0	0	0	0	0	0	0	0	0	0	0	0	0	0	0	0	0	0	0	0	0	0	0	0	0	0
Archaea	Thermoproteota	Fervidicoccus	0	0	0	0	0	0	0	0	0	0	0	0	0	0	0	0	0	0	0	0	0	0	0	0	0	0	0
Archaea	Thermoproteota	Ignicoccus	0	0	0	0	0	0	0	0	0	0	0	0	1	0	0	0	0	0	0	0	0	0	0	0	0	0	0
Archaea	Thermoproteota	Ignicoccus_A	0	0	0	0	0	0	0	0	0	0	0	0	0	0	0	0	0	0	0	0	0	0	0	0	0	0	0
Archaea	Thermoproteota	Hyperthermus	0	0	0	0	0	0	0	0	0	0	0	0	0	0	0	0	0	0	0	0	0	0	0	0	0	0	0
Archaea	Thermoproteota	Pyrodictium	0	0	0	0	0	0	0	0	0	0	0	0	0	0	0	0	0	0	0	0	0	0	0	0	0	0	0
Archaea	Thermoproteota	Pyrolobus	0	0	0	0	0	0	0	0	0	0	0	0	0	0	0	0	0	0	0	0	0	0	0	0	0	0	0
Archaea	Thermoproteota	Acidianus_A	0	0	0	0	0	0	0	0	0	0	0	0	0.25	0	0	0	0	0	0	0	0	0	0	0	0	0	0
Archaea	Thermoproteota	Acidianus_B	0	0	0	0	0	0	0	0	0	0	0	0	1	0	0	0	0	0	0	0	0	0	0	0	0	0	0
Archaea	Thermoproteota	Metallosphaera	0	0	0	0	0	0	0	0	0	0	0	0	0	0	0	0	0	0	0	0	0	0	0	0	0	0	0
Archaea	Thermoproteota	Saccharolobus	0	0	0	0	0	0	0	0	0	0	0	0	0.0333333	0	0	0	0	0	0	0	0	0	0	0	0	0	0
Archaea	Thermoproteota	Sulfodiicoccus	0	0	0	0	0	0	0	0	0	0	0	0	0	0	0	0	0	0	0	0	0	0	0	0	0	0	0
Archaea	Thermoproteota	Sulfolobus	0	0	0	0	0	0	0	0	0	0	0	0	0	0	0	0	0	0	0	0	0	0	0	0	0	0	0
Archaea	Thermoproteota	Sulfolobus_B	0	0	0	0	0	0	0	0	0	0	0	0	0	0	0	0	0	0	0	0	0	0	0	0	0	0	0
Archaea	Thermoproteota	Sulfurisphaera	0	0	0	0	0	0	0	0	0	0	0	0	0	0	0	0	0	0	0	0	0	0	0	0	0	0	0
Archaea	Thermoproteota	Thermofilum	0	0	0	0	0	0	0	0	0	0	0	0	0	0	0	0	0	0	0	0	0	0	0	0	0	0	0
Archaea	Thermoproteota	Thermofilum_A	0	0	0	0	0	0	0	0	0	0	0	0	0	0	0	0	0	0	0	0	0	0	0	0	0	0	0
Archaea	Thermoproteota	Caldivirga	0	0	0	0	0	0	0	0	0	0	0	0	0	0	0	0	0	0	0	0	0	0	0	0	0	0	0
Archaea	Thermoproteota	Thermocladium	0	0	0	0	0	0	0	0	0	0	0	0	0	0	0	0	0	0	0	0	0	0	0	0	0	0	0
Archaea	Thermoproteota	Vulcanisaeta	0	0	0	0	0	0	0	0	0	0	0	0	0	0	0	0	0	0	0	0	0	0	0	0	0	0	0
Archaea	Thermoproteota	Vulcanisaeta_B	0	0	0	0	0	0	0	0	0	0	0	0	0	0	0	0	0	0	0	0	0	0	0	0	0	0	0
Archaea	Thermoproteota	Pyrobaculum	0	0	0	0	0	0	0	0	0	0	0	0	0	0	0	0	0	0	0	0	0	0	0	0	0	0	0
Archaea	Thermoproteota	Thermoproteus	0	0	0	0	0	0	0	0	0	0	0	0	0	0	0	0	0	0	0	0	0	0	0	0	0	0	0
Bacteria	Acidobacteriota	Acidipila	0	0	0	0	0	0	0	0	0	0	0	0	0	0	0	0	0	0	0	0	0	0	0	0	0	0	0
Bacteria	Acidobacteriota	Acidobacterium	1	0	0	0	0	0	0	0	0	1	0	0	0	0	0	0	0	0	0	0	0	0	0	0	0	0	0
Bacteria	Acidobacteriota	Acidobacterium_A	0	0	0	1	0	0	0	0	0	0	0	0	0	0	0	0	0	0	0	0	0	0	0	0	0	0	0
Bacteria	Acidobacteriota	Bryocella	1	0	0	0	0	0	0	0	0	0	0	0	0	0	0	0	0	0	0	0	0	0	0	0	1	0	0
Bacteria	Acidobacteriota	EB88	0	0	0	0	0	0	0	0	0	0	0	0	0	0	0	0	0	0	0	0	0	0	0	0	0	0	0
Bacteria	Acidobacteriota	Edaphobacter	0.125	0	0	0	0	0	0	0	0	0.25	0.125	0	0	0	0.125	0	0	0	0	0	0	0	0	0	0	0	0
Bacteria	Acidobacteriota	Granulicella	0.25	0	0	0	0	0	0	0	0	0.5	0	0	0	0.25	0	0	0.25	0	0	0	0	0	0	0	0	0	0
Bacteria	Acidobacteriota	Granulicella_A	0	0	0	0	0	0	0	0	0	0	0	0	0	0	0	0	1	0	0	0	0	0	0	0	0	0	0
Bacteria	Acidobacteriota	KBS-83	0	0	0	0	0	0	0	0	0	0	0	0	0	0	1	0	0	0	0	0	0	0	0	0	0	0	0
Bacteria	Acidobacteriota	Palsa-343	0	0	0	0	0	0	0	0	0	0	0	0	0	0	0	0	0	0	0	0	0	0	0	0	0	0	0
Bacteria	Acidobacteriota	SBC82	0	0	0	0	0	0	0	0	0	0	0	0	0	0	0	0	0	0	0	0	0	0	0	0	0	0	0
Bacteria	Acidobacteriota	Silvibacterium	0	0	0	0	0	0	0	0	0	0.5	0.5	0	0	0	0	0	0	0	0	0	0	0	0	0	0	0	0
Bacteria	Acidobacteriota	Terracidiphilus	0	0	0	0	0	0	0	0	0	0	0	0	0	0	0	0	0	0	0	0.25	0	0	0	0	0.25	0	0
Bacteria	Acidobacteriota	Terriglobus	0.4	0	0.4	0	0	0	0	0	0	0	0	0	0	0	0	0	0	0	0	0	0	0	0	0	0	0	0
Bacteria	Acidobacteriota	Koribacter	0	0	0	0	0	0	0	0	0	0	0	0	0	0	0	0	0	0	0	0	0	0	0	0	0	0	0
Bacteria	Acidobacteriota	Sulfotelmatobacter	0	0	0	0	0	0	0	0	0	0	0	0	0	0	0	0	0	0	0	0	0	0	0	0	0	0	0
Bacteria	Acidobacteriota	Bryobacter	0	0	0	0	0	0	0	0	0	0	0	0	0	0	0	0	0	0	0	0	0	0	0	0	0	0	0
Bacteria	Acidobacteriota	KBS-96	0	0	0	0	0	0	0	0	0	0	0	0	0	0	0	0	0	0	0	0	0	0	0	0	0	0	0
Bacteria	Acidobacteriota	Solibacter	0	0	0	0	0	0	0	0	0	0	0	0	0	0	0	0	0	0	0	0	0	1	0	0	0	0	0
Bacteria	Acidobacteriota	Sulfopaludibacter	0	0	0	0	0	0	0	0	0	0	0	0	0	0	0	0	0	0	0	0	0	0	0	0	0	0	0
Bacteria	Acidobacteriota	Chloracidobacterium	0	0	0	0	0	0	0	0	0	0	0	0	1	0	0	0	0	0	0	0	0	0	0	0	0	0	0
Bacteria	Acidobacteriota	Pyrinomonas	0	0	0	0	0	0	0	0	0	0	0	0	1	0	0	0	0	0	0	0	0	0	0	0	0	0	0
Bacteria	Acidobacteriota	Geothrix	0	0	0	0	0	0	0	0	0	0	0	0	0	0	0	0	0	0	0	0	0	0	0	0	0	0	0
Bacteria	Acidobacteriota	Holophaga	0	0	0	0	0	0	0	0	0	0	0	0	0	0	0	0	0	0	0	0	0	0	0	0	0	0	0
Bacteria	Acidobacteriota	Thermoanaerobaculum	1	0	0	0	0	0	0	0	0	0	0	0	1	0	0	0	0	0	0	0	0	0	0	0	0	0	0
Bacteria	Acidobacteriota	Luteitalea	0	0	0	0	0	0	0	0	0	0	0	0	0	0	0	0	0	0	0	0	0	0	0	0	0	0	0
Bacteria	Actinobacteriota	Acidimicrobium	0	0	0	0	0	0	0	0	0	0	0	0	0	0	0	0	0	0	0	0	0	0	0	0	0	0	0
Bacteria	Actinobacteriota	Acidithrix	1	0	0	0	0	0	0	0	0	1	0	0	0	0	0	0	0	0	0	0	0	0	0	0	0	0	0
Bacteria	Actinobacteriota	Ferrimicrobium	0	0	0	0	0	0	0	0	0	0	0	0	0	0	0	0	0	0	0	0	0	0	0	0	0	0	0
Bacteria	Actinobacteriota	Ferrithrix	1	0	0	0	0	0	0	0	0	0	0	0	0	0	0	0	0	0	0	0	0	0	0	0	0	0	0
Bacteria	Actinobacteriota	Desertimonas	0	0	0	0	0	0	0	0	0	0	0	0	0	0	0	0	0	0	0	0	0	0	1	0	0	0	0
Bacteria	Actinobacteriota	Ilumatobacter	0	0	0	0	0	0	0	0	0	0	0	0	0	0	0	0	0	0	0	0	0	0	0	0	0	0	0
Bacteria	Actinobacteriota	Ilumatobacter_A	0	0	0	0	0	0	0	0	0	0.5	0	0	0	0	0	0	0	0	0	0	0	0	0	0	0	0	0
Bacteria	Actinobacteriota	IMCC26207	0	0	0	0	0	0	0	0	0	0	0	0	0	0	0	0	0	0	0	0	0	0	0	0	0	0	0
Bacteria	Actinobacteriota	Microthrix	0.5	0	0	0	0	0	0	0	0	1	0	0	0	0	0	0	0	0	0	0	0	0	1	0	0	0	0
Bacteria	Actinobacteriota	IMCC26256	0	0	0	0	0	0	0	0	0	0	0	0	0	0	0	0	0	0	0	0	0	0	0	0	0	0	0
Bacteria	Actinobacteriota	Acidothermus	0	0	0	0	0	0	0	0	0	0	0	0	0	0	0	0	0	0	0	0	0	0	0	0	0	0	0
Bacteria	Actinobacteriota	Actinobaculum	0	0	0	0	0	0	0	0	0	0	0.5	0	0	0	0	0	0	0	0	0	0	0	0	0	0	0	0
Bacteria	Actinobacteriota	Actinomyces	0.027574	0	0	0	0	0	0	0	0	0.144884	0.0117117	0	0.0427928	0	0	0	0	0	0.0960425	0	0	0.13417	0	0	0	0	0
Bacteria	Actinobacteriota	Actinomyces_I	0	0	0	0	0	0	0	0	0	0	0	0	0	0	0	0	0	0	0	0	0	0	0	0	0	0	0
Bacteria	Actinobacteriota	Actinotignum	0	0	0	0	0	0	0	0	0	0	0	0	0	0	0	0	0	0	0	0	0	0	0.2	0	0	0	0
Bacteria	Actinobacteriota	Ancrocorticia	0	0	0	0	0	0	0	0	0	0.25	0	0	0	0	0	0	0	0	0	0	0	0	0	0	0	0	0
Bacteria	Actinobacteriota	Arcanobacterium	0.375	0	0	0	0	0	0	0	0	0	0	0	0	0	0	0	0	0	0.125	0	0	0	0	0	0	0	0
Bacteria	Actinobacteriota	Arcanobacterium_A	0.25	0	0	0	0	0	0	0	0	0	0	0	0	0	0	0	0	0	0	0	0	0	0	0	0	0	0
Bacteria	Actinobacteriota	Bogoriella	0	0	0	0	0	0	0	0	0	0	0	0	0	0	0	0	0	0	0	0	0	0	0	0	0	0	0
Bacteria	Actinobacteriota	Boudabousia	0	0	0	0	0	0	0	0	0	0	0	0	0	0	0	0	0	0	0	0	0	0.333333	0	0	0	0	0
Bacteria	Actinobacteriota	Bowdeniella	0.5	0	0	0	0	0	0	0	0	0.5	1	0	0	0	0	0	0	0	0	0	0	0	0	0	0	0	0
Bacteria	Actinobacteriota	Buchananella	0.333333	0	0	0	0	0	0	0	0	0.333333	0	0	1	0	0	0	0	0	0.333333	0	0	0	0	0	0	0	0
Bacteria	Actinobacteriota	Flaviflexus	0	0	0	0	0	0	0	0	0	0.333333	0	0	0	0	0	0	0	0	0	0	0	0	0	0	0	0	0
Bacteria	Actinobacteriota	Georgenia	0	0	0	0.5	0	0	0	0	0	0.125	0	0	0	0	0	0	0	0	0	0	0	0.125	0.25	0	0.25	0	0
Bacteria	Actinobacteriota	Gleimia	0	0	0	0	0	0	0	0	0	0	0.25	0	0	0	0	0	0	0	0	0	0	0	0	0	0	0	0
Bacteria	Actinobacteriota	JB111	0	0	0	0	0	0	0	0	0	0	0	0	0	0	0	0	0	0	0	0	0	0	0	0	1	0	0
Bacteria	Actinobacteriota	KH17	0	0	0	0	0	0	0	0	0	0	0	0	0	0	0	0	0	0	0	0	0	0	0	0	0	0	0
Bacteria	Actinobacteriota	Marseille-P6182	0	0	0	0	0	0	0	0	0	0	0	0	0	0	0	0	0	0	0	0	0	0	0	0	0	0	0
Bacteria	Actinobacteriota	Mobiluncus	0	0	0	0	0	0	0	0	0	0.25	0.4375	0	0.0625	0	0	0	0	0	0	0	0	0	0	0	0	0	0
Bacteria	Actinobacteriota	Oceanitalea	0	0	0	0	0	0	0	0	0	0	0	0	0	0.5	0	0	0	0	0	0	0	0	0	0	0	0	0
Bacteria	Actinobacteriota	Pauljensenia	0.0172414	0	0	0	0	0	0	0	0	0.114943	0.0689655	0	0.0344828	0	0	0	0	0	0.0344828	0	0	0.0344828	0	0	0	0	0
Bacteria	Actinobacteriota	Trueperella	0	0	0	0	0	0	0	0	0	0.0392157	0.0666667	0	0	0	0	0	0	0	0	0	0	0	0	0	0	0	0
Bacteria	Actinobacteriota	Varibaculum	0	0	0	0	0	0	0	0	0	0	0.583333	0	0	0	0	0	0	0	0	0	0	0	0	0	0	0	0
Bacteria	Actinobacteriota	Winkia	0	0	0	0	0	0	0	0	0	0	0.7	0	0	0	0	0	0	0	0.25	0	0	0	0	0	0	0	0
Bacteria	Actinobacteriota	ZLJ0423	0.5	0	0	0	0	0	0	0	0	0	0	0	0	0.5	0	0	0	0	0	0	0	0	0	0	0	0	0
Bacteria	Actinobacteriota	Angustibacter	0	0	0	0	0	0	0	0	0	0	0	0	0	0	0	0	0	0	0	0	0	0	0	0	0	0	0
Bacteria	Actinobacteriota	Beutenbergia	0	0	0	0	0	0	0	0	0	0	0	0	0	0	0	0	0	0	0	0	0	0	0	0	0	0	0
Bacteria	Actinobacteriota	Haloactinobacterium	0	0	0	0	0	0	0	0	0	0	0	0	0	0	0	0	0	0	0	0	0	0	0	0	0	0	0
Bacteria	Actinobacteriota	Miniimonas	1	0	0	0	0	0	0	0	0	0	0	0	0.5	0	0	0	0	0	0	0	0	1	0	0	0	0	0
Bacteria	Actinobacteriota	PCH200	0	0	0	0	0	0	0	0	0.5	0	0	0	0	0	0	0	0	0	0	0	0	0	0	0	0	0	0
Bacteria	Actinobacteriota	Ruania	0	0	0	0	0	0	0	0	0	0	0	0	0	0	0	0	0	0	0	0	0	0	0	0	0	0	0
Bacteria	Actinobacteriota	Salana	0	0	0	0	0	0	0	0	0	0	0	0	0	0	0	0	0	0	0	0	0	0	0	0	0	0	0
Bacteria	Actinobacteriota	Serinibacter	0	0	0	0	0	0	0	0	0	0	0	0	0	0	0	0	0	0	0	0	0	0	0	0	0	0	0
Bacteria	Actinobacteriota	T3246-1	0	0	0	0	0	0	0	0	0	0	1	0	0	0	0	0	1	0	0	0	0	0	0	0	0	0	0
Bacteria	Actinobacteriota	Aeriscardovia	1	0	0	0	0	0	0	0	0	0	0	0	0	0	0	0	0	0	0	0	0	0	0	0	0	0	0
Bacteria	Actinobacteriota	Alloscardovia	0.401515	0	0	0	0	0	0	0	0	0	0	0	0	0	0	0	0	0	0	0	0	0	0	0	0	0	0
Bacteria	Actinobacteriota	Bifidobacterium	0.0721839	0	0	0	0	0	0	0	0	0.0383356	0.0166366	0	0.0175483	0.000488759	0	0	0.0421915	0	0.0248568	0.00263178	0	0.242345	0	0	0	0	0
Bacteria	Actinobacteriota	Parascardovia	0	0	0	0	0	0	0	0	0	0.25	0	0	0	0	0	0	0	0	0	0	0	0	0	0	0	0	0
Bacteria	Actinobacteriota	Pseudoscardovia	0	0	0	0	0	0	0	0	0	0	0	0	0.5	0	0	0	0	0	0	0	0	0	0	0.5	0	0	0
Bacteria	Actinobacteriota	Scardovia	0	0	0	0	0	0	0	0	0	0.5	0	0	0	0	0	0	0	0	0	0	0	0	0	0	0	0	0
Bacteria	Actinobacteriota	Brevibacterium	0.0748106	0.00189394	0	0	0	0	0	0	0	0.0577652	0.135732	0	0.00694444	0.00694444	0	0	0.00189394	0	0.0763889	0	0.00883838	0.645833	0	0	0.0785985	0	0
Bacteria	Actinobacteriota	Actinotalea	0.25	0	0	0	0	0	0	0	0	0	0	0	0	0	0	0	0	0	0.25	0	0	0	0	0	0	0	0
Bacteria	Actinobacteriota	Cellulomonas	0.03125	0.0625	0.03125	0	0	0	0	0	0.03125	0.0703125	0.03125	0	0	0.03125	0	0	0.03125	0	0.03125	0	0	0.09375	0.0625	0	0	0	0
Bacteria	Actinobacteriota	Cellulosimicrobium	0.160714	0	0	0.142857	0	0	0	0	0	0	0	0	0.142857	0	0	0	0	0	0	0	0	0.142857	0	0	0.0178571	0	0
Bacteria	Actinobacteriota	CFH-30434	0	0	0	0	0	0	0	0	0	0	0	0	0	0	0	0	0	0	0	0	0	0	0	0	0	0	0
Bacteria	Actinobacteriota	Flavimobilis	0.333333	0	0	0.333333	0	0	0	0	0	0	0	0	0	0	0	0	0	0	0	0	0	0	0	0	0.333333	0	0
Bacteria	Actinobacteriota	Isoptericola	0	0.333333	0	0	0	0	0	0	0	0	0	0	0	0	0	0	0	0	0.333333	0	0	0.333333	0	0	0.333333	0	0
Bacteria	Actinobacteriota	Isoptericola_A	0	0	0	0	0	0	0	0	0	0	0	0	0	0	0	0	0	0	0	0	0	0	0	0	0	0	0
Bacteria	Actinobacteriota	Isoptericola_B	0	0	0	0	0	0	0	0	0	0	0	0	0	0	0	0	0	0	0	0	0	1	0	0	1	0	0
Bacteria	Actinobacteriota	Isoptericola_C	0	0	0	0	0	0	0	0	0	0	0	0	0	0	0	0	0	0	0	0	0	0	0	0	0	0	0
Bacteria	Actinobacteriota	Jonesia	0	0	0	0	0	0	0	0	0	0.5	0	0	0	0	0	0	0	0	0	0	0	0	0	0	0	0	0
Bacteria	Actinobacteriota	Krasilnikoviella	0	0	0	0	0	0	0	0	0	0	0	0	0	0	0	0	0	0	0	0	0	0	0	0	0	0	0
Bacteria	Actinobacteriota	Luteimicrobium	1	0	0	0	0	0	0	0	0	0	0	0	0	0	0	0	0	0	0	0	0	0	0	0	0	0	0
Bacteria	Actinobacteriota	Myceligenerans	0	1	1	0	0	0	0	0	1	0	0	0	0	0	0	0	0	0	0	0	0	0	1	0	1	0	0
Bacteria	Actinobacteriota	Oerskovia	0.0833333	0	0	0	0	0	0	0	0	0	0	0	0	0	0	0	0	0	0	0	0	0	0	0	0	0	0
Bacteria	Actinobacteriota	Paraoerskovia	0	0	0	0	0	0	0	0	0	0	0	0	0	0	0	0	0	0	0	0	0	0	0	0	0	0	0
Bacteria	Actinobacteriota	Promicromonospora	0	0	0	0	0	0	0	0	0	0	0	0	0	0	0	0	0	0	0.0833333	0	0	0.5	0	0	0	0	0
Bacteria	Actinobacteriota	Rarobacter	0	0	0	0	0	0	0	0	0	0	0.333333	0	0.333333	0	0	0	0	0	0	0	0.333333	0.666667	0	0	0	0	0
Bacteria	Actinobacteriota	Sanguibacter	0	0	0	0	0	0	0	0	0	0	0.4	0	0	0	0	0	0	0	0	0	0	0	0	0	0.4	0	0
Bacteria	Actinobacteriota	Sediminihabitans	0	0	0	0	0	0	0	0	0	0	0	0	0	0	0	0	0	0	0	0	0	0	0	0	0	0	0
Bacteria	Actinobacteriota	Timonella	0	0	0	0	0	0	0	0	0	0	0	0	0	0	0	0	0	0	0	0	0	0	0	0	0	0	0
Bacteria	Actinobacteriota	Xylanimonas	0	0	0	0	0	0	0	0	0	0	0	0	0.25	0	0	0	0	0	0	0	0.25	0	0	0	0	0	0
Bacteria	Actinobacteriota	Demequina	0.12	0.04	0	0	0	0	0	0	0	0.0133333	0.04	0	0	0	0	0	0	0	0	0	0	0.08	0	0	0.0933333	0	0
Bacteria	Actinobacteriota	Brachybacterium	0.114035	0.0526316	0	0	0	0	0	0	0	0.0584795	0	0	0	0	0	0	0	0	0	0	0	0.216374	0.0526316	0	0	0	0
Bacteria	Actinobacteriota	Dermabacter	0	0	0	0	0	0	0	0	0	0	0.333333	0	0	0	0	0	0	0	0	0	0	0	0	0	0	0	0
Bacteria	Actinobacteriota	Dermabacter_A	0	0	0	0	0	0	0	0	0	0	0	0	0	0	0	0	0	0	0	0	0	0	0	0	0	0	0
Bacteria	Actinobacteriota	Devriesea	0	0	0	0	0	0	0	0	0	0	0	0	0	0	0	0	0	0	0	0	0	0	0	0	0	0	0
Bacteria	Actinobacteriota	Helcobacillus	0	0	0	0	0	0	0	0	0	0	1	0	0	0	0	0	0	0	1	0	0	0	0	0	0	0	0
Bacteria	Actinobacteriota	Arsenicicoccus	0	0	0	0	0	0	0	0	0	0	0	0	0.5	0	0	0	0	0	0.5	0	0	0	0	0	0	0	0
Bacteria	Actinobacteriota	Austwickia	0	0	0	0	0	0	0	0	0	0	0	0	0	0	0	0	0	0	0	0	0	0	0	0	0	0	0
Bacteria	Actinobacteriota	Barrientosiimonas	0	0	0	0	0	0	0	0	0	1	0	0	0	0	0	0	0	0	0	0	0	0	0	0	0	0	0
Bacteria	Actinobacteriota	Branchiibius	0	0	0	0	0	0	0	0	0	0	0	0	1	0	0	0	0	0	0	0	0	0	0	0	0	0	0
Bacteria	Actinobacteriota	Calidifontibacter	0	0	0	0	0	0	0	0	0	0	0	0	0	0	0	0	0	0	0	0	0	1	0	0	0	0	0
Bacteria	Actinobacteriota	Demetria	0	0	0	0	0	0	0	0	0	0	0	0	0	0	0	0	0	0	0	0	0	0	0	0	0	0	0
Bacteria	Actinobacteriota	Dermacoccus	0.354167	0	0	0	0	0	0	0	0.0625	0	0	0	0	0	0	0	0	0	0.166667	0	0	0	0	0	0	0	0
Bacteria	Actinobacteriota	Dermatophilus	0	0	0	0	0	0	0	0	0	0	0	0	0	0	0	0	0	0	0	0	0	0	0	0	0	0	0
Bacteria	Actinobacteriota	Flexivirga	0	0	0	0	0	0	0	0	0	0	0	0	0	1	0	0	0	0	0	0	0	1	0	0	0	0	0
Bacteria	Actinobacteriota	Humibacillus	0.5	0	0	0	0	0	0	0	0.5	0	0.5	0	0	0	0	0	0	0	0	0	0	0.5	0	0	0	0	0
Bacteria	Actinobacteriota	Intrasporangium	0	0	0	0	0	0	0	0	0	0	0	0	0	0	0	0	0	0	0	0	0	0	1	0	0	0	0
Bacteria	Actinobacteriota	Intrasporangium_A	0	0	0	0	0	0	0	0	0	0	0	0	0	0	0	0	0	0	0	0	0	1	0	0	0	0	0
Bacteria	Actinobacteriota	Intrasporangium_B	0	0	0	0	0	0	0	0	0	0	0	0	1	0	0	0	0	0	0	0	0	0	0	0	0	0	0
Bacteria	Actinobacteriota	Janibacter	0.0555556	0	0	0	0	0	0	0	0	0.222222	0	0	0	0	0	0	0	0	0.0555556	0	0	0.111111	0	0	0	0	0
Bacteria	Actinobacteriota	Kineosphaera	0	0	0	0	0	0	0	0	0	0	0	0	0	1	0	0	0	0	0	0	0	1	0	0	0	0	0
Bacteria	Actinobacteriota	Knoellia	0.142857	0.142857	0	0.142857	0	0	0	0	0	0	0	0	0.142857	0.142857	0	0	0	0	0	0	0	0	0.142857	0	0	0	0
Bacteria	Actinobacteriota	Kribbia	0	0	0	0	0	0	0	0	0	0	0	0	0	0	0	0	0	0	0	0	0	1	0	0	0	0	0
Bacteria	Actinobacteriota	Kytococcus	0	0	0	0	0	0	0	0	0	0	0	0	0	0	0	0	0	0	0	0	0	0	0	0	0	0	0
Bacteria	Actinobacteriota	Lapillicoccus	0	0	0	0	0	0	0	0	0	0	0	0	0	0	0	0	0	0	0	0	0	0	0	0	0	0	0
Bacteria	Actinobacteriota	Luteipulveratus	0	0	0	0	0	0	0	0	0	0	0	0	0	0	0	0	0	0	0	0	0	0.5	0	0	0	0	0
Bacteria	Actinobacteriota	Mobilicoccus	0	0	0	0	0	0	0	0	0	0.5	0	0	0	0	0	0	0	0	0	0	0	0	0	0	0	0	0
Bacteria	Actinobacteriota	OKQN01	0	0	0	0	0	0	0	0	0	0	0	0	0	0	0	0	0	0	0	0	0	0	0	0	0	0	0
Bacteria	Actinobacteriota	Ornithinicoccus	0	0	0	0.25	0	0	0	0	0	0	0	0	0	0	0	0	0	0	0.25	0	0.25	0.5	0	0	0	0	0
Bacteria	Actinobacteriota	Ornithinimicrobium	0.1	0	0	0	0	0	0	0	0	0	0	0	0	0	0	0	0.2	0	0	0	0	0	0.3	0	0	0	0
Bacteria	Actinobacteriota	Oryzihumus	0	0	0	0	0	0	0	0	0	0	0	0	0	0	0	0	0	0	0	0	0	0	0	0	0	0	0
Bacteria	Actinobacteriota	Pedococcus	0.166667	0	0	0	0	0	0	0	0	0.25	0	0	0	0	0	0	0	0	0	0	0	0	0	0	0	0	0
Bacteria	Actinobacteriota	Phycicoccus	0	0	0	0	0	0	0	0	0	0	0	0	0	0	0	0	0	0	0	0	0	0	0	0	0	0	0
Bacteria	Actinobacteriota	Phycicoccus_A	0	0	0	0	0	0	0	0	0	0	0	0	0	0	0	0	0	0	0	0	0	0	0	0	0	0	0
Bacteria	Actinobacteriota	Piscicoccus	1	0	0	0	0	0	0	0	0	0	0	0	0	0	0	0	0	0	0	0	0	1	0	0	0	0	0
Bacteria	Actinobacteriota	Serinicoccus	0	0	0	0.0416667	0	0	0	0	0	0.25	0	0	0	0	0	0	0	0	0.0416667	0	0.125	0	0.208333	0	0	0	0
Bacteria	Actinobacteriota	Terrabacter	0.142857	0	0	0	0	0	0	0	0	0.142857	0	0	0	0	0	0	0	0	0	0	0.142857	0	0.0714286	0	0	0	0
Bacteria	Actinobacteriota	Terracoccus	0.5	0	0	0	0	0	0	0	0	0	0	0	0.5	0	0	0	0	0	0	0	0	0	0	0	0	0	0
Bacteria	Actinobacteriota	Tetrasphaera	0	0	0	0	0	0	0	0	0	0	0	0	0	0	0	0	0	0	0	0	0	0	0	0	0	0	0
Bacteria	Actinobacteriota	Tetrasphaera_A	0	0	0	0	0	0	0	0	0	0.5	0	0	0	0	0	0	0	0	0	0	0	0	0.5	0	0	0	0
Bacteria	Actinobacteriota	XNB-1	0	0	1	0	0	0	0	0	0	0	0	0	1	0	0	0	0	0	1	0	0	0	0	0	0	0	0
Bacteria	Actinobacteriota	Yimella	0	0	0	0	0	0	0	0	0	0.5	0	0	0	0	0	0	0	0	0	0	0	0	0	0	0	0	0
Bacteria	Actinobacteriota	Kineococcus	0	0	0	0	0	0	0	0	0	0	0	0	0	0	0	0	0	0	0	0	0	0.333333	0	0	0	0	0
Bacteria	Actinobacteriota	R-H-3	0	0	0	0	0	0	0	0	0	0.5	0	0	0	0	0	0	0	0	0	0	0	0.5	0.5	0	0	0	0
Bacteria	Actinobacteriota	Agreia	0	0	0	0	0	0	0	0	0	0.266667	0.1	0	0	0	0	0	0.0666667	0	0.166667	0	0	0	0	0	0	0	0
Bacteria	Actinobacteriota	Agrococcus	0.2	0	0	0	0	0	0	0	0	0.2	0	0	0.1	0	0	0	0	0	0	0	0	0.3	0	0	0	0	0
Bacteria	Actinobacteriota	Agromyces	0.130435	0	0	0.0869565	0	0	0	0	0	0.0652174	0	0	0	0	0	0	0.0434783	0	0.0217391	0	0	0.217391	0	0	0	0	0
Bacteria	Actinobacteriota	Agromyces_B	0	0	0	0	0	0	0	0	0	0	0	0	0	0	0	0	0	0	0	0	0	0	0	0	0	0	0
Bacteria	Actinobacteriota	Amnibacterium	0	0	0	0	0	0	0	0	0	0	0	0	0	0	0	0	0	0	0	0	0	0	0	0	0	0	0
Bacteria	Actinobacteriota	Aquiluna	0	0	0	0	0	0	0	0	0	0.5	0	0	0	0	0	0	0	0	0	0	0	0	0	0	0	0	0
Bacteria	Actinobacteriota	Aurantimicrobium	0	0	0	0	0	0	0	0	0	0	0	0	0	0	0	0	0	0	0	0	0	0	0	0	0	0	0
Bacteria	Actinobacteriota	Clavibacter	0.0952381	0	0.00892857	0	0	0	0	0	0	0.0372024	0.0267857	0	0	0.0408163	0	0	0.00446429	0	0.0238095	0	0.00446429	0	0	0	0	0	0
Bacteria	Actinobacteriota	Cnuibacter	0	0	0	0	0	0	0	0	0	0	0	0	0	0	0	0	0	0	0	0	0	0.5	0	0	0	0	0
Bacteria	Actinobacteriota	Compostimonas	0	0	0	0	0	0	0	0	0	0	0	0	0	0	0	0	0	0	0	0	0	0	0	0	0	0	0
Bacteria	Actinobacteriota	Cryobacterium	0.0630342	0.025641	0	0	0	0	0	0	0	0.224889	0.0459207	0.0017094	0.0316239	0	0	0	0.0017094	0	0.0299145	0	0.00854701	0.227273	0.091453	0	0	0	0
Bacteria	Actinobacteriota	Curtobacterium	0.141013	0	0	0.00163399	0	0	0	0	0	0.167361	0.0305556	0	0.00347222	0.0277778	0	0	0.050463	0	0.0305556	0	0.0101852	0.0277778	0	0	0	0	0
Bacteria	Actinobacteriota	Diaminobutyricimonas	0	0	0	0	0	0	0	0	0	0	0	0	0	0	0	0	0	0	0	0	0	0	0	0	0	0	0
Bacteria	Actinobacteriota	Frigoribacterium	0.0833333	0	0	0	0	0	0	0	0.111111	0.222222	0.166667	0	0	0.0277778	0	0	0.222222	0	0	0	0	0.0555556	0	0	0	0	0
Bacteria	Actinobacteriota	Frondihabitans	0.2	0	0	0	0	0	0	0	0	0.333333	0.2	0	0	0	0	0	0	0	0	0	0	0.2	0	0	0	0	0
Bacteria	Actinobacteriota	Glaciibacter	0	0	0	0	0	0	0	0	0	1	0	0	0	0	0	0	0	0	0	0	0	1	0	0	0	0	0
Bacteria	Actinobacteriota	Glaciihabitans	0	0	0	0	0	0	0	0	0	0	0	0	0	0	0	0	0	0	0	0	0	1	0	0	0	0	0
Bacteria	Actinobacteriota	Gryllotalpicola	0	0	0	0	0	0	0	0	0	0	0	0	0	0	0	0	0	0	0	0	0	0.5	0	0	0	0	0
Bacteria	Actinobacteriota	Gulosibacter	0	0	0	0	0	0	0	0	0	0.166667	0	0	0	0	0	0	0	0	0	0	0	0.5	0	0	0	0	0
Bacteria	Actinobacteriota	Herbiconiux	0.333333	0	0	0	0	0	0	0	0	0	0	0	0	0	0	0	0	0	0	0	0	0	0	0	0	0	0
Bacteria	Actinobacteriota	Homoserinimonas	0.5	0	0	0	0	0	0	0	0	0.333333	0	0	0	0	0	0	0	0	0	0	0	0	0	0	0	0	0
Bacteria	Actinobacteriota	Humibacter	0	0	0	0	0	0	0	0	0	0	0	0	0	0	0	0	0	0	0	0	0	0	0	0	0	0	0
Bacteria	Actinobacteriota	Klugiella	0	0	0	0	0	0	0	0	0	0	0	0	0	0	0	0	0	0	0	0	0	0	0	0	0	0	0
Bacteria	Actinobacteriota	Labedella	0	0	0	0	0	0	0	0	0	0.25	0	0	0	0.25	0	0	0	0	0	0	0	0	0	0	0	0	0
Bacteria	Actinobacteriota	Leifsonia	0	0	0.0833333	0	0	0	0	0	0	0.166667	0	0	0.0833333	0	0	0	0	0	0.0833333	0	0	0	0.0833333	0	0	0	0
Bacteria	Actinobacteriota	Leifsonia_A	0.25	0	0	0	0	0	0	0	0	0.25	0	0.25	0	0	0	0	0	0	0	0	0	0.25	0.125	0	0	0	0
Bacteria	Actinobacteriota	Leucobacter	0.0416667	0	0	0	0	0	0	0	0	0.125	0.0416667	0	0	0	0	0	0.0416667	0	0	0	0.0416667	0.0833333	0.0416667	0	0	0	0
Bacteria	Actinobacteriota	Microbacterium	0.101087	0.0353433	0	0.0338164	0	0	0	0	0.00966184	0.0664941	0.0680642	0.00828157	0.0359903	0.00724638	0	0	0.0229469	0	0.0483092	0	0.0108696	0.13587	0	0	0	0	0
Bacteria	Actinobacteriota	Microbacterium_A	0.25	0	0	0	0	0	0	0	0	0.25	0	0	0	0	0	0	0	0	0	0	0	0.5	0	0	0	0	0
Bacteria	Actinobacteriota	Microcella	1	0	0	0	0	0	0	0	0	0.333333	0	0	0	0	0	0	0	0	0	0	0	1	0	0	0	0	0
Bacteria	Actinobacteriota	Microterricola	0.142857	0	0	0	0	0	0	0	0	0.142857	0	0	0	0	0	0	0	0	0	0	0	0	0	0	0	0	0
Bacteria	Actinobacteriota	MWH-TA3	0	0	0	0	0	0	0	0	0	0	0	0	0	0	0	0	0	0	0	0	0	0	0	0	0	0	0
Bacteria	Actinobacteriota	Mycetocola	0	0	0	0	0	0	0	0	0	0	0	0	0	0	0	0	0	0	0.333333	0	0	0	0	0	0	0	0
Bacteria	Actinobacteriota	Mycetocola_A	0	0	0	0	0	0	0	0	0	0	0	0	0	0	0	0	0	0	0	0	0	0.25	0	0	0	0	0
Bacteria	Actinobacteriota	Mycetocola_B	0	0	0	0	0	0	0	0	0	0	1	0	0	0	0	0	0	0	0	0	0	0	0	0	0	0	0
Bacteria	Actinobacteriota	Naasia	0	0	0	0	0	0	0	0	0	0	0	0	0	0	0	0	0	0	0	0	0	0	0	0	0	0	0
Bacteria	Actinobacteriota	NEAU-85	1	0	0	0	0	0	0	0	0	0	0	0	0	0	0	0	0	0	0	0	0	1	0	0	0	0	0
Bacteria	Actinobacteriota	OACT-916	0	0	0	0	0	0	0	0	0	0	0	0	0	0	0	0	0	0	0	0	0	0	0	0	0	0	0
Bacteria	Actinobacteriota	Okibacterium	0	0	0	0	0	0	0	0	0	0.5	0	0	0	0	0	0	0	0	0.5	0	0	0	0	0	0	0	0
Bacteria	Actinobacteriota	Plantibacter	0.216667	0	0	0	0	0	0	0	0	0.15	0	0.2	0	0	0	0	0.05	0	0	0	0	0	0	0	0	0	0
Bacteria	Actinobacteriota	Pontimonas	0	0	0	0	0	0	0	0	0	0	0	0	0	0	0	0	0	0	0	0	0	0	0	0	0	0	0
Bacteria	Actinobacteriota	Pseudoclavibacter	0.0833333	0	0	0.0208333	0	0	0	0	0	0.0208333	0.166667	0	0	0	0	0	0.0208333	0	0.166667	0	0	0.166667	0	0	0	0	0
Bacteria	Actinobacteriota	Pseudoclavibacter_A	0	0	0	0	0	0	0	0	0	0	0	0	0	0	0	0	0	0	0	0	0	1	0	0	0	0	0
Bacteria	Actinobacteriota	Rathayibacter	0.0519814	0	0	0.0216783	0	0	0	0	0	0.112238	0.00902098	0.00524476	0.0034965	0.00174825	0	0	0.0034965	0	0.00524476	0	0.00174825	0.0524476	0	0	0	0	0
Bacteria	Actinobacteriota	Rhodoglobus	0	0	0.166667	0.0833333	0	0	0	0	0	0.333333	0	0	0	0	0	0	0	0	0	0	0	0.166667	0	0	0	0	0
Bacteria	Actinobacteriota	Rhodoluna	0	0	0	0	0	0	0	0	0	0	0	0	0	0	0	0	0	0	0	0	0	0	0	0	0	0	0
Bacteria	Actinobacteriota	Root112D2	1	0	0	0	0	0	0	0	0	0	0	0	0	0	0	0	0	0	0	0	0	0	0	0	0	0	0
Bacteria	Actinobacteriota	Schumannella	0.25	0	0	0	0	0	0	0	0	0	0	0	0	0	0	0	0	0	0	0	0	0.25	0	0	0	0	0
Bacteria	Actinobacteriota	SISG01	0	0	0	0	0	0	0	0	0	0	0	0	0	0	0	0	0	0	0	0	0	0	0	0	0	0	0
Bacteria	Actinobacteriota	Subtercola	0	0	0	0	0	0	0	0	0	0.333333	0	0	0	0	0	0	0	0	0	0	0.166667	0.166667	0	0	0	0	0
Bacteria	Actinobacteriota	Tropheryma	0	0	0	0	0	0	0	0	0	0	0	0	0	0	0	0	0	0	0	0	0	0	0	0	0	0	0
Bacteria	Actinobacteriota	Yonghaparkia	0	0	0	0	0	0	0	0	0	0	0	0	0.333333	0	0	0	0	0	0	0	0	0.166667	0	0	0	0	0
Bacteria	Actinobacteriota	Acaricomes	0	0	0	0	0	0	0	0	0	0	0	0	0	0	0	0	0	0	0	0	0	0	0	0	0	0	0
Bacteria	Actinobacteriota	Arthrobacter	0.214286	0	0	0	0	0	0	0	0	0	0	0	0	0	0	0	0	0	0	0	0	0.357143	0	0	0	0	0
Bacteria	Actinobacteriota	Arthrobacter_A	0	0.0714286	0	0	0	0	0	0	0.0714286	0.285714	0.107143	0	0	0	0	0	0	0	0	0	0	0.5	0.0714286	0	0	0	0
Bacteria	Actinobacteriota	Arthrobacter_B	0	0	0	0	0	0	0	0	0	0	0	0	0	0	0	0	0	0	0	0	0	0	0	0	0	0	0
Bacteria	Actinobacteriota	Arthrobacter_C	0	0	0	0	0	0	0	0	0	1	0	0	0	0	0	0	0	0	0	0	0	0.5	0	0	0	0	0
Bacteria	Actinobacteriota	Arthrobacter_D	0.047619	0	0	0.015873	0	0	0	0	0	0.0238095	0.0634921	0	0.0238095	0	0	0	0	0	0	0	0	0.261905	0	0	0	0	0
Bacteria	Actinobacteriota	Arthrobacter_E	0	0	0	0	0	0	0	0	0	0	0	0	0	0	0	0	0	0	0	0	0	0	0	0	0	0	0
Bacteria	Actinobacteriota	Arthrobacter_F	0.25	0	0	0	0	0	0	0	0	0	0	0	0	0	0	0	0.25	0	0	0	0	0.25	0	0	0	0	0
Bacteria	Actinobacteriota	Arthrobacter_G	0.25	0	0	0	0	0	0	0	0	0.25	0	0	0	0	0	0	0	0	0.25	0	0	0.25	0	0	0	0	0
Bacteria	Actinobacteriota	Arthrobacter_H	0	0	0	0	0	0	0	0	0	0	0	0	0	0	0	0	0	0	0	0	0	0	0	0	0.5	0	0
Bacteria	Actinobacteriota	Arthrobacter_I	0.238095	0	0	0.0952381	0	0	0	0	0.047619	0.047619	0.0952381	0	0	0	0	0	0.047619	0	0.0952381	0	0	0.285714	0	0	0	0	0
Bacteria	Actinobacteriota	Auritidibacter	0	0	0	0	0	0	0	0	0	0	0	0	0	0	0	0	0	0	0	0	0	0.666667	0	0	0	0	0
Bacteria	Actinobacteriota	Citricoccus	0	0	0	0	0	0	0	0	0	0	0.25	0	0	0	0	0	0	0	0	0	0	0.25	0	0	0	0	0
Bacteria	Actinobacteriota	Enteractinococcus	0.5	0	0	0	0	0	0	0	0	0.5	0	0	0	0	0	0	0	0	0	0	0	0	0	0	0	0	0
Bacteria	Actinobacteriota	Glutamicibacter	0.0972222	0	0	0	0	0	0	0	0	0.152778	0.0555556	0	0	0.0833333	0	0	0.0277778	0	0.0555556	0	0.0138889	0.208333	0	0	0	0	0
Bacteria	Actinobacteriota	Haematomicrobium	0	0	0	0	0	0	0	0	0	1	1	0	0	0	0	0	0	0	0	0	0	0	0	0	0	0	0
Bacteria	Actinobacteriota	Kocuria	0.163542	0.0208333	0	0.0229167	0	0	0	0	0	0.204464	0.0416667	0	0.04375	0	0	0	0.00520833	0	0.03125	0	0	0	0	0	0	0	0
Bacteria	Actinobacteriota	MA-N2	0	0	0	0	0	0	0	0	0	0.333333	0	0	0	0	0	0	0	0	0	0	0	0.333333	0	0	0	0	0
Bacteria	Actinobacteriota	Micrococcus	0.363333	0.01	0	0	0	0	0	0	0	0.015	0	0	0.005	0	0	0	0	0	0	0	0	0.488333	0	0	0	0	0
Bacteria	Actinobacteriota	Neomicrococcus	0	0	0	0	0	0	0	0	0	1	0	0	0	0	0	0	0	0	0	0	0	0	0	0	0	0	0
Bacteria	Actinobacteriota	Nesterenkonia	0	0	0	0	0	0	0	0	0	0.0909091	0	0	0	0	0	0	0	0	0	0	0.0909091	0.181818	0	0	0	0	0
Bacteria	Actinobacteriota	Paenarthrobacter	0.25	0	0	0	0	0	0	0	0	0.025641	0	0	0.0384615	0	0	0	0.211538	0	0	0	0.0384615	0.0769231	0	0	0	0	0
Bacteria	Actinobacteriota	Paeniglutamicibacter	0	0	0	0	0	0	0	0	0	0.2	0	0	0	0	0	0	0	0	0	0	0	0.2	0	0	0.2	0	0
Bacteria	Actinobacteriota	Pseudarthrobacter	0.136752	0	0	0.0213675	0	0	0	0	0.0833333	0	0.0982906	0	0.0384615	0	0	0	0.0405983	0	0.0128205	0	0	0.25641	0.025641	0	0	0	0
Bacteria	Actinobacteriota	Pseudoglutamicibacter	0	0	0	0	0	0	0	0	0	0	0.291667	0	0	0	0	0	0	0	0	0	0	0	0	0	0	0	0
Bacteria	Actinobacteriota	Renibacterium	0	0	0	0	0	0	0	0	0	0	0	0	0	0	0	0	0	0	0	0	0	0	0	0	0	0	0
Bacteria	Actinobacteriota	Rothia	0.0742695	0	0	0	0	0	0	0	0	0.149125	0.0625	0	0	0	0	0	0	0	0	0	0	0	0	0	0	0	0
Bacteria	Actinobacteriota	Sinomonas	0.333333	0	0	0	0	0	0	0	0	0	0	0	0.166667	0	0	0	0.166667	0	0	0	0	0.166667	0	0	0	0	0
Bacteria	Actinobacteriota	Tersicoccus	0	0	0	0	0	0	0	0	0	0	0	0	0	0.5	0	0	0	0	0	0	0	0	0.5	0	0	0	0
Bacteria	Actinobacteriota	Yaniella	0	0	0	0	0	0	0	0	0	0	0	0	0	0	0	0	0	0	0	0	0	1	0	0	0	0	0
Bacteria	Actinobacteriota	Zhihengliuella	0.5	0	0	0	0	0	0	0	0	0	0	0	0	0	0	0	0	0	0	0	0	0	0	0	0	0	0
Bacteria	Actinobacteriota	Pseudokineococcus	0	0	0	0	0	0	0	0	0	0	0	0	0	0	0	0	0	0	0	0	0	0	0	0	0	0	0
Bacteria	Actinobacteriota	Quadrisphaera	0	0	0	0	0	0	0	0	0	0	0	0	0	0	0	0	0	0	0	0	0	0	0.333333	0	0	0	0
Bacteria	Actinobacteriota	Egibacter	0	0	0	0	0	0	0	0	0	0	0	0	0	0	0	0	0	0	0	0	0	0	0	0	0	0	0
Bacteria	Actinobacteriota	Euzebya	0	0.333333	0	0	0	0	0	0	0	0.333333	0	0	0	0	0	0	0	0	0	0	0	0	0	0	0	0	0
Bacteria	Actinobacteriota	Haloactinopolyspora	1	0	0	0	0	0	0	0	0	0	0	0	0	0	0	0	0	0	0	0	0	0	1	0	0	0	0
Bacteria	Actinobacteriota	Jiangella	0.2	0	0.1	0	0	0	0	0	0	0	0	0	0	0	0	0	0	0	0	0	0.1	0.1	0.3	0	0	0	0
Bacteria	Actinobacteriota	Phytoactinopolyspora	0	0	0	0	0	0	0	0	0	0	0	0	0	0	0	0	0	0	0	0	0	1	0	0	0	0	0
Bacteria	Actinobacteriota	Cryptosporangium	0.333333	0	0	0	0	0	0	0	0	0	0	0	0	0	0	0	0	0	0	0	0	0	0	0	0	0	0
Bacteria	Actinobacteriota	Frankia	0.0588235	0	0.0539216	0	0	0	0	0	0.294118	0.215686	0.0196078	0	0.0196078	0	0	0	0	0	0.0784314	0	0	0.215686	0.647059	0	0	0	0
Bacteria	Actinobacteriota	Frankia_A	0.142857	0	0	0	0	0	0	0	0	0	0	0	0	0	0	0	0	0	0	0	0	0	0.857143	0	0	0	0
Bacteria	Actinobacteriota	Antricoccus	0	0	0	0	0	0	0	0	0	0	0	0	0	0	0	0	0	0	0	0	0	0	0	0	0	0	0
Bacteria	Actinobacteriota	Blastococcus	0.208333	0	0	0.333333	0	0	0	0	0	0.125	0.0416667	0	0.0416667	0	0	0	0	0	0	0	0.0416667	0.208333	0.125	0	0	0	0
Bacteria	Actinobacteriota	Blastococcus_A	0	0	0	0	0	0	0	0	0	0	0	0	0	0	0	0	0	0	0	0	0	0	0	0	0	0	0
Bacteria	Actinobacteriota	Cumulibacter	0	0	0	0	0	0	0	0	0	0	0	0	0	0	0	0	0	0	0	0	0	0	0	0	0	0	0
Bacteria	Actinobacteriota	Geodermatophilus	0	0	0	0.0454545	0	0	0	0	0.0909091	0.0909091	0.0909091	0	0.0454545	0	0	0	0.0454545	0	0.0909091	0	0	0.136364	0.0454545	0	0	0	0
Bacteria	Actinobacteriota	Klenkia	0.166667	0	0	0.166667	0	0	0	0	0.166667	0	0	0	0	0	0	0	0	0	0.166667	0	0	0	0.166667	0	0	0	0
Bacteria	Actinobacteriota	Modestobacter	0.5	0	0	0	0	0	0	0	0.125	0	0	0	0	0	0	0	0	0	0.125	0	0	0	0	0	0	0	0
Bacteria	Actinobacteriota	Iso899	0	0	0	0	0	0	0	0	0	0	0	0	0	0	0	0	0	0	0	0	0	0	0	0	0	0	0
Bacteria	Actinobacteriota	Jatrophihabitans	1	0	0	0	0	0	0	0	0	0	0	0	0	0	0	0	0	0	1	0	0	0	0	0	0	0	0
Bacteria	Actinobacteriota	MT45	0	0	0	0	0	0	0	0	0	0	0	0	0	0	0	0	0	0	0	0	0	0	0	0	0	0	0
Bacteria	Actinobacteriota	Actinocatenispora	1	0	0	0	0	0	0	0	0	0	0	0	0	0	0	0	0	0	0	0	0	1	0	0	0	0	0
Bacteria	Actinobacteriota	Actinoplanes	0.208333	0	0	0	0	0	0	0	0	0.0833333	0	0	0	0	0	0	0.25	0	0.0416667	0.0416667	0	0.125	0.430556	0	0	0	0
Bacteria	Actinobacteriota	Asanoa	0	0	0	0	0	0	0	0	0	0	0	0	0	0	0	0	0	0	0	0	0	0	0	0	0	0	0
Bacteria	Actinobacteriota	Catellatospora	1	0	0	0	0	0	0	0	0	0	0	0	0	0	0	0	0	0	0	0	0	1	0	0	0	0	0
Bacteria	Actinobacteriota	Catelliglobosispora	0.5	0	0	0	0	0	0	0	0	0.5	0	0	0	0	0	0	1	0	0	0	0	0	0.5	0	0	0	0
Bacteria	Actinobacteriota	Catenuloplanes	0	0	0	0	0	0	0	0	0	0	1	0	1	0	0	0	1	0	1	0	0	0	1	0	0	0	0
Bacteria	Actinobacteriota	Dactylosporangium	0	0	0	0	0	0	0	0	0	0	0	0	0	0	0	0	0	0	0	0	0	0	0	0	0	0	0
Bacteria	Actinobacteriota	Glycomyces	0.0909091	0	0	0.0909091	0	0	0	0	0	0.272727	0	0	0	0	0	0	0	0	0	0	0	0	0.272727	0	0	0	0
Bacteria	Actinobacteriota	Haloglycomyces	0	0	0	0	0	0	0	0	0	1	0	0	0	0	0	0	0	0	0	0	0	0	0	0	0	0	0
Bacteria	Actinobacteriota	Hamadaea	0	0	0	0	0	0	0	0	0	0	0	0	0	0	0	0	1	0	0	0	0	0	0	0	0	0	0
Bacteria	Actinobacteriota	Longispora	0	0	0	0	0	0	0	0	0	0	0	0	0	0	0	0	0	0	0	0	0	0	0	0	0	0	0
Bacteria	Actinobacteriota	Micromonospora	0.0769231	0.00320513	0.0288462	0.0527778	0	0	0	0	0	0.180983	0.0192308	0	0.0356838	0.00961538	0	0	0.0395299	0	0.079594	0	0	0.0893791	0.20461	0	0	0	0
Bacteria	Actinobacteriota	Stackebrandtia	0.5	0	0	0	0	0	0	0	0	0	0	0	0.5	0	0	0	0	0	0	0	0	0	0	0	0	0	0
Bacteria	Actinobacteriota	Aldersonia	1	0	0	0	0	0	0	0	0	0	0	0	0	0	0	0	0	0	0	0	0	0	0	0	0	0	0
Bacteria	Actinobacteriota	Corynebacterium	0.0537519	0	0	0	0	0	0	0	0	0.0917921	0.0278667	0	0.0195339	0.00915176	0	0	0.0363398	0	0.0236097	0	0	0.241791	0	0	0	0	0
Bacteria	Actinobacteriota	Dietzia	0.0185185	0.037037	0	0	0	0	0	0	0	0	0	0	0.0555556	0.0185185	0	0	0.0185185	0	0	0	0	0.481481	0	0	0	0	0
Bacteria	Actinobacteriota	Gordonia	0.0666667	0	0	0.0613757	0	0	0	0	0	0.115657	0	0	0.217677	0.030303	0	0	0.0151515	0	0.00606061	0	0.0454545	0.267677	0.030303	0	0	0	0
Bacteria	Actinobacteriota	Hoyosella	0.5	0	0	0	0	0	0	0	0	0.5	0	0	0	0	0	0	0	0	0	0	0	0	0	0	0	0	0
Bacteria	Actinobacteriota	Jongsikchunia	0	0	0	0	0	0	0	0	0	0	0	0	0	0	0	0	0	0	0	0	0	0	0	0	0	0	0
Bacteria	Actinobacteriota	Lawsonella	0	0	0	0	0	0	0	0	0	0	0	0	0	0	0	0	0	0	0	0	0	0	0	0	0	0	0
Bacteria	Actinobacteriota	Millisia	0	0	0	0	0	0	0	0	0	0	0	0	0	0	0	0	0	0	0	0	0	1	0	0	0	0	0
Bacteria	Actinobacteriota	Mycobacterium	0.118287	0.0245834	0.00905797	0.0267284	0	0	0	0	0.0099473	0.117212	0.013599	0	0.0653384	0.017558	0	0	0.0152888	0	0.0265259	0.000154178	0.00846357	0.107044	0.00842841	0	0	0	0
Bacteria	Actinobacteriota	Nocardia	0.126812	0	0.0244565	0.00217391	0	0	0	0	0.0108696	0.120109	0.0353261	0	0.0339372	0.0184783	0	0	0.076087	0	0.166667	0	0.0217391	0.115399	0.195048	0	0	0	0
Bacteria	Actinobacteriota	Rhodococcus	0.182801	0.028365	0.0115438	0.0404943	0	0	0	0	0.00840336	0.0976215	0.0403124	0	0.0613708	0.0158371	0	0	0.0418148	0	0.0239657	0.000420168	0.0328054	0.117442	0.286162	0	0	0	0
Bacteria	Actinobacteriota	Segniliparus	0	0	0	0	0	0	0	0	0	0	0	0	0	0	0	0	0	0	0	0	0	0	0	0	0	0	0
Bacteria	Actinobacteriota	Skermania	0	0	0	0	0	0	0	0	0	0	0	0	1	0	0	0	0	0	0	0	0	0	0	0	0	0	0
Bacteria	Actinobacteriota	Smaragdicoccus	0	0	0	0	0	0	0	0	0	0	0	0	0	0	0	0	0	0	0	0	0	0	0	0	0	0	0
Bacteria	Actinobacteriota	Tomitella	0	0	0	0	0	0	0	0	0	0	0	0	1	0	0	0	0	0	0	0	0	0	0	0	0	0	0
Bacteria	Actinobacteriota	Tsukamurella	0.0333333	0	0	0	0	0	0	0	0	0.0333333	0	0	0	0	0	0	0	0	0.0666667	0	0	0.047619	0	0	0	0	0
Bacteria	Actinobacteriota	Williamsia	0.142857	0	0	0.142857	0	0	0	0	0	0	0	0	0.142857	0	0	0	0	0	0	0	0	0	0	0	0	0	0
Bacteria	Actinobacteriota	Williamsia_A	0	0	0	0	0	0	0	0	0	0	0	0	0	0	0	0	0	0	0	0	0	0	0	0	0	0	0
Bacteria	Actinobacteriota	Williamsia_B	0	0	0	0	0	0	0	0	0	0	0	0	0	0	0	0	0	0	0	0	0	0	0	0	0	0	0
Bacteria	Actinobacteriota	X156	0	0	1	0	0	0	0	0	0	0	0	0	0	0	0	0	0	0	0	0	0	0	0	0	0	0	0
Bacteria	Actinobacteriota	Nakamurella	0.142857	0	0	0	0	0	0	0	0	0.142857	0	0	0	0.428571	0	0	0	0	0	0	0	0	0.142857	0	0	0	0
Bacteria	Actinobacteriota	Actinoalloteichus	0	0	0	0	0	0	0	0	0	0.2	0	0	0	0	0	0	0	0	0	0	0	0	0.1	0	0	0	0
Bacteria	Actinobacteriota	Actinocrispum	0	0	0	0	0	0	0	0	0	0	0	0	0	0	0	0	0	0	0	0	0	0	1	0	0	0	0
Bacteria	Actinobacteriota	Actinokineospora	0.142857	0	0	0	0	0	0	0	0	0.0714286	0	0	0	0	0	0	0.714286	0	0.142857	0	0	0.142857	0.928571	0	0	0	0
Bacteria	Actinobacteriota	Actinomycetospora	0	0	0	0	0	0	0	0	0	0	0	0	0	0	0	0	0	0	0	0	0	0	0.333333	0	0	0	0
Bacteria	Actinobacteriota	Actinophytocola	0	0	0	0	0	0	0	0	0	0	0	0	0	0	0	0	0	0	0	0	0.333333	0	1	0	0	0	0
Bacteria	Actinobacteriota	Actinopolyspora	0.111111	0	0	0	0	0	0	0	0	0	0	0	0	0	0	0	0	0	0.277778	0	0	0.111111	1	0	0	0	0
Bacteria	Actinobacteriota	Actinosynnema	0	0	0	0	0	0	0	0	0	0	0	0	0	0	0	0	0	0	0	0	0	0	0.25	0	0	0	0
Bacteria	Actinobacteriota	Alloactinosynnema	0.5	0	0	0	0	0	0	0	0	0	0	0	0	0	0	0	1	0	0	0	0	0	1	0	0	0	0
Bacteria	Actinobacteriota	Allokutzneria	0	0	0	0	0	0	0	0	0	0	0	0	0	0	0	0	1	0	0	0	0	0	1	0	0	0	0
Bacteria	Actinobacteriota	Amycolatopsis	0.140196	0.0490196	0.0980392	0.0392157	0	0	0	0	0.00490196	0.172549	0.00980392	0	0.0392157	0.0147059	0	0	0.27451	0	0.273856	0	0.0588235	0.0980392	0.250654	0	0	0	0
Bacteria	Actinobacteriota	Amycolatopsis_C	0	0	0	0	0	0	0	0	0	0	0	0	0	0	0	0	0	0	1	0	0	0	0	0	0	0	0
Bacteria	Actinobacteriota	Crossiella	0	0	0	0	0	0	0	0	0	0	0	0	0	0	0	0	0	0	0	0	0	0	1	0	0	0	0
Bacteria	Actinobacteriota	Haloechinothrix	0	0	0	0	0	0	0	0	0	1	0	0	0	0	0	0	0	0	0	0	0	0	0	0	0	0	0
Bacteria	Actinobacteriota	Halopolyspora	0	0	0	0	0	0	0	0	0	0	0	0	0	0	0	0	0	0	0	0	0	0	1	0	0	0	0
Bacteria	Actinobacteriota	Herbihabitans	0	0	0	0	0	0	0	0	0	0	0	0	0	0	0	0	0	0	0	0	0	0	0	0	0	0	0
Bacteria	Actinobacteriota	Kibdelosporangium	0	0	0	0	0	0	0	0	0	0	0	0	0	0	0	0	0.2	0	0.4	0	0	0	0.4	0	0	0	0
Bacteria	Actinobacteriota	Kutzneria	0	0	0	0.333333	0	0	0	0	0	0.333333	0	0	0	0	0	0	0	0	0	0	0	0.333333	0.333333	0	0	0	0
Bacteria	Actinobacteriota	Labedaea	0	1	0	0	0	0	0	0	0	0	0	0	0	0	0	0	0	0	0	0	0	0	1	0	0	0	0
Bacteria	Actinobacteriota	Lentzea	0.0666667	0	0.133333	0.0333333	0	0	0	0	0	0.4	0	0	0	0	0	0	0.266667	0	0.1	0	0	0.233333	0.533333	0	0	0	0
Bacteria	Actinobacteriota	Pseudonocardia	0.0606061	0	0	0.030303	0.0227273	0	0	0	0	0.141414	0	0	0.0909091	0	0	0	0	0	0.136364	0	0	0.0454545	0.343434	0	0	0	0
Bacteria	Actinobacteriota	QZFT01	1	0	0	0	0	0	0	0	0	0	0	0	0	0	0	0	0	0	1	0	0	0	0	0	0	0	0
Bacteria	Actinobacteriota	Saccharomonospora	0.0555556	0	0.0555556	0	0	0	0	0	0	0.212963	0	0	0	0	0	0	0	0	0	0	0	0.222222	0.111111	0	0	0	0
Bacteria	Actinobacteriota	Saccharopolyspora	0	0	0.0454545	0	0	0	0	0	0	0.181818	0.0454545	0	0	0	0	0	0	0	0.363636	0	0	0.0909091	0.909091	0	0	0	0
Bacteria	Actinobacteriota	Saccharothrix	0	0	0.1	0.2	0	0	0	0	0	0.25	0	0	0.05	0	0	0	0.7	0	0.1	0	0	0.1	0.75	0	0	0	0
Bacteria	Actinobacteriota	Sciscionella	0	0	0	0	0	0	0	0	0	0	0	0	0	0	0	0	0	0	0	0	0	0	0.5	0	0	0	0
Bacteria	Actinobacteriota	Streptoalloteichus	1	0	0	0	0	0	0	0	0	1	0	0	0	0	0	0	0	0	1	0	0	0	1	0	0	0	0
Bacteria	Actinobacteriota	Tamaricihabitans	0	0	0	0	0	0	0	0	0	0	0	0	0	0	0	0	0	0	0	0	0	0	0	0	0	0	0
Bacteria	Actinobacteriota	Thermocrispum	0	0	0	0	0	0	0	0	0	0	0	0	0	0	0	0	0	0	0	0	0	0	0	0	0	0	0
Bacteria	Actinobacteriota	UICC-B-83	0	0	0	0	0	0	0	0	0	0	0	0	1	0	0	0	0	0	0	0	0	0	1	0	0	0	0
Bacteria	Actinobacteriota	Umezawaea	0	0	0	0	0	0	0	0	0	0	0	0	0	0	0	0	0	0	0	0	0	0	0	0	0	0	0
Bacteria	Actinobacteriota	Yuhushiella	0	0	0	0	0	0	0	0	0	0	0	0	0	0	0	0	0	0	0	0	0	0	0	0	0	0	0
Bacteria	Actinobacteriota	IMCC26077	0	0	0	0	0	0	0	0	0	0	0	0	0	0	0	0	0	0	0	0	0	0	0	0	0	0	0
Bacteria	Actinobacteriota	Nanopelagicus	0	0	0	0	0	0	0	0	0	0	0	0	0	0	0	0	0	0	0	0	0	0	0	0	0	0	0
Bacteria	Actinobacteriota	Planktophila	0	0	0	0	0	0	0	0	0	0	0	0	0	0	0	0	0	0	0	0	0	0	0	0	0	0	0
Bacteria	Actinobacteriota	Egicoccus	0	0	0	0	0	0	0	0	0	0	0	0	0	0	0	0	0	0	0	0	0	0	1	0	0	0	0
Bacteria	Actinobacteriota	Nitriliruptor	0	0	0	1	0	0	0	0	0	0	0	0	0	0	0	0	0	0	0	0	0	0	1	0	0	0	0
Bacteria	Actinobacteriota	Actinopolymorpha	0	0	0	0	0	0	0	0	0	0.333333	0	0	0	0	0	0	0	0	0	0	0	0	0.333333	0	0	0	0
Bacteria	Actinobacteriota	Thermasporomyces	0	0	0	0	0	0	0	0	0	0	0	0	1	0	0	0	0	0	0	0	0	0	0	0	0	0	0
Bacteria	Actinobacteriota	Kribbella	0.0434783	0.0434783	0	0	0	0	0	0	0	0.275362	0.0289855	0	0.0434783	0	0	0	0	0	0.956522	0	0	0.0434783	0.202899	0	0	0	0
Bacteria	Actinobacteriota	4Q3S-7	0	1	0	0	0	0	0	0	0	0	0	0	0	0	0	0	0	0	0	0	0	0	0	0	0	0	0
Bacteria	Actinobacteriota	Aeromicrobium	0.133333	0	0	0	0	0	0	0	0	0.0833333	0	0	0.0666667	0	0	0	0	0	0	0	0	0.0666667	0	0	0	0	0
Bacteria	Actinobacteriota	Aeromicrobium_A	0	0	0	0	0	0	0	0	0	0	0	0	0	0	0	0	0	0	0	0	0	0	0	0	0	0	0
Bacteria	Actinobacteriota	Marmoricola	0.25	0	0	0.125	0	0	0	0	0	0.25	0.125	0	0.125	0	0	0	0	0	0	0	0	0	0	0	0	0	0
Bacteria	Actinobacteriota	Mumia	0	0	0	0	0	0	0	0	0	0	0	0	0	0	0	0	0	0	0	0	0	0	0	0	0	0	0
Bacteria	Actinobacteriota	Nocardioides	0.0779221	0.038961	0	0.038961	0.012987	0	0	0	0	0.116883	0.025974	0	0.012987	0.012987	0	0	0.038961	0	0.038961	0	0.012987	0.0779221	0.025974	0	0	0	0
Bacteria	Actinobacteriota	Nocardioides_A	0	0	0	0	0	0	0	0	0	0	0	0	0	0	0	0	0	0	0	0	0	0	0	0	0	0	0
Bacteria	Actinobacteriota	Nocardioides_B	0	0	0	0	0	0	0	0	0	0	0	0	0	0	0	0	0	0	0	0	0	0	0	0	0	0	0
Bacteria	Actinobacteriota	Acidipropionibacterium	0	0	0	0	0	0	0	0	0	0.0625	0	0	0	0	0	0	0	0	0	0	0.09375	0.75	0	0	0	0	0
Bacteria	Actinobacteriota	Aestuariimicrobium	0	0	0	0	0	0	0	0	0	0	0	0	0	0	0	0	1	0	0	0	0	0	0	0	0	0	0
Bacteria	Actinobacteriota	Auraticoccus	0.5	0	0	0	0	0	0	0	0	0	0	0	0	0	0	0	0	0	0	0	0	0	0	0	0	0	0
Bacteria	Actinobacteriota	Cutibacterium	0.00980392	0	0	0	0	0	0	0	0	0.0230567	0	0	0	0	0	0	0	0	0.00980392	0	0	0	0	0	0	0	0
Bacteria	Actinobacteriota	DSM-21351	0.0625	0	0	0	0	0	0	0	0	0	0.1875	0	0.5	0.0625	0	0	0	0	0	0	0	0.5	0	0	0	0	0
Bacteria	Actinobacteriota	Friedmanniella	0.333333	0	0	0	0	0	0	0	0	0	0	0	0	0	0	0	0	0	0	0	0	0	0	0	0	0	0
Bacteria	Actinobacteriota	Granulicoccus	0	0	0	0	0	0	0	0	0	1	0	0	0	0	0	0	0	0	0	0	0	1	0	0	0	0	0
Bacteria	Actinobacteriota	Luteococcus	0	0.5	0	0	0	0	0	0	0	0	0	0	0	0	0	0	0	0	0	0	0	0	0	0	0	0	0
Bacteria	Actinobacteriota	Microlunatus	0	0	0	0	0	0	0	0	0	0	0	0	0	0	0	0	0	0	0	0	0	0	0	0	0	0	0
Bacteria	Actinobacteriota	Microlunatus_A	0	0	0	0	0	0	0	0	0	0	0	0	0	0	0	0	0	0	0	0	0	0	0	0	0	0	0
Bacteria	Actinobacteriota	Micropruina	0	0	0	0	0	0	0	0	0	0	0	0	0	0	0	0	0	0	0	0	0	0	0	0	0	0	0
Bacteria	Actinobacteriota	Naumannella	0	0	0	0	0	0	0	0	0	0	0	0	0	0	0	0	0	0	0	0	0	0	0	0	0	0	0
Bacteria	Actinobacteriota	NML-160184	0	0	0	0	0	0	0	0	0	0.5	0	0	0.5	0	0	0	0	0	0	0	0	0	0	0	0	0	0
Bacteria	Actinobacteriota	Propionibacterium	0.0564103	0	0	0	0	0	0	0	0	0.210256	0.0205128	0	0.333333	0	0	0	0	0	0.153846	0	0	0.2	0	0	0	0	0
Bacteria	Actinobacteriota	Propionicicella	0	0	0	1	0	0	0	0	0	0	0	0	0	0	0	0	0	0	0	0	0	0	1	0	0	0	0
Bacteria	Actinobacteriota	Propioniciclava	0.25	0	0	0	0	0	0	0	0	0	0	0	0.25	0	0	0	0	0	0	0	0	0.25	0	0	0	0	0
Bacteria	Actinobacteriota	Propionicimonas	0	0	0	0	0	0	0	0	0	0	0	0	0	0	0	0	0	0	0	0	0	0	0	0	0	0	0
Bacteria	Actinobacteriota	Propioniferax	0	0	0	0	0	0	0	0	0	0	0	0	0	0	0	0	0	0	0	0	0	0	0	0	0	0	0
Bacteria	Actinobacteriota	Propionimicrobium	0.111111	0	0	0	0	0	0	0	0	0	0.111111	0	0	0	0	0	0	0	0.333333	0	0	0	0	0	0	0	0
Bacteria	Actinobacteriota	Raineyella	0	0	0	0	0	0	0	0	0	0	0	0	0	0	0	0	0	0	0	0	1	0	1	0	0	0	0
Bacteria	Actinobacteriota	Tessaracoccus	0.147059	0.0588235	0	0.0588235	0	0	0	0	0	0.0588235	0.0882353	0	0.166667	0	0	0	0.323529	0	0.0588235	0	0	0.352941	0.294118	0	0	0	0
Bacteria	Actinobacteriota	Motilibacter	0	0	0	0	0	0	0	0	0	0	0	0	0	0	0	0	0	0	0.5	0	0	0	0	0	0	0	0
Bacteria	Actinobacteriota	YIM-75000	0	0	0	0	0	0	0	0	0	0	0	0	0	0	0	0	0	0	0	0	0	0	0	0	0	0	0
Bacteria	Actinobacteriota	Sporichthya	0	0	0	0	0	0	0	0	0	1	0	0	1	0	0	0	0	0	1	0	0	0	0	0	0	0	0
Bacteria	Actinobacteriota	Actinospica	0	0	1	0	0	0	0	0	0	0	0	0	0	0	0	0	1	0	0	0	0	0	1	0	0	0	0
Bacteria	Actinobacteriota	Catenulispora	1	0	1	0	0	0	0	0	0	0	0	0	0	0	0	0	1	0	1	0	0	0	1	0	0	0	0
Bacteria	Actinobacteriota	Embleya	0.333333	0	0	0	0	0	0	0	0	0	0	0	0	0	0	0	0	0	0	0	0	0.333333	0	0	0	0	0
Bacteria	Actinobacteriota	Kitasatospora	0.0666667	0	0	0.0333333	0	0	0	0	0.0349206	0.13254	0	0	0	0	0	0	0.68254	0	0.0833333	0	0	0.075	0.242857	0.0333333	0	0	0
Bacteria	Actinobacteriota	Streptacidiphilus	0.363636	0	0	0.181818	0	0	0	0	0	0.181818	0	0	0.181818	0	0	0	0.363636	0	0.181818	0	0	0.0909091	0.272727	0	0	0	0
Bacteria	Actinobacteriota	Streptacidiphilus_A	0	0	0	0	0	0	0	0	0	0	0	0	0	0	0	0	0	0	0	0	0	0	0	0	0	0	0
Bacteria	Actinobacteriota	Streptomyces	0.105555	0.00180832	0.0236579	0.0376979	0	0	0	0	0.03969	0.158062	0.014461	0	0.0370471	0	0	0	0.118592	0	0.123147	0	0	0.0224303	0.256725	0	0	0	0
Bacteria	Actinobacteriota	Streptomyces_A	0	0	0	0	0	0	0	0	0	0	0	0	0	0	0	0	0	0	0	0	0	0	0	0	0	0	0
Bacteria	Actinobacteriota	Streptomyces_B	0.0769231	0	0	0	0	0	0	0	0	0.0769231	0.0769231	0	0.0769231	0	0	0	0.0769231	0	0.0769231	0	0	0	0.384615	0	0	0	0
Bacteria	Actinobacteriota	Streptomyces_C	0	0	0	0	0	0	0	0	0	0	0	0	0	0	0	0	0	0	0	0	0	0	0.5	0	0	0	0
Bacteria	Actinobacteriota	Streptomyces_D	0	0	0	0	0	0	0	0	0	0	0	0	0	0	0	0	0	0	0	0	0	0	0	0	0	0	0
Bacteria	Actinobacteriota	Streptomyces_G	0	0	0	0	0	0	0	0	0	0	0	0	0	0	0	0	0	0	1	0	0	0	0	0	0	0	0
Bacteria	Actinobacteriota	Streptomyces_F	0	0	0	0	0	0	0	0	0	0.5	0	0	0.5	0	0	0	0	0	0	0	0	0	1	0	0	0	0
Bacteria	Actinobacteriota	Actinoallomurus	0	0	0	1	0	0	0	0	0	0	0	0	0	0	0	0	0	0	0	0	0	1	0	0	0	0	0
Bacteria	Actinobacteriota	Actinocorallia	0	0	0	0	0	0	0	0	0	0	0	0	0	0	0	0	0	0	0	0	0	0	0.5	0	0	0	0
Bacteria	Actinobacteriota	Actinomadura_B	0	0	0	0	0	0	0	0	0	0	0	0	0	0	0	0	0	0	1	0	0	0	1	0	0	0	0
Bacteria	Actinobacteriota	Actinorugispora	0	0	0	0	0	0	0	0	0	1	0	0	0	0	0	0	0	0	0	0	0	0	0	0	0	0	0
Bacteria	Actinobacteriota	Allonocardiopsis	0	0	0	0	0	0	0	0	0	0	0	0	0	0	0	0	1	0	1	0	0	0	0	0	0	0	0
Bacteria	Actinobacteriota	Allosalinactinospora	0	0	0	0	0	0	0	0	0	0.5	0	0	0	0	0	0	0	0	0	0	0	0	0.5	0	0	0	0
Bacteria	Actinobacteriota	Haloactinospora	0	0	0	0	0	0	0	0	0	0	0	0	0	0	0	0	0	0	0	0	0	0	0	0	0	0	0
Bacteria	Actinobacteriota	Herbidospora	0	0	0	0	0	0	0	0	0	0	0	0	0	0	0	0	0.571429	0	0.142857	0	0	0	0.142857	0	0	0	0
Bacteria	Actinobacteriota	LHW63021	0	0	0	0	0	0	0	0	0	0	0	0	0	0	0	0	0	0	0	0	0	1	0	0	0	0	0
Bacteria	Actinobacteriota	Marinactinospora	0	0	0	0	0	0	0	0	0	1	0	0	0	0	0	0	0	0	0	0	0	0	1	0	0	0	0
Bacteria	Actinobacteriota	Marinateneraspora	0	0	0	0	0	0	0	0	0	0	0	0	0	0	0	0	0	0	0	0	0	0	0	0	0	0	0
Bacteria	Actinobacteriota	Microbispora	0.142857	0	0.0714286	0	0	0	0	0	0	0	0	0	0.142857	0	0	0	0.0714286	0	0	0	0	0	0.285714	0	0	0	0
Bacteria	Actinobacteriota	Microtetraspora	0	0	0	0	0	0	0	0	0	0	0	0	0	0	0	0	0	0	0.333333	0	0	0	0.333333	0	0	0	0
Bacteria	Actinobacteriota	Murinocardiopsis	0	0	0	0	0	0	0	0	0	0	0	0	0	0	0	0	0	0	0	0	0	0	1	0	0	0	0
Bacteria	Actinobacteriota	Nocardiopsis	0.297619	0	0.047619	0	0	0	0	0	0	0.202381	0	0	0	0	0	0	0.0952381	0	0.0535714	0.047619	0	0	0.253968	0	0	0	0
Bacteria	Actinobacteriota	Nocardiopsis_A	0	0	0	0	0	0	0	0	0	0.166667	0	0	0.333333	0	0	0	0	0	0	0	0	0.333333	0.5	0	0	0	0
Bacteria	Actinobacteriota	Nocardiopsis_B	0	0	0	0	0	0	0	0	0	0	0	0	0	0	0	0	0	0	0	0	0	0	0	0	0	0	0
Bacteria	Actinobacteriota	Nocardiopsis_C	0	0	0	0	0	0	0	0	0	0	0	0	0	0	0	0	0	0	0	0	0	0	0.5	0	0	0	0
Bacteria	Actinobacteriota	Nonomuraea	0.031746	0	0.047619	0	0	0	0	0	0	0.047619	0.0238095	0	0.015873	0	0	0	0.0952381	0	0.047619	0	0	0.0952381	0.571429	0	0	0	0
Bacteria	Actinobacteriota	Planobispora	0	0	0	1	0	0	0	0	0	0	0	0	0	0	0	0	0	0	0	0	0	0	0	0	0	0	0
Bacteria	Actinobacteriota	Planomonospora	0	0	0	0	0	0	0	0	0	0	0	0	0	0	0	0	0	0	0	0	0	0	0	0	0	0	0
Bacteria	Actinobacteriota	Sinosporangium	0	0	0	0	0	0	0	0	0	0	0	0	0	0	0	0	0	0	0	0	0	0	0	0	0	0	0
Bacteria	Actinobacteriota	Sphaerimonospora	1	0	0	0	0	0	0	0	0	0	0	0	0	0	0	0	0	0	0	0	0	0	0	0	0	0	0
Bacteria	Actinobacteriota	Sphaerisporangium	0	0	0	0	0	0	0	0	0	0	0	0	0	0	0	0	0	0	0	0	0	0	0	0	0	0	0
Bacteria	Actinobacteriota	Sphaerisporangium_A	0	0	0	0	0	0	0	0	0	0	0.5	0	0	0	0	0	0	0	0	0	0	0	1	0	0	0	0
Bacteria	Actinobacteriota	Spirillospora	0.114286	0	0.0285714	0.0380952	0	0	0	0	0.0666667	0.142857	0	0	0.114286	0	0	0	0.0571429	0	0	0	0	0.238095	0.57619	0	0	0	0
Bacteria	Actinobacteriota	Streptomonospora	0	0	0	0	0	0	0	0	0	0	0	0	0	0	0	0	0	0	0	0	0	0	0.5	0	0	0	0
Bacteria	Actinobacteriota	Streptosporangium	0.3	0	0	0	0	0	0	0	0	0	0.2	0	0.2	0	0	0	0.4	0	0	0	0.2	0.2	0.1	0	0	0	0
Bacteria	Actinobacteriota	Thermoactinospora	0	0	0	0	0	0	0	0	0	0	0	0	0	0	0	0	0	0	0	0	0	0	1	0	0	0	0
Bacteria	Actinobacteriota	Thermobifida	0	0	0	0	0	0	0	0	0	0	0	0	0	0	0	0	0.666667	0	0	0	0	0	0.333333	0	0	0	0
Bacteria	Actinobacteriota	Thermobispora	0	0	0	0	0	0	0	0	0	0	0	0	0	0	0	0	0	0	0	0	0	0	0	0	0	0	0
Bacteria	Actinobacteriota	Thermomonospora	0	0	0	0	0	0	0	0	0	0.2	0	0	0	0	0	0	0	0	0	0	0	0	0.6	0	0	0	0
Bacteria	Actinobacteriota	Thermopolyspora	0	0	0	0	0	0	0	0	1	0	0	0	0	0	0	0	0	0	0	0	0	0	0	0	0	0	0
Bacteria	Actinobacteriota	Thermostaphylospora	0	0	0	0	0	0	0	0	0	0	0	0	0	0	0	0	0	0	0	0	0	0	0	0	0	0	0
Bacteria	Actinobacteriota	YIM-75507	1	0	0	0	0	0	0	0	0	0	0	0	0	0	0	0	0	0	0	0	0	0	0	0	0	0	0
Bacteria	Actinobacteriota	Atopobium	0	0	0	0	0	0	0	0	0	0	0.5	0	0	0	0	0	0	0	0	0	0	0	0	0	0	0	0
Bacteria	Actinobacteriota	Fannyhessea	0.1	0	0	0	0	0	0	0	0	0	0	0	0	0	0.3	0	0	0	0	0	0	0	0	0	0	0	0
Bacteria	Actinobacteriota	Lancefieldella	0	0	0	0	0	0	0	0	0	0.0833333	0	0	0	0	0	0	0	0	0	0.0833333	0	0	0	0	0	0	0
Bacteria	Actinobacteriota	NM07-P-09	0	0	0	0	0	0	0	0	0	0.5	0	0	0.5	0	0	0	0	0	0	0	0	0	0	0	0	0	0
Bacteria	Actinobacteriota	Olegusella	0	0.25	0	0	0	0	0	0	0	0.75	0.25	0	0	0	0	0	0	0	0	0	0	0	0	0	0	0	0
Bacteria	Actinobacteriota	Olsenella	0.125	0	0	0	0	0	0	0	0	0.166667	0	0	0	0	0	0	0	0	0	0	0	0.125	0	0	0	0	0
Bacteria	Actinobacteriota	Olsenella_B	0	0	0	0	0	0	0	0	0	0.0727273	0	0	0.2	0	0	0	0	0	0.0909091	0	0	0	0	0	0	0	0
Bacteria	Actinobacteriota	Olsenella_E	0.111111	0	0	0	0	0	0	0	0	0.111111	0	0	0.148148	0	0	0	0.148148	0	0.111111	0	0	0	0	0	0	0	0
Bacteria	Actinobacteriota	Parolsenella	0	0	0	0	0	0	0	0	0	0	0	0	0	0	0	0	0	0	0	0	0	0	0	0	0	0	0
Bacteria	Actinobacteriota	RUG721	0	0	0	0	0	0	0	0	0	0	0	0	0	0	0	0	0	0	0	0	0	0	0	0	0	0	0
Bacteria	Actinobacteriota	An2-A	0	0	0	0	0	0	0	0	0	0	0	0	0	0	0	0	0	0	0	0	0	0	0	0	0	0	0
Bacteria	Actinobacteriota	An7	0	0	0	0	0	0	0	0	0	0.333333	0.333333	0	0	0	0	0	0	0	0.333333	0	0	0	0	0	0	0	0
Bacteria	Actinobacteriota	Collinsella	0.0820802	0	0	0.0394737	0	0	0	0	0	0.0993734	0	0	0.00175439	0	0.00175439	0	0.0302632	0	0.00219298	0.0745614	0	0.00175439	0	0	0	0	0
Bacteria	Actinobacteriota	Coriobacterium	0	0	0	0	0	0	0	0	0	0	0	0	0	0	0	0	0	0	0	0	0	0	0	0	0	0	0
Bacteria	Actinobacteriota	Enorma	0	0	0	0	0	0	0	0	0	0	0	0	0	0	0	0	0	0	0	0	0	0	0	0	0	0	0
Bacteria	Actinobacteriota	Adlercreutzia	0	0	0	0	0	0	0	0	0	0.25	0	0	0	0.125	0	0	0	0	0.25	0	0	0.25	0	0	0	0	0
Bacteria	Actinobacteriota	Cryptobacterium	0	1	0	0	0	0	0	0	0	0	0	0	0	0	0	0	0	0	0	0	0	0	0	0	0	0	0
Bacteria	Actinobacteriota	D16-34	0	0	0	0	0	0	0	0	0	0	0	0	0	0	0	0	0	0	0	0	0	0	0	0	0	0	0
Bacteria	Actinobacteriota	D16-63	0	0	0	0	0	0	0	0	0	0	0	0	0	0	0	0	0	0	0	0	0	0	0	0	0	0	0
Bacteria	Actinobacteriota	Denitrobacterium	0	0	0	0	0	0	0	0	0	0	0	0	0	0	0	0	0	0	0	0	0	0	0	0	0	0	0
Bacteria	Actinobacteriota	DNF00809	0.333333	0	0	0	0	0	0	0	0	0	0	0	0	0	0	0	0	0	0	0	0	0	0	0	0	0	0
Bacteria	Actinobacteriota	Eggerthella	0.0104167	0	0	0	0	0	0	0	0	0.333333	0	0	0	0	0	0	0	0	0.333333	0	0	0.145833	0	0	0	0	0
Bacteria	Actinobacteriota	Enteroscipio	0.5	0	0	0	0	0	0	0	0	0	0	0	0	0	0	0	0	0	0	0	0	0	0	0	0	0	0
Bacteria	Actinobacteriota	Gordonibacter	0	0	0	0	0	0	0	0	0	0	0	0	0	0	0	0	0	0	0	0	0	0.333333	0	0	0	0	0
Bacteria	Actinobacteriota	Paraeggerthella	0	0	0	0	0	0	0	0	0	0	0	0	0	0	0	0	0	0	0.5	0	0	0	0	0	0	0	0
Bacteria	Actinobacteriota	Parvibacter	0	0	0	0	0	0	0	0	0	0	0	0	0	0	0	0	0	0	0	0	0	0	0	0	0	0	0
Bacteria	Actinobacteriota	Phoenicibacter	0	0	0	0	0	0	0	0	0	0	0	0	0	0	0	0	0	0	0	0	0	0	0	0	0	0	0
Bacteria	Actinobacteriota	Raoultibacter	0	0	0	0	0	0	0	0	0	0.333333	0	0	0	0	0	0	0	0	0	0	0	0	0	0	0	0	0
Bacteria	Actinobacteriota	Rubneribacter	0	0.25	0	0	0	0	0	0	0	0	0	0	0	0	0	0	0	0	0	0	0	0	0	0	0	0	0
Bacteria	Actinobacteriota	RUG013	1	0	0	0	0	0	0	0	0	0	0	0	0	0	0	0	0	0	0	0	0	0	0	0	0	0	0
Bacteria	Actinobacteriota	Senegalimassilia	0	0.166667	0	0	0	0	0	0	0	0.166667	0	0	0	0	0	0	0	0	0	0	0	0	0	0	0	0	0
Bacteria	Actinobacteriota	Slackia	0.5	0	0	0	0	0	0	0	0	0	0	0	0	0	0	0	0	0	0	0	0	0	0	0	0	0	0
Bacteria	Actinobacteriota	Slackia_A	0	0	0	0.375	0	0	0	0	0	0	0	0	0	0	0	0	0	0	0	0	0	0	0	0	0	0	0
Bacteria	Actinobacteriota	Rubrobacter	0	0	0	0	0	0	0	0	0	0	0	0	0	0	0	0	0	0	0	0	0	0	0	0	0	0	0
Bacteria	Actinobacteriota	Rubrobacter_A	0	0	0	1	1	0	0	0	0	0	0	0	0	0	0	0	0	0	0	0	0	0	0	0	0	0	0
Bacteria	Actinobacteriota	Rubrobacter_B	0	0	0	0	0	0	0	0	0	0	0	0	0	0	0	0	0	0	0	0	0	0	0	0	0	0	0
Bacteria	Actinobacteriota	Rubrobacter_C	0	0	0	0	0	0	0	0	0	0	0	0	0	0	0	0	0	0	0	0	0	0	0	0	0	0	0
Bacteria	Actinobacteriota	Gaiella	0	0	0	0	0	0	0	0	0	0	0	0	0	0	0	0	0	0	0	0	0	0	0	0	0	0	0
Bacteria	Actinobacteriota	Conexibacter	1	0	0	0	0	0	0	0	0	0	0	0	0	0	0	0	0	0	0	0	0	0	0	0	0	0	0
Bacteria	Actinobacteriota	Conexibacter_A	0	0	0	0	0	0	0	0	0	0	0	0	0	0	0	0	0	0	0.5	0	0	0	0	0	0	0	0
Bacteria	Actinobacteriota	Patulibacter	0.333333	0	0	0	0	0	0	0	0	0.333333	0.333333	0	0	0	0	0	0	0	0	0	0	0	0	0	0	0	0
Bacteria	Actinobacteriota	SEOHO-28	0	0	0	0	0	0	0	0	0	0	0	0	0	0	0	0	0	0	0	0	0	0	0	0	0	0	0
Bacteria	Actinobacteriota	Solirubrobacter	0.333333	0	0	0	0	0	0	0	0	0	0	0	0	0	0	0	0	0	0	0	0	0	0	0	0	0	0
Bacteria	Actinobacteriota	Thermoleophilum	0	0	0	0	0	0	0	0	0	0	0	0	0	1	0	0	0	0	0	0	0	0	0	0	0	0	0
Bacteria	Aquificota	Aquifex	0	0	0	0	0	0	0	0	0	0	0	0	0	0	0	0	0	0	0	0	0	0	0	0	0	0	0
Bacteria	Aquificota	Hydrogenivirga	0	0	0	0	0	0	0	0	0	0	0	0	0	0	0	0	0	0	0	0	0	0	0	0	0	0	0
Bacteria	Aquificota	Hydrogenobacter	0	0	0	0	0	0	0	0	0	0	0	0	0	0	0	0	0	0	0	0	0	0	0	0	0	0	0
Bacteria	Aquificota	Thermocrinis	0	0	0	0	0	0	0	0	0	0	0	0	0.333333	0	0	0	0	0	0	0	0	0	0	0	0	0	0
Bacteria	Aquificota	Thermocrinis_A	0	0	0	0	0	0	0	0	0	0	0	0	0	0	0	0	0	0	0	0	0	0	0	0	0	0	0
Bacteria	Aquificota	Hydrogenobaculum	0	0	0	0	0	0	0	0	0	0	0	0	0	0	0	0	0	0	0	0	0	0	0	0	0	0	0
Bacteria	Aquificota	Hydrogenothermus	0	0	0	0	0	0	0	0	0	0	0	0	0	0	0	0	0	0	0	0	0	0	0	0	0	0	0
Bacteria	Aquificota	Persephonella	0	0	0	0	0	0	0	0	0	0	0	0	0	0	0	0	0	0	0	0	0	0	0	0	0	0	0
Bacteria	Aquificota	Sulfurihydrogenibium	0	0	0	0	0	0	0	0	0	0	0	0	0	0	0	0	0	0	0	0	0	0	0	0	0	0	0
Bacteria	Aquificota	Balnearium	0	0	0	0	0	0	0	0	0	0	0	0	0	0	0	0	0	0	0	0	0	0	0	0	0	0	0
Bacteria	Aquificota	Desulfurobacterium	0	0	0	0	0	0	0	0	0	0	0	0	0	0	0	0	0	0	0	0	0	0	0	0	0	0	0
Bacteria	Aquificota	Desulfurobacterium_A	0	0	0	0	0	0	0	0	0	0	0	0	0	0	0	0	0	0	0	0	0	0	0	0	0	0	0
Bacteria	Aquificota	Phorcysia	0	0	0	0	0	0	0	0	0	0	0	0	0	0	0	0	0	0	0	0	0	0	0	0	0	0	0
Bacteria	Aquificota	Thermovibrio	0	0	0	0	0	0	0	0	0	0	0	0	0	0	0	0	0	0	0	0	0	0	0	0	0	0	0
Bacteria	Armatimonadota	Abditibacterium	0	0	0	0	0	0	0	0	0	0	0	0	0	0	0	0	0	0	1	0	0	0	0	0	0	0	0
Bacteria	Armatimonadota	Capsulimonas	0	1	0	0	0	0	0	0	0	0	0	0	0	0	0	0	1	0	1	0	0	0	0	0	0	0	0
Bacteria	Armatimonadota	Chthonomonas	0.25	0	0	0	0	0	0	0	0	0	0	0	0.5	0	0	0	0	0	0	0	0	0	0	0	0	0	0
Bacteria	Armatimonadota	Fimbriimonas	0	0	0	0	0	0	0	0	0	0	0	0	0	0	0	0	0	0	0	0	0	0	0	0	0	0	0
Bacteria	Armatimonadota	UphvI-Ar2	0	0	0	0	0	0	0	0	0	0	0	0	0	0	0	0	0	0	0	0	0	0	0	0	0	0	0
Bacteria	Armatimonadota	Uphvl-Ar1	1	0	0	0	0	0	0	0	0	0	0	0	0	0	0	0	0	0	0	0	0	0	0	0	0	0	0
Bacteria	Bacteroidota	UBA2475	0	0	0	0	0	0	0	0	0	0	1	0	0	0	0	0	0	0	0	0	0	0	0	0	0	0	0
Bacteria	Bacteroidota	Azobacteroides	0	0	0	0	0	0	0	0	0	0	0	0	0	0	0	0	0	0	0	0	0	0	0	0	0	0	0
Bacteria	Bacteroidota	Alloprevotella	0	0	0	0	0	0	0	0	0	0	0	0	0	0	0	0	0.5	0	0	0	0	0	0	0	0	0	0
Bacteria	Bacteroidota	Bacteroides	0.0730815	0.00487952	0	0.0176174	0	0	0	0.00867292	0	0.149152	0.0823993	0	0.044954	0.0226812	0.00537847	0	0.208104	0	0	0.0281239	0	0.0511016	0	0	0	0.0245074	0
Bacteria	Bacteroidota	Bacteroides_E	0	0	0	0	0	0	0	0	0	0.5	0	0	0	0	0	0	0	0	0	0	0	0	0	0	0	0	0
Bacteria	Bacteroidota	CAG-462	0	0	0	0	0	0	0	1	0	0	0	0	0	0	0	0	0	0	0	0	0	0	0	0	0	1	0
Bacteria	Bacteroidota	F0040	0	0	0	0	0	0	0	0	0	0.666667	0.333333	0	0	0	0	0	0	0	0	0	0	0	0	0	0	0	0
Bacteria	Bacteroidota	Ga6A1	0	0	0	0	0	0	0	0	0	0	0	0	0	0	0	0	0	0	0	0	0	0.666667	0	0	0	0	0
Bacteria	Bacteroidota	OM05-12	0	0	0	0	0	0	0	0	0	0.5	0	0	0	1	0	0	0	0	0	0	0	0	0	0	0	0	0
Bacteria	Bacteroidota	Paraprevotella	0	0	0	0	0	0	0	0	0	0.333333	0	0	0	0	0	0	0.333333	0	0	0	0	0	0	0	0	0	0
Bacteria	Bacteroidota	Phocaeicola	0.00469865	0.0035014	0	0.0866314	0	0	0	0.0588235	0	0.179265	0.0724225	0	0.126481	0.030112	0	0	0.333325	0	0	0.0722192	0	0.0281919	0	0	0	0.00070028	0
Bacteria	Bacteroidota	Prevotella	0.0603693	0.0243056	0	0.040625	0	0	0	0.00894097	0	0.0919429	0.0626342	0	0.0177083	0.0727983	0	0	0.114623	0	0	0.0358665	0	0.0277778	0	0	0.0350694	0.0170139	0
Bacteria	Bacteroidota	Prevotellamassilia	0.5	0	0	0	0	0	0	0	0	0	0	0	0	0	0	0	0	0	0	0	0	0	0	0	0	0	0
Bacteria	Bacteroidota	RUG210	0	0	0	0	0	0	0	0	0	0	0	0	0	0	0	0	0	0	0	0	0	0	0	0	0	0	0
Bacteria	Bacteroidota	Barnesiella	0.25	0	0	0	0	0	0	0	0	0.5	0	0	0	0	0	0	0	0	0	0	0	0	0	0	0	0	0
Bacteria	Bacteroidota	Coprobacter	0	0	0	0	0	0	0	0	0	0	0	0	0	0	0	0	0	0	0	0	0	0	0	0	0	0	0
Bacteria	Bacteroidota	Dysgonomonas	0.181818	0.0909091	0	0	0	0	0	0	0	0.272727	0.181818	0	0	0.181818	0	0	0.0909091	0	0.0454545	0.0909091	0	0	0	0	0	0	0
Bacteria	Bacteroidota	Fermentimonas	0	0	0	0	0	0	0	0	0	0	0	0	0	0	0	0	0	0	0	0	0	0	0	0	0	0	0
Bacteria	Bacteroidota	Petrimonas	0	0	0	0	0	0	0	0	0	0	0	0	0.5	0	0	0	0	0	0	0	0	0	0	0	0	0	0
Bacteria	Bacteroidota	Proteiniphilum	0	0	0	0	0	0	0	0.166667	0	0	0	0	0	0	0	0	0	0	0	0	0	0.388889	0	0	0	0	0
Bacteria	Bacteroidota	UBA4179	0	0	0	0	0	0	0	0	0	0.666667	0	0	0	0	0	0	0	0	0	0	0	0	0	0	0	0	0
Bacteria	Bacteroidota	Lentimicrobium	0	0	0	0	0	0	0	0	0	0	0	0	0	0	0	0	0	0	0	0	0	0	0	0	0	0	0
Bacteria	Bacteroidota	Ancylomarina	0.333333	0.333333	0	0	0	0	0	0	0	0.666667	0.333333	0	0	0.333333	0	0	0.333333	0	0.333333	0	0	0	0	0	0	0	0
Bacteria	Bacteroidota	Balneicella	0	0	0	0	0	0	0	0	0	0	0	0	0	0	0	0	0	0	0	0	0	0	0	0	0	0	0
Bacteria	Bacteroidota	Butyricimonas	0.142857	0	0	0	0	0	0	0	0	0.309524	0	0	0	0.0952381	0	0	0.0952381	0	0	0	0	0.142857	0	0	0	0.0714286	0
Bacteria	Bacteroidota	Gabonibacter	0.333333	0	0	0	0	0	0	0	0	0	0	0	0	0	0	0	0	0	0	0	0	0	0	0	0	0	0
Bacteria	Bacteroidota	Labilibaculum	0	0	0	0.4	0	0	0	0	0	0	0	0	0	0.2	0	0	0.4	0	0	0.2	0	0.2	0	0	0	0	0
Bacteria	Bacteroidota	Marinifilum	0	0	0	0	0	0	0	0	0	0.333333	0.333333	0	0	0	0	0	0	0	0	0	0	0	0	0	0	0.333333	0
Bacteria	Bacteroidota	Odoribacter	0	0	0	0.025641	0	0	0	0	0	0.025641	0.0512821	0	0	0	0	0	0.0512821	0	0	0.525641	0	0	0	0	0	0	0
Bacteria	Bacteroidota	Alkaliflexus	0	0	0	0	0	0	0	0	0	0	1	0	0	0	0	0	1	0	0	0	0	0	0	0	0	0	0
Bacteria	Bacteroidota	Anaerophaga	0	0	0	0	0	0	0	0	0	0.5	0	0	0	0	0	0	0	0	0.5	0	0	0	0	0	0.5	0	0
Bacteria	Bacteroidota	Breznakibacter	0	0	0	0	0	0	0	0	0	0	0	0	0	0	0	0	1	0	0	0	0	0	0	0	0	1	0
Bacteria	Bacteroidota	Carboxylicivirga	0	0	0	1	0	0	0	0	0	0	0	0	0	0	0	0	0	0	0	0	0	0	0	0	0	0	0
Bacteria	Bacteroidota	CG51	0	0	0	0	0	0	0	0	0	0	0	0	0	0	0	0	0	0	0	0	0	0	0	0	0	0	0
Bacteria	Bacteroidota	Geofilum	0.5	0	0	0	0	0	0	0	0	0	0	0	0	0	0	0	0	0	0	0	0	0	0	0	0	0	0
Bacteria	Bacteroidota	JC017	1	0	0	0	0	0	0	0	0	0	0	0	0	1	0	0	1	0	0	0	0	0	0	0	0	0	0
Bacteria	Bacteroidota	Labilibacter	0	0	0	1	0	0	0	0	0	0	0	0	0	0	0	0	0	0	0	0	0	0	0	0	0	0	0
Bacteria	Bacteroidota	Marinilabilia	0	0	0	0	0	0	0	0	0	0	0	0	0	0	0	0	0	0	0.166667	0	0	0	0	0	0	0	0
Bacteria	Bacteroidota	Natronoflexus	0	0	0	0	0	0	0	0	0	0.5	0	0	0	0	0	0	0	0	0	0	0	0.5	0	0	0	0	0
Bacteria	Bacteroidota	Saccharicrinis	0.333333	0	0	0	0	0	0	0	0	1	0	0	0	0.333333	0	0	0	0	0.333333	0	0	0	0	0	0	0	0
Bacteria	Bacteroidota	Thermophagus	0	0	0	0	0	0	0	0	0	0	0	0	0	0	0	0	0	0	0	0	0	0	0	0	0	0	0
Bacteria	Bacteroidota	CAG-485	0.125	0	0	0	0	0	0	0	0	0	0	0	0	0	0	0	0.5	0	0	0	0	0	0	0	0	0	0
Bacteria	Bacteroidota	Duncaniella	0.25	0	0	0	0	0	0	0.5	0	0.125	0	0	0	0	0	0	0.25	0	0	0	0	0	0	0	0	0	0
Bacteria	Bacteroidota	Muribaculum	0.0222222	0	0	0	0	0	0	0	0	0.0722222	0	0	0	0.0722222	0	0	0	0	0	0	0	0	0	0	0.2	0	0
Bacteria	Bacteroidota	Paramuribaculum	0.1	0	0	0.2	0	0	0	0	0	0.2	0	0	0	0	0	0	0	0	0	0	0	0	0	0	0	0	0
Bacteria	Bacteroidota	UBA7173	0.5	0	0	0	0	0	0	0	0	0	0	0	0	0	0	0	0	0	0	0	0	0	0	0	0	0	0
Bacteria	Bacteroidota	F0058	0	0	0	0	0	0	0	0	0	0	0	0	0	0	0	0	0	0	0	0	0	0	0	0	0	0	0
Bacteria	Bacteroidota	H1	0	0	0	0	0	0	0	0	0	0	0	0	0	0	0	0	0	0	0	0	0	0	0	0	0	0	0
Bacteria	Bacteroidota	Paludibacter	0	0	0	0	0	0	0	0	0	0	0	0	0	0	0	0	1	0	0	0	0	0	0	0	0	0	0
Bacteria	Bacteroidota	Paludibacter_A	0	0	0	0	0	0	0	0	0	0	0	0	0	0	0	0	0	0	0	0	0	0	0	0	0	0	0
Bacteria	Bacteroidota	Porphyromonas	0.0348558	0	0	0	0	0	0	0	0	0.245657	0.0772059	0	0	0.036694	0	0	0.078125	0	0.0137868	0.0517332	0	0	0	0	0	0.00452489	0
Bacteria	Bacteroidota	Porphyromonas_A	0.0357143	0	0	0	0	0	0	0	0	0.285714	0.0238095	0	0	0.0238095	0	0	0.214286	0	0	0.0833333	0	0	0	0	0	0	0
Bacteria	Bacteroidota	Draconibacterium	0	0	0	0	0	0	0	0	0	0.333333	0	0	0.333333	0	0	0	0	0	0	0	0	0.166667	0	0	0	0	0
Bacteria	Bacteroidota	JC036	0	1	0	0	0	0	0	0	0	0	0	0	0	0	1	0	1	0	0	0	0	0	0	0	0	0	0
Bacteria	Bacteroidota	Mangrovibacterium	0	0	0	0	0	0	0	0	0	1	0	0	0	0	0	0	0	0	0.5	0	0	0	0	0	0.5	0	0
Bacteria	Bacteroidota	Mariniphaga	0	0	0	0	0	0	0	0	0	0	0	0	0	0	0	0	0	0	0	0	0	0	0	0	0	0	0
Bacteria	Bacteroidota	Prolixibacter	0	0	0	0.5	0	0	0	0	0	0	0	0	0	0	0	0	0	0	0	0	0	0	0	0	0	0	0
Bacteria	Bacteroidota	Sunxiuqinia	0.333333	0	0	0.333333	0	0	0	0	0	0.666667	0	0	0	0	0	0	0.333333	0	0	0	0	0	0	0	0	0	0
Bacteria	Bacteroidota	Tangfeifania	0	0	0	0	0	0	0	0	0	1	0	0	0	0	0	0	0	0	0	0	0	0	0	0	0	0	0
Bacteria	Bacteroidota	UBA1413	0	0	0	0	0	0	0	0	0	1	0	0	1	0	0	0	0	0	0	0	0	0	0	0	0	0	0
Bacteria	Bacteroidota	Alistipes	0.013986	0	0	0.00699301	0	0	0	0.0769231	0	0.142191	0.231935	0	0	0.0769231	0	0	0.0641026	0	0	0.0512821	0	0	0	0	0	0.025641	0
Bacteria	Bacteroidota	Alistipes_A	0	0	0	0	0	0	0	0	0	0.333333	0.111111	0	0	0	0	0	0.111111	0	0	0	0	0	0	0	0	0	0
Bacteria	Bacteroidota	Mucinivorans	0	0	0	0	0	0	0	0	0	1	0	0	0	0	0	0	1	0	0	0	0	0	0	0	0	0	0
Bacteria	Bacteroidota	Rikenella	0	0	0	0	0	0	0	0	0	0.5	0	0	0	0.5	0	0	0	0	0	0	0	0	0	0	0	0	0
Bacteria	Bacteroidota	Salinivirga	0	0	0	0	0	0	0	0	0	0	0	0	0	0	0	0	1	0	0	0	0	0	0	0	0	0	0
Bacteria	Bacteroidota	Barb7	0.333333	0	0	0	0	0	0	0	0	0	0	0	0	0	0	0	1	0	0	0	0	0	0	0	0	0	0
Bacteria	Bacteroidota	Marseille-P3160	0	0	0	0	0	0	0	0	0	1	1	0	0	0	0	0	0	0	0	0	0	0	0	0	0	0	0
Bacteria	Bacteroidota	Massilibacteroides	0	0	0	0	0	0	0	0	0	1	0	0	0	0	0	0	0	0	0	0	0	0	0	0	0	0	0
Bacteria	Bacteroidota	OLMS01	0	0	0	0	0	0	0	0	0	0	0	0	0	0	0	0	1	0	0	0	0	0	0	0	0	0	0
Bacteria	Bacteroidota	Parabacteroides	0.111345	0.0356725	0	0.0178363	0	0	0	0	0	0.0828655	0.0807018	0	0	0.00684211	0	0	0.213977	0	0.0555556	0.0381871	0	0.11345	0	0	0	0.0546784	0
Bacteria	Bacteroidota	Parabacteroides_A	0	0	0	0.5	0	0	0	0	0	1	0	0	0	0.5	0	0	0.5	0	0	0	0	0	0	0	0	0	0
Bacteria	Bacteroidota	Tannerella	0	0	0	0	0	0	0	0	0	0	0	0	0	0	0	0	0.030303	0	0.19697	0	0	0	0	0	0	0	0
Bacteria	Bacteroidota	Bact-08	0	0	0	0	0	0	0	0	0	0	0	0	0	0	0	0	0	0	0	0	0	0	0	0	0	0	0
Bacteria	Bacteroidota	RC9	0	0	0	0	0	0	0	0	0	0	0	0	0	0	0	0	0	0	0	0	0	0	0	0	0	0	0
Bacteria	Bacteroidota	UBA3382	1	0	0	0	0	0	0	0	0	1	0	0	0	0	0	0	0	0	0	0	0	0	0	0	0	0	0
Bacteria	Bacteroidota	Williamwhitmania	0	0	0	0	0	0	0	0	0	0	0	0	0	0	0	0	0	0	0	0	0	0	0	0	0	0	0
Bacteria	Bacteroidota	Acetobacteroides	0	0	0	0	0	0	0	0	0	1	0	0	0	0	0	0	0.5	0	0	0	0	0	0	0	0	0	0
Bacteria	Bacteroidota	Arachidicoccus	0	0	0	0	0	0	0	0	0	0.333333	0	0	0	0	0	0	0	0	0	0	0	0	0	0	0	0	0
Bacteria	Bacteroidota	Chitinophaga	0.166667	0	0	0.0833333	0	0	0	0	0	0.25	0.00925926	0	0	0	0.0277778	0	0.416667	0	0.138889	0.0277778	0	0.111111	0	0	0	0.0277778	0
Bacteria	Bacteroidota	Cnuella	0.25	0	0	0.5	0	0	0	0	0	0	0.25	0	0	0	0	0	0	0	0	0	0	0	0	0	0	0	0
Bacteria	Bacteroidota	Dinghuibacter	0	0	0	0	0	0	0	0	0	0	0	0	0	0	0	0	0	0	0	0	0	0	0	0	0	0	0
Bacteria	Bacteroidota	Filimonas	0	0	0	0	0	0	0	0	0	0.25	0.25	0	0	0	0	0	0.25	0	0	0	0	0.25	0	0	0	0	0
Bacteria	Bacteroidota	Flaviaesturariibacter	0	0	0	0	0	0	0	0	0	0	0	0	0	0	0	0	0.5	0	0.5	0	0	0	0	0	0	0.5	0
Bacteria	Bacteroidota	Flavihumibacter	0	0	0	0	0	0	0	0	0	0	0	0	0	0	0	0	0	0	0	0	0	0.333333	0	0	0	0	0
Bacteria	Bacteroidota	Flavipsychrobacter	0	0	0	0.333333	0	0	0	0	0	0.333333	0	0	0	0.666667	0	0	0.666667	0	0	0.333333	0	0	0	0	0	0	0
Bacteria	Bacteroidota	Flavisolibacter	0	0	0	0	0	0	0	0.5	0	0	0	0	0	0.5	0	0	0	0	0	0	0	0	0	0	0	0	0
Bacteria	Bacteroidota	Flavisolibacter_B	0	0	0	1	0	0	0	0	0	0	0	0	0	0	0	0	0	0	0	0	0	0	0	0	0	0	0
Bacteria	Bacteroidota	Gynurincola	0	0	0	0	0	0	0	0	0	0	1	0	0	0	0	0	0	0	0	0	0	1	0	0	0	0	0
Bacteria	Bacteroidota	Hydrotalea	0	0	0	0	0	0	0	0	0	0.5	0	0	0	0	0	0	0	0	0	0	0	0.5	0	0	0	0	0
Bacteria	Bacteroidota	JJ008	0	0	0	1	0	0	0	0	0	1	0	0	0	0	0	0	0	0	0	0	0	0	0	0	0	0	0
Bacteria	Bacteroidota	Lacibacter	0	0	0	1	0	0	0	0	0	1	0	0	0	0	0	0	0	0	0	0	0	0	0	0	0	0	0
Bacteria	Bacteroidota	Niabella	0.2	0	0	0	0	0	0	0	0	0	0	0	0	0.2	0	0	0	0	0.2	0	0	0.2	0	0	0	0	0
Bacteria	Bacteroidota	Niastella	0	0.142857	0.142857	0	0	0	0	0.142857	0	0.357143	0.142857	0	0	0.142857	0.142857	0	0.428571	0	0.142857	0	0	0.285714	0	0	0.142857	0	0
Bacteria	Bacteroidota	NS-102	0	0	0	0	0	0	0	0	0	1	0	0	0	0	0	0	0	0	1	0	0	1	0	0	0	0	0
Bacteria	Bacteroidota	Palsa-955	0	0	0	0	0	0	0	0	0	0	0	0	0	0	0	0	0	0	0	0	0	0	0	0	0	0	0
Bacteria	Bacteroidota	Panacibacter	0	1	0	0	0	0	0	0	0	0	0	0	0	0	0	0	0	0	0	0	0	0	0	0	0	0	0
Bacteria	Bacteroidota	Parafilimonas	0	0	1	0	0	0	0	0	0	0	0	0	0	0	0	0	0	0	0	0	0	0	0	0	0	0	0
Bacteria	Bacteroidota	Pseudobacter	0	0	0	0.333333	0	0	0	0	0	0.333333	0	0	0	0	0	0	0	0	0	0	0	1	0	0	0	0	0
Bacteria	Bacteroidota	QFOI01	0	0	0	0	0	0	0	0	0	0	1	0	0	0	0	0	0	0	0	0	0	0	0	0	0	0	0
Bacteria	Bacteroidota	Sediminibacterium	0.2	0	0.2	0	0	0	0	0	0	0.4	0	0	0	0	0	0	0.4	0	0	0.2	0	0.4	0	0	0	0	0
Bacteria	Bacteroidota	Segetibacter	0	0.5	0	0	0	0	0	0	0	0	0	0	0	0	0	0	0.5	0	0	0	0	0	0	0	0	0	0
Bacteria	Bacteroidota	Taibaiella_A	0	0	0	0	0	0	0	0	0	0.6	0	0	0	0	0	0	0	0	0	0	0	0	0	0	0	0	0
Bacteria	Bacteroidota	Terrimonas	0	0	0	0	0	0	0	0	0	0	0	0	0	0	0	0	1	0	1	0	0	0	0	0	0	0	0
Bacteria	Bacteroidota	Thermoflavifilum	0	0	0	0	0	0	0	0	0	0	0	0	0	0	0	0	0	0	0	0	0	0	0	0	0	0	0
Bacteria	Bacteroidota	Aureispira	0	0	0	1	0	0	0	0	0	1	0	0	0	0	0	0	1	0	1	0	0	0	0	0	0	0	0
Bacteria	Bacteroidota	Flavilitoribacter	0	0	0	0	0	0	0	0	0	0	1	0	0	0	0	0	0	0	0	0	0	0	0	0	0	0	0
Bacteria	Bacteroidota	Haliscomenobacter	1	0	0	0	0	0	0	0	0	1	0	0	0	0	0	0	1	0	0	0	0	0	0	0	0	0	0
Bacteria	Bacteroidota	Lewinella	0	0	0	0	0	0	0	0	0	0	0	0	0	0	0	0	0	0	0	0	0	0	0	0	0	0	0
Bacteria	Bacteroidota	Lewinella_A	0.2	0	0	0.2	0	0	0	0	0	0	0	0	0.1	0	0	0	0.2	0	0.4	0	0	0	0	0	0	0	0
Bacteria	Bacteroidota	Phaeodactylibacter	0	0	0	0	0	0	0	0	0	0	0	0	0	0	0	0	1	0	0	0	0	1	0	0	0	0	0
Bacteria	Bacteroidota	Saprospira	0	0	0	0	0	0	0	0	0	0.5	0	0	0.5	0	0	0	1	0	0	0	0	0	0	0	0	0	0
Bacteria	Bacteroidota	UBA2359	0	0	0	0	0	0	0	0	0	0	0	0	0.5	0	0	0	0.5	0	0	0	0	0	0	0	0	0	0
Bacteria	Bacteroidota	Amoebophilus	0	0	0	0	0	0	0	0	0	0	0	0	0	0	0	0	0	0	0	0	0	0	0	0	0	0	0
Bacteria	Bacteroidota	Cardinium	0	0	0	0	0	0	0	0	0	0	0	0	0	0	0	0	0	0	0	0	0	0	0	0	0	0	0
Bacteria	Bacteroidota	Bernardetia	0	0	0	0	0	0	0	0	0	0	0	0	0	0	0	0	0	0	0	0	0	0	0	0	0	0	0
Bacteria	Bacteroidota	Hugenholtzia	0	0	0	0	0	0	0	0	0	0	0	0	0	0	0	0	1	0	0	0	0	0	0	0	0	0	0
Bacteria	Bacteroidota	Thermoflexibacter	0	0	0	0	0	0	0	0	0	1	0	0	0	0	0	0	0	0	0	0	0	0	0	0	0	0	0
Bacteria	Bacteroidota	Catalinimonas	0	0	0	0	0	0	0	0	0	0	0	0	1	0	0	0	0	0	0	0	0	0	0	0	0	0	0
Bacteria	Bacteroidota	Flexibacter	0	0	0	0	0	0	0	0	0	0	1	0	0	0	0	0	1	0	0	0	0	0	0	0	0	0	0
Bacteria	Bacteroidota	Algoriphagus	0.12069	0.0517241	0.0344828	0.0172414	0	0	0	0	0	0.0689655	0.0517241	0	0	0.0689655	0	0	0.12069	0	0	0	0	0	0	0	0	0.0344828	0
Bacteria	Bacteroidota	Anditalea	1	0	0	0	0	0	0	0	0	0	0	0	0	1	0	0	1	0	0	0	0	0	0	0	0	0	0
Bacteria	Bacteroidota	Aquiflexum	1	0	0	0	0	0	0	0	0	0	0	0	0	0	0	0	0	0	0	1	0	0	0	0	0	0	0
Bacteria	Bacteroidota	BBD-1991-12	0	0	0	0	0	0	0	0	0	0	0	0	0	0	0	0	0	0	1	0	0	0	0	0	0	1	0
Bacteria	Bacteroidota	Belliella	0	0.333333	0	0	0	0	0	0	0	0	0	0	0	0	0	0	0.333333	0	0	0	0	0	0	0	0	0	0
Bacteria	Bacteroidota	Cecembia	0.25	0	0	0	0	0	0	0	0	0	0	0	0	0	0	0	0	0	0	0	0	0	0	0	0	0	0
Bacteria	Bacteroidota	Cesiribacter	0	0	0	0	0	0	0	0	0	0	0	0	0	0	0	0	0	0	0	0	0	0	0	0	0	0	0
Bacteria	Bacteroidota	Chryseolinea	0	0	0	0.5	0	0	0	0	0	0	0.5	0	0	0	0.5	0	0.5	0	0	0.5	0	0	0	0	0	0	0
Bacteria	Bacteroidota	Chryseolinea_A	0	0	0	1	0	0	0	0	0	0	0	0	0	0	0	0	0	0	0	0	0	0	0	0	0	0	0
Bacteria	Bacteroidota	Cyclobacterium	0.2	0	0.2	0	0	0	0	0	0	0	0	0	0	0	0.2	0	0	0	0.4	0.2	0	0	0	0	0	0	0
Bacteria	Bacteroidota	Echinicola	0.2	0.2	0	0	0	0	0	0	0	0.4	0.2	0	0	0	0.2	0	0.4	0	0	0	0	0.2	0	0	0	0	0
Bacteria	Bacteroidota	Ekhidna	0	0	0	0	0	0	0	0	0	0	0	0	0	0	0	0	0	0	1	0	0	0	0	0	0	0	0
Bacteria	Bacteroidota	Fabibacter	0.5	0	0	0	0	0	0	0	0	0	0.25	0	0	0	0	0	0.25	0	0	0.25	0	0	0	0	0	0	0
Bacteria	Bacteroidota	Fabibacter_A	1	0	0	0	0	0	0	0	0	0	0	0	0	0	0	0	0	0	0	0	0	0	0	0	0	0	0
Bacteria	Bacteroidota	Fulvivirga	1	0	0	0	0	0	0	0	0	0	0	0	0	0	0	0	1	0	0	0	0	0	0	0	0	0	0
Bacteria	Bacteroidota	Ga0077538	1	0	0	0	0	0	0	0	0	1	0	0	0	0	0	0	0	0	0	0	0	0	0	0	0	0	0
Bacteria	Bacteroidota	Indibacter	0	0	0	0	0	0	0	0	0	0	0	0	0	0	0	0	0	0	0	0	0	0	0	0	0	0	0
Bacteria	Bacteroidota	Lunatimonas	0	0	0	0	0	0	0	0	0	0	0	0	0	0	0	0	1	0	0	0	0	0	0	0	0	0	0
Bacteria	Bacteroidota	Mariniradius	0.5	0	0	0	0	0	0	0	0	0	0	0	0	0	0	0	0	0	0	0	0	0	0	0	0	0	0
Bacteria	Bacteroidota	Marinoscillum	0	0	0	0	0	0	0	0	0	0	0	0	0	0	0	0	0	0	0	0	0	0	0	0	0	0	0
Bacteria	Bacteroidota	Marivirga	0	0	0	0	0	0	0	0	0	0	0	0	0	0	0	0	0	0	0	0	0	0	0	0	0	0	0
Bacteria	Bacteroidota	Mongoliibacter	0	0	0	0	0	0	0	0	0	0	0	0	0	0	0	0	1	0	0	0	0	0	0	0	0	0	0
Bacteria	Bacteroidota	Nafulsella	0	0	0	0	0	0	0	0	0	0	0	0	0	0	0	0	0	0	0	0	0	0	0	0	0	0	0
Bacteria	Bacteroidota	Negadavirga	1	0	0	0	0	0	0	0	0	0	0	0	0	0	0	0	0	0	0	0	0	1	0	0	1	0	0
Bacteria	Bacteroidota	Nitritalea	0	0	0	0	0	0	0	0	0	0	0	0	0	0	0	0	0	0	0	0	0	0	0	0	0	1	0
Bacteria	Bacteroidota	Ohtaekwangia	0	0	0	0	0	0	0	0	0	0	0	0	0	0	0	0	1	0	0	0	0	0	0	0	0	0	0
Bacteria	Bacteroidota	Persicobacter	0	0	0	0	0	0	0	0	0	0	0	0	0	0	0	0	0	0	0	0	0	0	0	0	0	0	0
Bacteria	Bacteroidota	Reichenbachiella	0	0	0	0.25	0	0	0	0	0	0.25	0	0	0	0	0.25	0	0	0	0	0	0	0	0	0	0	0	0
Bacteria	Bacteroidota	Rhodonellum	0	0	0	0	0	0	0	0	0	0	0	0	0	0	0	0	0	0	0	0	0	0	0	0	0	0	0
Bacteria	Bacteroidota	Roseivirga	0.166667	0.166667	0.333333	0.333333	0	0	0	0	0	0.5	0	0	0	0	0.166667	0	0	0	0.333333	0	0	0	0	0	0	0	0
Bacteria	Bacteroidota	Cytophaga	0	0	0	0	0	0	0	0	0	0	0	0	0	0	0	0	0	0	0	0	0	0	0	0	0	0	0
Bacteria	Bacteroidota	Sporocytophaga	0	0	0	0	0	0	0	0	0	0	0	0	0	0	0	0	0.5	0	0	0	0	0	0	0	0	0	0
Bacteria	Bacteroidota	Flammeovirga	0.166667	0	0	0	0	0	0	0.166667	0	0.166667	0	0	0	0	0	0	0.166667	0	0	0	0	0	0	0	0	0.166667	0
Bacteria	Bacteroidota	Flexithrix	0	0	0	0	0	0	0	0	0	0	0	0	0	0	0	0	0	0	0	0	0	0	0	0	0	0	0
Bacteria	Bacteroidota	Sediminitomix	0	0	0	0	0	0	0	0	0	0	0	0	0	0	0	0	0	0	0	0	0	0	0	0	0	0	0
Bacteria	Bacteroidota	Adhaeribacter	0.666667	0	0	0	0	0	0	0	0	0	0	0	0	0	0	0	0.333333	0	0	0	0	0	0	0	0	0	0
Bacteria	Bacteroidota	Hymenobacter	0.147727	0.0340909	0.0454545	0.0681818	0	0	0	0	0.0227273	0.0227273	0	0	0.0909091	0	0	0	0.386364	0	0	0.0681818	0	0.0454545	0	0	0	0	0
Bacteria	Bacteroidota	Pontibacter	0.111111	0	0	0.0555556	0	0	0	0	0	0.0555556	0.0833333	0	0	0	0.166667	0	0.138889	0	0	0.0555556	0	0.111111	0	0	0.0555556	0	0
Bacteria	Bacteroidota	Rufibacter	0	0	0	0	0	0	0	0	0	0	0.285714	0	0	0	0	0	0	0	0.142857	0.142857	0	0	0	0	0	0	0
Bacteria	Bacteroidota	Solirubrum	0.333333	0	0	0	0	0	0	0	0	0	0.166667	0	0	0	0	0	0.166667	0	0	0	0	0.333333	0	0	0	0	0
Bacteria	Bacteroidota	Eisenibacter	0	0	0	0	0	0	0	0	0	0	0	0	0	0	0	0	0	0	0	0	0	0	0	0	0	0	0
Bacteria	Bacteroidota	Microscilla	0	0	1	0	0	0	0	0	0	0	0	0	0	0	0	0	1	0	0	0	0	0	0	0	0	0	0
Bacteria	Bacteroidota	Arcicella	0	0	0	0	0	0	0	0	0	0	0	0	0	0	0	0	1	0	0	0	0	0	0	0	0	0	0
Bacteria	Bacteroidota	Arcticibacterium	0	0	0	0	0	0	0	0	0	0	0	0	0	0	0	0	0	0	0	0	0	1	0	0	0	0	0
Bacteria	Bacteroidota	Arsenicibacter	0	0	0	1	0	0	0	0	0	0	0	0	0	0	0	0	1	0	1	0	0	0	0	0	0	0	0
Bacteria	Bacteroidota	DMA-K-7a	0	0	0	0	0	0	0	0	0	1	0	0	0	0	0	0	1	0	0	0	0	0	0	0	0	0	0
Bacteria	Bacteroidota	Dyadobacter	0.210526	0	0.0526316	0.0526316	0	0	0	0	0	0.210526	0	0	0	0	0	0	0.263158	0	0	0	0	0	0	0	0	0	0
Bacteria	Bacteroidota	Emticicia	0	0	0	0	0	0	0	0	0	0.333333	0	0	0.333333	0	0	0	0.333333	0	0	0	0	0	0	0	0	0	0
Bacteria	Bacteroidota	Fibrella	0.5	0	0	0	0	0	0	0	0	0	0	0	0	0	0	0	0.5	0	0	0	0	0	0	0	0	0	0
Bacteria	Bacteroidota	Fibrisoma	0	0	0.5	0	0	0	0	0	0	0	0	0	0	0	0	0	1	0	0	0	0	0	0	0	0	0	0
Bacteria	Bacteroidota	Flectobacillus	0	0	0	0	0	0	0	0	0	0	0	0	0	0	0	0	0	0	0	0	0	0	0	0	0	0	0
Bacteria	Bacteroidota	Jiulongibacter	0	0	0	0	0	0	0	0	0	0	0	0	0	0	0	0	0	0	1	0	0	0	0	0	0	0	0
Bacteria	Bacteroidota	Larkinella	0.428571	0.142857	0	0	0	0	0	0	0	0	0	0	0	0	0.428571	0	0.714286	0	0.142857	0.142857	0	0.142857	0	0	0	0	0
Bacteria	Bacteroidota	Leadbetterella	0	0	0	0	0	0	0	0	0	0	0	0	0	0	0	0	0	0	0	0	0	0	0	0	0	0	0
Bacteria	Bacteroidota	Pseudarcicella	0	0	0	0	0	0	0	0	0	0	0	0	0	0	0	0	0	0	0	0	0	0	0	0	0	0	0
Bacteria	Bacteroidota	Rudanella	1	0	0	0	0	0	0	0	0	0	0	0	1	0	0	0	1	0	0	0	0	0	0	0	0	0	0
Bacteria	Bacteroidota	Runella	0.166667	0.333333	0	0.166667	0	0	0	0	0	0.166667	0	0	0.333333	0	0	0	1	0	0	0	0	0	0	0	0	0	0
Bacteria	Bacteroidota	Siphonobacter	0.25	0	0	0.25	0	0	0	0.125	0	0	0	0	0	0	0.25	0	0.25	0	0	0	0	0	0	0	0	0.125	0
Bacteria	Bacteroidota	Spirosoma	0.166667	0	0.0666667	0.0666667	0	0	0	0.0666667	0	0.0333333	0	0	0.0666667	0.0666667	0.0666667	0	0.866667	0	0.0666667	0.0666667	0	0.2	0	0	0	0	0
Bacteria	Bacteroidota	TFI-002	0	0	0	1	0	0	0	0	0	0	0	0	0	0	0	0	0	0	0	0	0	0	0	0	0	0	0
Bacteria	Bacteroidota	UBA6715	0.25	0	0	0.125	0	0	0	0	0	0	0.25	0	0	0	0	0	0	0	0	0	0	0	0	0	0	0	0
Bacteria	Bacteroidota	Raineya	0	0	0	0	0	0	0	0	0	0	0	0	0	0	0	0	0.5	0	0	0	0	0	0	0	0	0	0
Bacteria	Bacteroidota	Thermonema	0	0	0	0	0	0	0	0	0	0	0	0	0	0	0	0	0	0	0	0	0	0	0	0	0	0	0
Bacteria	Bacteroidota	Blattabacterium	0	0	0	0	0	0	0	0	0	0	0	0	0	0	0	0	0	0	0	0	0	0	0	0	0	0	0
Bacteria	Bacteroidota	GSPS2-BC2016	0	0	0	0	0	0	0	0	0	0	0	0	0	0	0	0	0	0	0	0	0	0	0	0	0	0	0
Bacteria	Bacteroidota	Sulcia	0	0	0	0	0	0	0	0	0	0	0	0	0	0	0	0	0	0	0	0	0	0	0	0	0	0	0
Bacteria	Bacteroidota	Uzinura	0	0	0	0	0	0	0	0	0	0	0	0	0	0	0	0	0	0	0	0	0	0	0	0	0	0	0
Bacteria	Bacteroidota	Walczuchella	0	0	0	0	0	0	0	0	0	0	0	0	0	0	0	0	0	0	0	0	0	0	0	0	0	0	0
Bacteria	Bacteroidota	Brumimicrobium	0	0	0	0.2	0	0	0	0	0	0.2	0	0	0	0.2	0	0	0.4	0	0.2	0.2	0	0	0	0	0	0	0
Bacteria	Bacteroidota	Crocinitomix	0	0	0	0	0	0	0	0	0	0	0	0	0	0	0	0	0	0	0	0	0	0	0	0	0	0	0
Bacteria	Bacteroidota	Fluviicola	0	0	0.5	0.5	0	0	0	0	0	0	0	0	0	0	0	0	0	0	0	0	0	0	0	0	0	0	0
Bacteria	Bacteroidota	Lishizhenia	0	0	0	1	0	0	0	0	0	0	0	0	0	0	0	0	0	0	0	0	0	0	0	0	0	0	0
Bacteria	Bacteroidota	SM1701	0	0	0	0	0	0	0	0	0	1	0	0	0	0	0	0	1	0	0	0	0	0	0	0	0	0	0
Bacteria	Bacteroidota	Aequorivita	0.363636	0	0	0.181818	0	0	0	0	0	0.272727	0.0909091	0	0	0	0	0	0.181818	0	0	0	0	0	0	0	0	0	0
Bacteria	Bacteroidota	Algibacter	0	0	0	0.25	0	0	0	0	0	0.25	0	0	0	0	0	0	0.25	0	0	0	0	0	0	0	0	0	0
Bacteria	Bacteroidota	Algibacter_A	0	0	0	1	0	0	0	0	0	1	0	0	0	0	0	0	0	0	0	0	0	0	0	0	0	0	0
Bacteria	Bacteroidota	Algibacter_B	0	0	0	0	0	0	0	0	0	0	0	0	0	0	0	0	0	0	0	0.5	0	0	0	0	0	0	0
Bacteria	Bacteroidota	Algibacter_C	0	0	0	0	0	0	0	0	0	1	0	0	0	0	0	0	0	0	0	0	0	0	0	0	0	0	0
Bacteria	Bacteroidota	Algibacter_D	0	0	0	0	0	0	0	0	0	0	0	0	0	0	0	0	0	0	0	0	0	0	0	0	0	0	0
Bacteria	Bacteroidota	Algorimicrobium	0	0	0	0.333333	0	0	0	0	0	0	0	0	0	0	0	0	0	0	0	0	0	0	0	0	0	0	0
Bacteria	Bacteroidota	Altibacter	0	0	0	0	0	0	0	0	0	0	0	0	0	0	0	0	0	0	0	0	0	0	0	0	0	0	0
Bacteria	Bacteroidota	Antarcticibacterium	0	1	0	0	0	0	0	0	0	0	0	0	0	0	0	0	0	0	0	0	0	0	0	0	0	0	0
Bacteria	Bacteroidota	Aquimarina	0.0869565	0	0	0.0434783	0	0	0	0	0	0.173913	0.152174	0	0	0	0	0	0.25	0	0.0543478	0	0	0	0	0	0	0	0
Bacteria	Bacteroidota	Arenibacter	0.25641	0.0769231	0	0.102564	0	0	0	0	0	0.153846	0.153846	0	0	0	0	0	0.205128	0	0.0769231	0.0769231	0	0	0	0	0	0	0
Bacteria	Bacteroidota	Arenitalea	0	0	0	0	0	0	0	0	0	0	0	0	0	0	0	0	0	0	0	0	0	0	0	0	0	0	0
Bacteria	Bacteroidota	AU392	0	0	0	0	0	0	0	0	0	0	0	0	0	0	0	0	0	0	0	0	0	0	0	0	0	0	0
Bacteria	Bacteroidota	Aurantibacter	1	0	0	0	0	0	0	0	0	0	0	0	0	0	0	0	0	0	0	0	0	0	0	0	0	0	0
Bacteria	Bacteroidota	Aureicoccus	0	0	0	0	0	0	0	0	0	0	1	0	0	0	0	0	0	0	0	0	0	0	0	0	0	0	0
Bacteria	Bacteroidota	Aureitalea	0	0	0	0	0	0	0	0	0	0	0	0	0	0	0	0	0	0	0	0	0	0	0	0	0	0	0
Bacteria	Bacteroidota	Bizionia	0	0	0	0	0	0	0	0	0	0	0	0	0	0	0	0	0	0	0	0	0	0	0	0	0	0	0
Bacteria	Bacteroidota	Capnocytophaga	0.0966667	0.0388889	0	0.0285714	0	0	0	0	0	0.05	0.0507937	0	0	0.00555556	0	0	0.350635	0	0.0388889	0.05	0	0.1	0	0	0	0	0
Bacteria	Bacteroidota	CAU-1491	0	0	0	0	0	0	0	0	0	0	0	0	0	0	0	0	0	0	0	0	0	0	0	0	0	0	0
Bacteria	Bacteroidota	CCMM003	0	0	0	0	0	0	0	0	0	0	0	0	0	0	0	0	1	0	0	0	0	0	0	0	0	0	0
Bacteria	Bacteroidota	Cellulophaga	0.191667	0	0	0.145833	0	0	0	0.0208333	0	0.0666667	0.0458333	0	0	0	0.05	0	0.125	0	0.125	0.0208333	0	0	0	0	0	0	0
Bacteria	Bacteroidota	Changchengzhania	0	0	0	0	0	0	0	0	0	0	0	0	0	0	0	0	0	0	0	0	0	0	0	0	0	0	0
Bacteria	Bacteroidota	Confluentibacter	0.25	0.25	0	0.5	0	0	0	0	0	0.25	0.5	0	0	0	0	0	0.25	0	0	0	0	0	0	0	0	0	0
Bacteria	Bacteroidota	Croceibacter	0	0	0	0	0	0	0	0	0	0	0	0	0	0	0	0	0	0	0	0	0	0	0	0	0	0	0
Bacteria	Bacteroidota	Croceitalea	0	0	0	0	0	0	0	0	0	0	0	0	0	0	0	0	0	0	0	0	0	0	0	0	0	0	0
Bacteria	Bacteroidota	Croceivirga	0	0	0	0	0	0	0	0	0	0	0	0	0	0	0	0	0	0	0.25	0	0	0	0	0	0	0	0
Bacteria	Bacteroidota	Dokdonia	0	0	0	0.166667	0	0	0	0	0	0	0	0	0	0	0	0	0.444444	0	0.166667	0	0	0	0	0	0	0	0
Bacteria	Bacteroidota	Eudoraea	0	0	0	0	0	0	0	0	0	0	0	0	0	0	0	0	0	0	0	0	0	0	0	0	0	0	0
Bacteria	Bacteroidota	Euzebyella	0	0	0	0	0	0	0	0	0	0	0	0	0	0	0	0	0	0	0	0	0	0	0	0	0	0	0
Bacteria	Bacteroidota	Flavicella	0	0	0	0	0	0	0	0	0	0	0	0	0	0	0	0	1	0	0	0	0	0	0	0	0	0	0
Bacteria	Bacteroidota	Flaviramulus	0	0	0	1	0	0	0	0	0	0	0	0	0	0	0	0	1	0	0	0	0	0	0	0	0	0	0
Bacteria	Bacteroidota	Flaviramulus_A	0	0	0	0.5	0	0	0	0	0	0	0	0	0	0	0	0	0	0	0	0	0	0	0	0	0	0	0
Bacteria	Bacteroidota	Flavivirga	0	0	0	0	0	0	0	0	0	0	0	0	0	0	0	0	0.5	0	0	0	0	0	0	0	0	0	0
Bacteria	Bacteroidota	Flavobacterium	0.169888	0.0606061	0.0232884	0.112462	0	0	0	0.00561167	0	0.30049	0.0898746	0	0.0020202	0.0498688	0.0252964	0	0.277489	0	0.0803445	0.0838945	0	0.010101	0	0	0.002886	0.00505051	0
Bacteria	Bacteroidota	Formosa	0	0	0	0	0	0	0	0	0	0.125	0.25	0	0	0	0	0	0.25	0	0	0	0	0	0	0	0	0	0
Bacteria	Bacteroidota	Gaetbulibacter	0	0	0	0	0	0	0	0	0	0	0	0	0	0	0	0	0	0	0	0	0	0	0	0	0	0	0
Bacteria	Bacteroidota	Galbibacter	0	0	0	0	0	0	0	0	0	0	0	0	0	0	0	0	0	0	0	0	0	0	0	0	0	0	0
Bacteria	Bacteroidota	Gelidibacter	0.2	0	0	0	0	0	0	0	0	0.4	0.2	0	0	0	0	0	0.2	0	0	0	0	0	0	0	0	0	0
Bacteria	Bacteroidota	Gillisia	0	0	0	0	0	0	0	0	0	0.25	0	0	0	0	0	0	0	0	0.0833333	0	0	0	0	0	0	0	0
Bacteria	Bacteroidota	Gilvibacter	0	0	0	0	0	0	0	0	0	0	0	0	0	0	0	0	0	0	0	0	0	0	0	0	0	0	0
Bacteria	Bacteroidota	Gramella	0	0.0909091	0	0.0909091	0	0	0	0	0	0.181818	0.0909091	0	0	0	0	0	0	0	0	0	0	0.0909091	0	0	0	0	0
Bacteria	Bacteroidota	Hanstruepera	0.5	0	0	0	0	0	0	0	0	0	0	0	0	0	0	0	0	0	0	0	0	0	0	0	0	0	0
Bacteria	Bacteroidota	Hel1-33-131	0	0	0	0	0	0	0	0	0	0	0	0	0	0	0	0	0	0	0	0	0	0	0	0	0	0	0
Bacteria	Bacteroidota	Ichthyenterobacterium	0	0	0	0	0	0	0	0	0	0	0	0	0	0	0	0	0	0	0	0	0	0	0	0	0	0	0
Bacteria	Bacteroidota	Imtechella	0	0	0	0	0	0	0	0	0	0	0	0	0	0	0	0	0	0	0	1	0	0	0	0	0	0	0
Bacteria	Bacteroidota	Jejuia	0	0	0	0.0625	0	0	0	0	0	0.0625	0	0	0	0	0	0	0	0	0	0	0	0	0	0	0	0	0
Bacteria	Bacteroidota	Joostella	0	0	0	0	0	0	0	0	0	0	0	0	0	1	0	0	0	0	0	0	0	0	0	0	0	0	0
Bacteria	Bacteroidota	Kordia	0	0	0	0.2	0	0	0	0	0	0.2	0	0	0	0	0	0	1	0	0.4	0	0	0	0	0	0	0	0
Bacteria	Bacteroidota	Kriegella	0	0	0	0	0	0	0	1	0	0	0	0	0	0	0	0	1	0	1	0	0	0	0	0	0	0	0
Bacteria	Bacteroidota	Lacinutrix	0.142857	0	0	0	0	0	0	0	0	0.285714	0.0714286	0	0	0	0	0	0.214286	0	0	0	0	0	0	0	0	0.142857	0
Bacteria	Bacteroidota	Leeuwenhoekiella	0.222222	0	0	0.333333	0	0	0	0	0	0.444444	0	0	0	0	0	0	0.222222	0	0.333333	0	0	0	0	0	0	0	0
Bacteria	Bacteroidota	LPB0005	0	0	0	0	0	0	0	0	0	0	0	0	0	0	0	0	0	0	0	0	0	0	0	0	0	0	0
Bacteria	Bacteroidota	LPB0138	0	0	0	0	0	0	0	0	0	0	0	0	0	0	0	0	0	0	0	0	0	0	0	0	0	0	0
Bacteria	Bacteroidota	Lutibacter	0.111111	0	0	0.111111	0	0	0	0	0	0.111111	0	0	0	0.111111	0	0.111111	0	0	0	0	0	0.111111	0	0	0	0	0
Bacteria	Bacteroidota	MAG-120531	0	0	0	0	0	0	0	0	0	0	0	0	0	0	0	0	0	0	0	0	0	0	0	0	0	0	0
Bacteria	Bacteroidota	Mangrovimonas	0	0	0	0	0	0	0	0	0	0	0	0	0	0	0	0	0	0	0	0	0	0	0	0	0	0	0
Bacteria	Bacteroidota	MAR-2010-188	0.5	0	0	0	0	0	0	0	0	0	0	0	0	0	0	0	0	0	0	0	0	0	0	0	0	0	0
Bacteria	Bacteroidota	Maribacter	0.173913	0	0	0.0869565	0	0	0	0.0434783	0	0.204348	0.0434783	0	0	0	0	0	0	0	0.126087	0.0652174	0	0.0434783	0	0	0	0	0
Bacteria	Bacteroidota	Maribacter_A	0.5	0	0.5	0	0	0	0	0	0	0	0	0	0	0	0	0	0.5	0	0	0	0	0	0	0	0	0	0
Bacteria	Bacteroidota	Mariniflexile	0.5	0	0	0.5	0	0	0	0	0	0	0	0	0	0	0	0	0.5	0	0	0	0	0	0	0	0	0	0
Bacteria	Bacteroidota	Marinirhabdus	0	0	0	1	0	0	0	0	0	0	0	0	0	0	0	0	0	0	1	0	0	0	0	0	0	0	0
Bacteria	Bacteroidota	Marixanthomonas	0	0	0	0	0	0	0	0	0	0.5	0	0	0	0	0	0	0	0	0	0	0	0	0	0	0	0	0
Bacteria	Bacteroidota	Meridianimaribacter	0	0	0	0	0	0	0	0	0	0	0	0	0	0.333333	0	0	0	0	0	0	0	0	0	0	0	0	0
Bacteria	Bacteroidota	Mesoflavibacter	0	0	0	0.25	0	0	0	0	0	0	0	0	0	0	0	0	0	0	0	0	0	0.25	0	0	0	0	0
Bacteria	Bacteroidota	Mesonia	0	0.166667	0	0.166667	0	0	0	0	0	0.333333	0	0	0	0.166667	0	0	0.166667	0	0.166667	0	0	0	0	0	0	0	0
Bacteria	Bacteroidota	MS024-2A	1	0	0	0	0	0	0	0	0	0	0	0	0	0	0	0	0	0	0	0	0	0	0	0	0	0	0
Bacteria	Bacteroidota	Muricauda	0.111111	0.037037	0.0740741	0.0987654	0	0	0	0	0	0.148148	0	0	0	0	0	0	0.0617284	0	0.037037	0	0	0	0	0	0	0	0
Bacteria	Bacteroidota	Muricauda_A	0	0	0	0	0	0	0	0	0	0	0	0	0	0	0	0	0	0	0	0	0	0	0	0	0	0	0
Bacteria	Bacteroidota	Muriicola	0	0	0	0	0	0	0	0	0	0	0	0	0	0	0	0	0	0	0	0	0	0	0	0	0	0	0
Bacteria	Bacteroidota	Myroides	0.0673077	0.125	0	0.00480769	0	0	0	0	0	0.264423	0.254808	0	0	0.15625	0.00480769	0	0.247596	0	0.00961538	0.015625	0	0	0	0	0.00480769	0.00480769	0
Bacteria	Bacteroidota	Nonlabens	0.216667	0	0	0.05	0	0	0	0.0333333	0	0.213333	0	0	0	0	0	0	0.0666667	0	0.0933333	0	0	0.16	0	0	0	0	0
Bacteria	Bacteroidota	Oceanihabitans	0	0	0	0	0	0	0	0	0	0.5	0	0	0	0	0	0	0	0	0	0	0	0	0	0	0	0	0
Bacteria	Bacteroidota	Ochrovirga	0	0	0	0	0	0	0	0	0	0	0	0	0	0	1	0	0	0	0	0	0	0	0	0	0	0	0
Bacteria	Bacteroidota	Olleya	0.0416667	0	0	0.208333	0	0	0	0	0	0.208333	0.125	0	0	0	0	0	0.0833333	0	0	0	0	0.166667	0	0	0	0	0
Bacteria	Bacteroidota	Polaribacter	0.208333	0	0	0.138889	0	0	0	0	0	0.125	0.0416667	0	0	0.0416667	0	0	0.138889	0	0.0833333	0	0	0.0416667	0	0	0.0416667	0	0
Bacteria	Bacteroidota	Pricia	0	0	0	0	0	0	0	0	0	0	0	0	0	0	0	0	0	0	0	0	0	0	0	0	0	0	0
Bacteria	Bacteroidota	PRS1	0	0	0	0	0	0	0	0	0	0	0	0	0	0	0	0	0	0	0	0	0	0	0	0	0	0	0
Bacteria	Bacteroidota	Pseudozobellia	0	0	0	0	0	0	0	0	0	0.5	0	0	0	0	0	0	0	0	0	0	0	0	0	0	0	0	0
Bacteria	Bacteroidota	Psychroflexus	0.1	0	0	0.15	0	0	0	0	0	0.1	0.25	0	0	0	0	0	0.1	0	0.1	0	0	0	0	0	0	0	0
Bacteria	Bacteroidota	Psychroserpens	0.285714	0	0	0.142857	0	0	0	0.142857	0	0.142857	0.142857	0	0	0	0	0	0	0	0	0.142857	0	0	0	0	0	0	0
Bacteria	Bacteroidota	Pustulibacterium	0	0	0	0	0	0	0	0	0	0	0	0	0	0	0	0	0	0	0	0	0	0	0	0	0	0	0
Bacteria	Bacteroidota	Robertkochia	1	0	0	0	0	0	0	0	0	0	0	0	0	0	0	0	0	0	0	0	0	0	0	0	0	0	0
Bacteria	Bacteroidota	Robiginitalea	0	0	0	0	0	0	0	0	0	0	0	0	0	0	0	0	0	0	0	0	0	0	0	0	0	0	0
Bacteria	Bacteroidota	RR4-38	0	0	0	0	0	0	0	0	0	0	0	0	0	0	0	0	0	0	0	0	0	0	0	0	0	0	0
Bacteria	Bacteroidota	Salegentibacter	0	0	0	0.318182	0	0	0	0	0	0.181818	0.0909091	0	0	0	0	0	0.181818	0	0.0909091	0	0	0	0	0	0	0	0
Bacteria	Bacteroidota	Salinimicrobium	0	0	0	0	0	0	0	0	0	0.25	0	0	0	0	0	0	0	0	0	0.25	0	0	0	0	0	0	0
Bacteria	Bacteroidota	Sediminicola	0	0	0	0	0	0	0	0	0	0	0	0	0	0	0	0	0	0	0	0	0	0	0	0	0	0	0
Bacteria	Bacteroidota	Sediminicola_A	0	0	0	0	0	0	0	0	0	1	0	0	0	0	0	0	0	0	0	0	0	0	0	0	0	0	0
Bacteria	Bacteroidota	Seonamhaeicola	0	0	0	0	0	0	0	0	0	0	0	0	0	0	0	0	0	0	0.333333	0.333333	0	0	0	0	0	0.333333	0
Bacteria	Bacteroidota	Siansivirga	0	0	0	0	0	0	0	0	0	0	0	0	0	0	0	0	0	0	0	0	0	0	0	0	0	0	0
Bacteria	Bacteroidota	Sinomicrobium	0	0	0	0.666667	0	0	0	0	0	0.333333	0	0	0	0	0	0	0	0	0	0	0	0	0	0	0	0	0
Bacteria	Bacteroidota	Tamlana_A	0	0	0	0	0	0	0	0	0	0	0	0	0	0	0	0	0	0	0	0	0	0	0	0	0	0	0
Bacteria	Bacteroidota	Tamlana_B	0	0	0	0	0	0	0	0	0	0	0.5	0	0	0	0	0	0	0	0	0	0	0	0	0	0	0	0
Bacteria	Bacteroidota	Tenacibaculum	0.208333	0.0625	0	0.145833	0	0	0	0	0	0.333333	0.166667	0	0	0.0208333	0.125	0	0.361111	0	0.0277778	0	0	0.0416667	0	0	0	0.0416667	0
Bacteria	Bacteroidota	Tenacibaculum_A	0	0	0	1	0	0	0	0	0	0	0	0	0	0	0	0	1	0	0	0	0	0	0	0	0	0	0
Bacteria	Bacteroidota	TPBH4	0	0	0	0	0	0	0	0	0	0	0	0	0	0	0	0	0	0	0	0	0	0	0	0	0	0	0
Bacteria	Bacteroidota	UBA3537	0	0	0	0	0	0	0	0	0	0	0	0	0	0	0	0	0	0	0	0	0	0	0	0	0	0	0
Bacteria	Bacteroidota	UBA7949	0.333333	0	0	0	0	0	0	0	0	0.333333	0	0	0	0	0.333333	0	0	0	0	0	0	0	0	0	0	0	0
Bacteria	Bacteroidota	Ulvibacter	0	0	0	0	0	0	0	0	0	0	0.5	0	0	0	0	0	0	0	0	0.5	0	0	0	0	0	0	0
Bacteria	Bacteroidota	Ulvibacter_A	0	0	0	0	0	0	0	0	0	1	0	0	0	0	0	0	0	0	0	0	0	0	0	0	0	0	0
Bacteria	Bacteroidota	Wenyingzhuangia	0.5	0	0	0.5	0	0	0	0	0	0.5	0	0	0	0	0	0	0	0	0	0	0	0	0	0	0	0	0
Bacteria	Bacteroidota	Winogradskyella	0.277778	0	0	0.111111	0	0	0	0	0	0.0833333	0.0833333	0	0	0.0555556	0	0	0.111111	0	0.0555556	0	0	0	0	0	0	0	0
Bacteria	Bacteroidota	Xanthomarina	0.333333	0.333333	0	0	0	0	0	0	0	0	0	0	0	0	0	0	0	0	0.333333	0	0	0	0	0	0	0	0
Bacteria	Bacteroidota	Zeaxanthinibacter	0	0	0	0	0	0	0	0	0	0	0	0	0	0	0	0	0	0	0	0	0	0	0	0	0	0	0
Bacteria	Bacteroidota	Zhouia	0	0	0	0	0	0	0	0	0	0.5	0	0	0	0	0	0	0	0	0	0	0	0	0	0	0	0	0
Bacteria	Bacteroidota	Zobellia	0	0	0	0.333333	0	0	0	0	0	0.166667	0	0	0	0	0.166667	0	0	0	0	0	0	0	0	0	0	0	0
Bacteria	Bacteroidota	Zunongwangia	0.333333	0	0	0.333333	0	0	0	0	0	0.666667	0	0	0	0	0	0	0	0	0.333333	0	0	0	0	0	0	0	0
Bacteria	Bacteroidota	Ichthyobacterium	1	0	0	0	0	0	0	0	0	0	0	0	0	0	0	0	0	0	0	0	0	0	0	0	0	0	0
Bacteria	Bacteroidota	Owenweeksia	0	0	0	0	0	0	0	0	0	0	0	0	0	0	0	0	0	0	0	0	0	0	0	0	0	0	0
Bacteria	Bacteroidota	Schleiferia	0	0	0	0	0	0	0	0	0	0	0	0	0	0	0	0	0	0	0	0	0	0	0	0	0	0	0
Bacteria	Bacteroidota	UJ101	0	0	0	0	0	0	0	0	0	0	0	0	0	0	0	0	0	0	0	0	0	0	0	0	0	0	0
Bacteria	Bacteroidota	Algoriella	0	0	0	0	0	0	0	0	0	0	0	0	0	0	0	0	0	0	0	0	0	0	0	0	0	0	0
Bacteria	Bacteroidota	Apibacter	0	0	0	0	0	0	0	0	0	0.25	0.125	0	0	0	0	0	0.125	0	0	0	0	0	0	0	0	0	0
Bacteria	Bacteroidota	Bergeyella	0	0	0	0	0	0	0	0	0	0	0	0	0	0	0	0	0	0	0	0	0	0	0	0	0	0	0
Bacteria	Bacteroidota	Bergeyella_A	0	0	0	0	0	0	0	0	0	0	0	0	0	0	0	0	0	0	0	0	0	0	0	0	0	0	0
Bacteria	Bacteroidota	Chishuiella	0	0	0	0	0	0	0	0	0	0	1	0	0	0	0	0	1	0	0	0	0	0	0	0	0	0	0
Bacteria	Bacteroidota	Chryseobacterium	0.155029	0.0510057	0.0653736	0.0926724	0	0	0	0.0143678	0	0.532184	0.142241	0	0	0.0632184	0.0189655	0	0.297989	0	0.110632	0.0114943	0	0.0229885	0	0	0.0172414	0.00431034	0
Bacteria	Bacteroidota	Cloacibacterium	0	0	0	0	0	0	0	0	0	0.5	0.5	0	0	0	0	0	0	0	0	0	0	0	0	0	0	0	0
Bacteria	Bacteroidota	Cruoricaptor	0	0	0	0	0	0	0	1	0	0	0	0	0	1	0	0	1	0	0	0	0	0	0	0	0	0	0
Bacteria	Bacteroidota	Elizabethkingia	0.170982	0.108929	0.0125	0.0781605	0	0	0	0.00195312	0	0.405783	0.0966416	0	0	0.00195312	0.0553571	0	0.262099	0	0.134588	0.0178571	0	0	0	0	0.0178571	0	0
Bacteria	Bacteroidota	Empedobacter	0.0833333	0	0	0	0	0	0	0	0	0.75	0	0	0	0.166667	0	0	0.0833333	0	0.0833333	0	0	0	0	0	0	0	0
Bacteria	Bacteroidota	Epilithonimonas	0.133333	0.0333333	0.0666667	0.133333	0	0	0	0	0	0.333333	0.366667	0	0	0.166667	0	0	0.133333	0	0	0.133333	0	0.0666667	0	0	0.1	0	0
Bacteria	Bacteroidota	Kaistella	0.111111	0	0.111111	0.0740741	0	0	0	0.0555556	0	0	0.0555556	0	0	0.138889	0.0555556	0	0.0925926	0	0	0	0	0.0185185	0	0	0	0	0
Bacteria	Bacteroidota	KYPW7	1	0	0	0	0	0	0	0	0	0	0	0	0	0	0	0	0	0	0	0	0	0	0	0	0	0	0
Bacteria	Bacteroidota	Moheibacter	1	0	0	0	0	0	0	0	0	0	0	0	0	1	0	0	1	0	0	0	0	0	0	0	0	0	0
Bacteria	Bacteroidota	Ornithobacterium	0	0	0	0	0	0	0	0	0	0	0	0	0	0	0	0	0	0	0	0	0	0	0	0	0	0	0
Bacteria	Bacteroidota	Planobacterium	0	0.166667	0	0.333333	0	0	0	0	0	0	0.5	0	0	0	0	0	0	0	0	0.333333	0	0	0	0	0	0	0
Bacteria	Bacteroidota	Riemerella	0.301075	0.333333	0	0	0	0	0	0	0	0	0	0	0	0	0	0	0	0	0	0	0	0	0	0	0	0	0
Bacteria	Bacteroidota	Soonwooa	0	0	0	0	0	0	0	0	0	0	0	0	0	0	0	0	0	0	0	0	0	0	0	0	0	0	0
Bacteria	Bacteroidota	Vaginella	0	0	0	0	0	0	0	0	0	0	1	0	0	0	0	0	0	0	0	0	0	0	0	0	0	0	0
Bacteria	Bacteroidota	Weeksella	0	0	0	0	0	0	0	0	0	0.5	0	0	0	0	0	0	0	0	0	0	0	0	0	0	0	0	0
Bacteria	Bacteroidota	YIM-102668	0	0	0	0	0	0	0	0	0	0	0	0	0	0	0	0	0	0	0	0	0	0	0	0	0	0	0
Bacteria	Bacteroidota	A37T11	0	0	0	0	0	0	0	0	0	0	1	0	0	0	0	0	0	0	0	0	0	0	0	0	0	0	0
Bacteria	Bacteroidota	Anseongella	1	0	0	0	0	0	0	0	0	1	0	0	0	0	1	0	0	0	1	0	0	0	0	0	0	0	0
Bacteria	Bacteroidota	Arcticibacter	0.333333	0	0	0	0	0	0	0	0	0.666667	0	0	0	0	0	0	0	0	0	0	0	0	0	0	0	0	0
Bacteria	Bacteroidota	Daejeonella	0.333333	0	0	0.333333	0	0	0	0	0	0	0	0	0	0	0	0	0	0	0	0.333333	0	0	0	0	0	0	0
Bacteria	Bacteroidota	Mucilaginibacter	0.135135	0.027027	0.108108	0.182432	0	0	0	0	0	0.22973	0.216216	0	0	0.027027	0.0810811	0	0.283784	0	0.114865	0.0540541	0	0.027027	0	0	0	0	0
Bacteria	Bacteroidota	Olivibacter	0	0	0	1	0	0	0	0	0	0	0	0	0	0	0	0	0	0	0	0	0	0	0	0	0	0	0
Bacteria	Bacteroidota	Parapedobacter	0.25	0.25	0	0	0	0	0	0	0	0.5	0	0	0.25	0	0	0	0.25	0	0.25	0	0	0	0	0	0	0	0
Bacteria	Bacteroidota	Pedobacter	0.136752	0.0128205	0.0128205	0.0512821	0	0	0	0	0	0.303419	0.141026	0	0	0.042735	0.00641026	0	0.358974	0	0.153846	0.0384615	0	0.0128205	0	0	0	0	0
Bacteria	Bacteroidota	Pedobacter_B	0	0	0	0	0	0	0	0	0	0	0	0	0	0	0	0	0	0	0	0	0	0	0	0	0.5	0	0
Bacteria	Bacteroidota	Pedobacter_C	0.25	0	0	0	0	0	0	0	0	0.5	0.25	0	0	0	0	0	0.75	0	0	0.25	0	0	0	0	0	0	0
Bacteria	Bacteroidota	Pelobium	0	0	0	0.5	0	0	0	0	0	0.25	0.25	0	0	0	0	0	0.25	0	0	0	0	0.25	0	0	0	0.25	0
Bacteria	Bacteroidota	Pseudopedobacter	0.333333	0	0	0.333333	0	0	0	0	0	0.333333	0	0	0	0	0	0	0	0	0	0	0	0	0	0	0	0	0
Bacteria	Bacteroidota	Pseudosphingobacterium	0	0.333333	0	0.5	0	0	0	0	0	0.166667	0.333333	0	0	0	0	0	0.166667	0	0	0	0	0	0	0	0	0	0
Bacteria	Bacteroidota	Solitalea	0	0	0	0	0	0	0	0	0	0	0.333333	0	0	0	0	0	0	0	0	0.333333	0	0.333333	0	0	0	0	0
Bacteria	Bacteroidota	Sphingobacterium	0.120614	0.0131579	0.0131579	0.127193	0	0	0	0.00877193	0.0131579	0.289474	0.00877193	0	0	0.0526316	0	0	0.225877	0	0.105263	0.0416667	0	0	0	0	0.0263158	0	0
Bacteria	Bacteroidota	Chlorobaculum	0	0	0	0	0	0	0	0	0	0.4	0.2	0	0	0	0	0	0.2	0	0.2	0	0	0.2	0	0	0	0	0
Bacteria	Bacteroidota	Chlorobium	0.111111	0	0	0	0	0	0	0	0	0	0.0555556	0	0.222222	0.037037	0	0	0.444444	0	0	0	0	0.611111	0	0	0	0	0
Bacteria	Bacteroidota	Chlorobium_A	0	0	0	0	0	0	0	0	0	0.333333	0	0	0.333333	0	0	0	0	0	0	0	0	0.333333	0	0	0	0	0
Bacteria	Bacteroidota	Prosthecochloris	0	0	0	0	0	0	0	0	0	0.125	0	0	0	0	0	0	0	0	0	0	0	0.625	0	0	0	0	0
Bacteria	Bacteroidota	Chloroherpeton	0	0	0	0	0	0	0	0	0	0	0	0	0	0	0	0	0	0	0	0	0	0	0	0	0	0	0
Bacteria	Bacteroidota	Ignavibacterium	0	0	0	0	0	0	0	0	0	0	0	0	1	0	0	0	0	0	0	0	0	0	0	0	0	0	0
Bacteria	Bacteroidota	Melioribacter	0	0	0	0	0	0	0	0	0	0	0	0	0	0	0	0	0	0	0	0	0	0	0	0	0	0	0
Bacteria	Bacteroidota	Kryptonium	0	0	0	0	0	0	0	0	0	0	0	0	0.166667	0	0	0	0	0	0	0	0	0	0	0	0	0	0
Bacteria	Bacteroidota	Aliifodinibius	0	0	0	0.5	0	0	0	0	0	0.5	0	0	0	0	0	0	0	0	0	0	0	0	0	0	0	0	0
Bacteria	Bacteroidota	Balneola	0.5	0	0	0	0	0	0	0	0	0	0	0	0	0	0	0	0	0	0	0	0	0	0	0	0	0	0
Bacteria	Bacteroidota	Gracilimonas	0	0	0	0.333333	0	0	0	0	0	0	0	0	0	0	0	0	0	0	0.333333	0	0	0	0	0	0	0	0
Bacteria	Bacteroidota	QGGB01	1	0	0	0	0	0	0	0	0	0	0	0	0	0	0	0	0	0	0	0	0	0	0	0	0	0	0
Bacteria	Bacteroidota	Rhodohalobacter	0	0	0	0.5	0	0	0	0	0	0	0	0	0	0	0	0	0	0	0	0	0	0	0	0	0	0	0
Bacteria	Bacteroidota	SW132	0	0	0	0	0	0	0	0	0	1	0	0	0	0	0	0	0	0	1	0	0	0	0	0	0	1	0
Bacteria	Bacteroidota	Cyclonatronum	0	0	0	0	0	0	0	0	0	0	0	0	0	0	0	0	1	0	0	0	0	0	0	0	0	0	0
Bacteria	Bacteroidota	MEBICO9517	0	0	0	0	0.5	0	0	0	0	0	0	0	0.5	0	0	0	0	0	0	0	0	0	0	0	0	0	0
Bacteria	Bacteroidota	Rhodothermus	0	0	0	0	0	0	0	0	0	0	0	0	0.5	0	0	0	0	0	0	0	0	0	0	0	0	0	0
Bacteria	Bacteroidota	Rubricoccus	0	0	1	0	0	0	0	0	0	0	0	0	0	0	0	0	0	0	0	0	0	0	0	0	0	0	0
Bacteria	Bacteroidota	Rubrivirga	0	0	0	0	0	0	0	0	0	0	0	0	0	0	0	0	0	0	0.5	0	0	0	0	0	0	0	0
Bacteria	Bacteroidota	Longibacter	0	0	0	0	0	0	0	0	0	0	0	0	0	0	0	0	0	0	0	0	0	0	0	0	0	0	0
Bacteria	Bacteroidota	Longimonas	0	0	0	0	0	0	0	0	0	0	0	0	0	0	0	0	0	0	0	1	0	0	0	0	0	0	0
Bacteria	Bacteroidota	Salinibacter	0	0	0	0	0	0	0	0	0	0.2	0	0	0	0	0	0	0.333333	0	0	0	0	0	0	0	0	0	0
Bacteria	Bacteroidota	Salinivenus	0.333333	0	0	0	0	0	0	0	0	0	0	0	0	0	0	0	0	0	0	0	0	0	0	0	0	0	0
Bacteria	Bacteroidota	Salisaeta	0	0	0	0	0	0	0	0	0	0	0	0	0	0	0	0	0	0	0	0	0	0	0	0	0	0	0
Bacteria	Bdellovibrionota	Bacteriovorax	0.666667	0	0	0	0	0	0	0	0	0	0	0	0	0	0	0	0.666667	0	0	0	0	0	0	0	0	0	0
Bacteria	Bdellovibrionota	BSW11-IV	0	0	0	0	0	0	0	0	0	0	0	0	0	0	0	0	0	0	0	0	0	0	0	0	0	0	0
Bacteria	Bdellovibrionota	DB6-IX	0.0666667	0	0	0	0	0	0	0	0	0.266667	0	0	0	0	0.0666667	0	0	0	0	0	0	0	0	0	0	0	0
Bacteria	Bdellovibrionota	Halobacteriovorax	0	0	0	0.5	0	0	0	0	0	0	0	0	0	0	0	0	0	0	0	0	0	0	0	0	0	0	0
Bacteria	Bdellovibrionota	Bdellovibrio	0	0	0	0	0	0	0	0	0	0.25	0	0	0.1	0	0	0	0	0	0	0	0	0	0	0	0	0	0
Bacteria	Bdellovibrionota	Pseudobdellovibrio	0	0	0	0	0	0	0	0	0	0	0	0	0	0	0	0	1	0	0	0	0	1	0	0	0	0	0
Bacteria	Bdellovibrionota	Oligoflexus	0	0	0	0	0	0	0	0	0	0	0	0	0	0	0	0	0	0	0	0	0	0	0	0	0	0	0
Bacteria	Bdellovibrionota	Pseudobacteriovorax	0	0	0	0	0	0	0	0	0	0	0	0	0	0	0	0	0	0	0	0	0	0	0	0	0	0	0
Bacteria	Bdellovibrionota	Silvanigrella	0	0	0	0	0	0	0	0	0	0	0	0	0	0	0	0	0	0	0	0	0	0	0	0	0	0.5	0
Bacteria	Bipolaricaulota	Bipolaricaulis	0	0	0	0	0	0	0	0	0	0	0	0	1	0	0	0	0	0	0	0	0	0	0	0	0	0	0
Bacteria	Caldisericota	Caldisericum	0	0	0	0	0	0	0	0	0	0	0	0	0	0	0	0	0	0	0	0	0	0	0	0	0	0	0
Bacteria	Caldisericota	Cryosericum	0.25	0	0	0	0	0	0	0	0	0	0	0	0	0	0	0	0	0	0	0	0	0	0	0	0	0	0
Bacteria	Calditrichota	Caldithrix	0	0	0	0	0	0	0	0	0	0	0	0	0	0	0	0	0	0	0	0	0	0	0	0	0	0	0
Bacteria	Campylobacterota	Aliarcobacter	0.0534392	0.0026455	0	0.0238095	0	0	0	0	0	0.185209	0.0221366	0	0	0.00544662	0.059944	0	0.323771	0	0.0923514	0	0	0	0	0	0.0266106	0.0238095	0
Bacteria	Campylobacterota	Arcobacter	0	0	0	0	0	0	0	0	0	0.5	0	0	0	0	0	0	0.5	0	0	0	0	0	0	0	0	0	0
Bacteria	Campylobacterota	Halarcobacter	0	0	0	0	0	0	0	0	0	0	0.229167	0	0	0.125	0	0	0.666667	0	0	0	0	0	0	0	0	0	0
Bacteria	Campylobacterota	Malaciobacter	0	0	0	0.166667	0	0	0	0	0	0.357143	0.0238095	0	0	0.0793651	0	0.0238095	0.5	0	0	0	0	0	0	0	0	0	0
Bacteria	Campylobacterota	Poseidonibacter	0.166667	0	0	0	0	0	0	0	0	0	0.333333	0	0	0.5	0.166667	0	0.666667	0	0.166667	0	0	0.333333	0	0	0	0	0
Bacteria	Campylobacterota	UBA4036	0	0	0	0	0	0	0	0	0	0	0	0	0	0	0	0	0	0	0	0	0	0	0	0	0	0	0
Bacteria	Campylobacterota	Campylobacter	0	0	0	0	0	0	0	0	0	0	0	0	0	0	0	0	0	0	0	0	0	0	0	0	0	0.0567081	0
Bacteria	Campylobacterota	Campylobacter_A	0.0336538	0	0	0.00390625	0	0	0	0	0	0	0.105097	0	0	0.0351562	0	0	0.015625	0	0	0.00240385	0	0	0	0	0	0	0
Bacteria	Campylobacterota	Campylobacter_B	0.0833333	0	0	0	0	0	0	0	0	0.125	0.145833	0	0	0.125	0	0	0.0416667	0	0	0	0	0	0	0	0	0	0
Bacteria	Campylobacterota	Campylobacter_D	0.159067	0	0	0	0	0	0	0	0	0.00486782	0.0752018	0	0	0.00346411	0	0	0	0	0	0	0	0	0	0	0	0.00642726	0
Bacteria	Campylobacterota	Helicobacter	0.0666667	0	0	0	0	0	0	0	0	0	0	0	0	0.10038	0	0	0	0	0	0	0	0	0	0	0	0	0
Bacteria	Campylobacterota	Helicobacter_A	0	0	0	0	0	0	0	0	0	0	0.111111	0	0	0	0	0	0	0	0	0	0	0	0	0	0	0	0
Bacteria	Campylobacterota	Helicobacter_B	0	0	0	0	0	0	0	0	0	0	0	0	0	0	0	0	0	0	0	0	0	0	0	0	0	0	0
Bacteria	Campylobacterota	Helicobacter_C	0.222222	0	0	0	0	0	0	0	0	0	0.0555556	0	0	0	0	0	0	0	0	0	0	0	0	0	0	0	0
Bacteria	Campylobacterota	Helicobacter_D	0.132937	0	0	0	0	0	0	0	0	0	0.0416667	0	0	0	0	0	0	0	0	0	0	0	0	0	0	0.166667	0
Bacteria	Campylobacterota	Helicobacter_E	0.19697	0	0	0	0	0	0	0	0	0	0	0	0	0	0	0	0	0	0	0	0	0	0	0	0	0	0
Bacteria	Campylobacterota	Helicobacter_F	0.1	0	0	0	0	0	0	0	0	0	0	0	0	0	0	0	0	0	0	0	0	0	0	0	0	0	0
Bacteria	Campylobacterota	Helicobacter_G	0	0	0	0	0	0	0	0	0	0	0	0	0	0	0	0	0	0	0	0	0	0	0	0	0	0	0
Bacteria	Campylobacterota	Helicobacter_H	0	0	0	0	0	0	0	0	0	0	0	0	0	0.0833333	0	0	0	0	0	0	0	0	0	0	0	0	0
Bacteria	Campylobacterota	Helicobacter_I	0	0	0	0	0	0	0	0	0	0	0	0	0	0	0	0	0	0	0	0	0	0	0	0	0	0	0
Bacteria	Campylobacterota	Helicobacter_J	0	0	0	0	0	0	0	0	0	0	0	0	0	0	0	0	0	0	0	0	0	0	0	0	0	0	0
Bacteria	Campylobacterota	NHYM01	0	0	0	0	0	0	0	0	0	0	0	0	0	0	0	0	0	0	0	0	0	0	0	0	0	0	0
Bacteria	Campylobacterota	NHYN01	0	0	0	0	0	0	0	0	0	0	0	0	0	0	0	0	0	0	0	0	0	0	0	0	0	0	0
Bacteria	Campylobacterota	Wolinella	0	0	0	0	0	0	0	0	0	0	0	0	0	0	0	0	0	0	0	0	0	0	0	0	0	0	0
Bacteria	Campylobacterota	Hydrogenimonas	0	0	0	0	0	0	0	0	0	0	0	0	0	0	0	0	1	0	0	0	0	0	0	0	1	0	0
Bacteria	Campylobacterota	Nitratiruptor	0	0	0	0	0	0	0	0	0	0	0	0	0	0	0	0	0	0	0	0	0	0	0	0	0	0	0
Bacteria	Campylobacterota	Sulfuricurvum	0	0	0	0	0	0	0	0	0	0	0	0	0	0	0	0	0	0	0	0	0	0	0	0	0	0.5	0
Bacteria	Campylobacterota	Sulfurimonas	0.2	0	0	0	0	0	0	0	0	0	0	0	0	0.2	0	0	0.4	0	0	0	0	0	0	0	0	0	0
Bacteria	Campylobacterota	Sulfurospirillum	0	0	0	0.111111	0	0	0	0	0	0	0.222222	0	0	0	0	0	0.611111	0	0	0.111111	0	0	0	0	0	0	0
Bacteria	Campylobacterota	Sulfurospirillum_A	0	0	0	0	0	0	0	0	0	1	0	0	0	0	0	0	1	0	0	0	0	0	0	0	0	0	0
Bacteria	Campylobacterota	Nitratifractor	0	0	0	0	0	0	0	0	0	0	0	0	0	0	0	0	0	0	1	0	0	0	0	0	0	0	0
Bacteria	Campylobacterota	Sulfurovum	0	0	0	0	0	0	0	0	0	0	0	0	0	0	0	0	0	0	0	0	0	0	0	0	0	0	0
Bacteria	Campylobacterota	Caminibacter	0	0	0	0	0	0	0	0	0	0	0	0	0	0	0	0	0	0	0	0	0	0	0	0	0	0	0
Bacteria	Campylobacterota	Cetia	0	0	0	0	0	0	0	0	0	0	0	0	0	0	0	0	1	0	0	0	0	0	0	0	0	0	0
Bacteria	Campylobacterota	Lebetimonas	0	0	0	0	0	0	0	0	0	0	0	0	0	0	0	0	0	0	0	0	0	0	0	0	0	0	0
Bacteria	Campylobacterota	Nautilia	0	0	0	0	0	0	0	0	0	0	0	0	0	0	0	0	0	0	0	0	0	0	0	0	0	0	0
Bacteria	Campylobacterota	Desulfurella	0	0	0	0	0	0	0	0	0	0	0	0	0	0	0	0	0	0	0	0	0	0	0	0	0	0	0
Bacteria	Campylobacterota	Hippea	0	0	0	0	0	0	0	0	0	0	0	0	0	0	0	0	0	0	0	0	0	0	0	0	0	0	0
Bacteria	Campylobacterota	Hippea_A	1	0	0	0	0	0	0	0	0	0	0	0	0	0	0	0	0	0	0	0	0	0	0	0	0	0	0
Bacteria	Chloroflexota	Anaerolinea	0	0	0	0	0	0	0	0	0	0	0	0	0	0	0	0	0	0	0	0	0	0	0	0	0	0	0
Bacteria	Chloroflexota	Bellilinea	0	0	0	0	0	0	0	0	0	1	0	0	0	0	0	0	0	0	0	0	0	0	0	0	0	0	0
Bacteria	Chloroflexota	Brevefilum	1	0	0	0	0	0	0	0	0	0	0	0	0	0	0	0	0	0	0	0	0	0	0	0	0	0	0
Bacteria	Chloroflexota	Flexilinea	0.5	0.5	0	0	0	0	0	0	0	0	0	0	0	0	0	0	0	0	0	0	0	0	0	0	0	0	0
Bacteria	Chloroflexota	Leptolinea	0	0	0	0	0	0	0	0	0	0	0	0	0	0	0	0	0	0	0	0	0	0	0	0	0	0	0
Bacteria	Chloroflexota	Levilinea	0	0	0	0	0	0	0	0	0	0	0	0	0	0	0	0	0	0	0	0	0	0	0	0	0	0	0
Bacteria	Chloroflexota	Longilinea	0	0	0	0	0	0	0	0	0	1	0	0	0	0	0	0	0	0	0	0	0	0	0	0	0	0	0
Bacteria	Chloroflexota	Ornatilinea	0	0	0	0	0	0	0	0	0	0	0	0	1	0	0	0	0	0	0	0	0	0	0	0	0	0	0
Bacteria	Chloroflexota	Pelolinea	0	0	0	1	0	0	0	0	0	0	0	0	0	0	0	0	0	0	0	0	0	0	0	0	0	0	0
Bacteria	Chloroflexota	Thermanaerothrix	0	0	0	0	0	0	0	0	0	0	0	0	0	0	0	0	0	0	0	0	0	0	0	0	0	0	0
Bacteria	Chloroflexota	Ardenticatena	0	0	0	0	0	0	0	0	0	0	0	0	0	0	0	0	0	0	0	0	0	0	0	0	0	0	0
Bacteria	Chloroflexota	Caldilinea	0	0	0	0	0	0	0	0	0	0	0	0	0	0	0	0	0	0	0	0	0	0	0	0	0	0	0
Bacteria	Chloroflexota	Litorilinea	0	0	0	0	0	0	0	0	0	0	0	0	0	0	0	0	0	0	0	0	0	0	0	0	0	0	0
Bacteria	Chloroflexota	Promineofilum	0	0	0	0	0	0	0	0	0	0	0	0	0	0	0	0	0	0	0	0	0	0	0	0	0	0	0
Bacteria	Chloroflexota	MO-CFX2	0	0	0	0	0	0	0	0	0	0	0	0	0	0	0	0	0	0	0	0	0	0	0	0	0	0	0
Bacteria	Chloroflexota	Thermoflexus	0	0	0	0	0	0	0	0	0	0	0	0	1	0	0	0	0	0	0	0	0	0	0	0	0	0	0
Bacteria	Chloroflexota	Chloroflexus	0	0	0	0	0	0	0	0	0.2	0	0	0	0.2	0	0	0	0	0	0	0	0	0	0	0	0	0	0
Bacteria	Chloroflexota	Chloroploca	0	0	0	0	0	0	0	0	0	0	0	0	0.666667	0	0	0	0.333333	0	0.333333	0	0	0.666667	0	0	0	0	0
Bacteria	Chloroflexota	Oscillochloris	0.333333	0	0	0	0	0	0	0	0	0.333333	0	0	0	0	0	0	0.333333	0	0	0	0	0.666667	0	0	0	0	0
Bacteria	Chloroflexota	Viridilinea	0	0	0	0	0	0	0	0	0	1	0	0	1	0	0	0	0	0	0	0	0	1	0	0	0	0	0
Bacteria	Chloroflexota	Herpetosiphon	1	0	0	0	0	0	0	0	0	0	0	0	0	0	0	0	0	0	0	0	0	0.5	0	0	0	0	0
Bacteria	Chloroflexota	JKG1	0	0	0	0	0	0	0	0	0	0	0	0	0	0	0	0	0	0	0	0	0	0	0	0	0	0	0
Bacteria	Chloroflexota	Roseiflexus	0	0	0	0	0	0	0	0	0	0	0	0	0	0	0	0	0	0	0	0	0	0	0	0	0	0	0
Bacteria	Chloroflexota	Thermobaculum	0	0	0	0	0	0	0	0	0	0	0	0	1	0	0	0	0	0	0	0	0	0	0	0	0	0	0
Bacteria	Chloroflexota	Nitrolancea	1	0	0	0	0	0	0	0	0	0	0	0	0	0	0	0	0	0	0	0	0	0	0	0	0	0	0
Bacteria	Chloroflexota	Sphaerobacter	0	0	0	0	0	0	0	0	0	0	0	0	0	0	0	0	0	0	0	0	0	0	0	0	0	0	0
Bacteria	Chloroflexota	Thermomicrobium	0	0	0	0	0	0	0	0	0	0	0	0	0	0	0	0	0	0	0	0	0	0	0	0	0	0	0
Bacteria	Chloroflexota	Thermorudis	0	0	0	0	0	0	0	0	0	0	0	0	0	0	0	0	0	0	0	0	0	0	0	0	0	0	0
Bacteria	Chloroflexota	Dehalococcoides	0	0.0666667	0	0	0	0	0	0	0	0.1	0.111905	0	0.133333	0.0166667	0	0	0	0	0.0666667	0	0	0	0	0	0	0	0
Bacteria	Chloroflexota	Dehalogenimonas	0.5	0	0	0	0	0	0	0	0	0	0.25	0	0	0	0	0	0	0	0	0	0	0	0	0	0	0	0
Bacteria	Chloroflexota	G233	0	0	0	0	0	0	0	0	0	0	0	0	1	0	0	0	0	0	0	0	0	0	0	0	0	0	0
Bacteria	Chloroflexota	Dictyobacter	0	0	0	0	0	0	0	0	0	0	0.5	0	0	0	0	0	0	0	0	0	0	0.5	0.5	0	0	0	0
Bacteria	Chloroflexota	Ktedonobacter	0	0	0	0	0	0	0	0	0	0	0	0	0	0	0	0	0	0	0	0	0	0	1	0	0	0	0
Bacteria	Chloroflexota	SCAWS-G2	0	0	0	0	0	0	0	0	0	0	0	0	1	0	0	0	0	0	0	0	0	0	0	0	0	0	0
Bacteria	Chloroflexota	Tengunoibacter	0	0	0	0	0	0	0	0	0	0	0	0	0	0	0	0	1	0	0	0	0	0	1	0	0	0	0
Bacteria	Chloroflexota	Thermogemmatispora	0	0	0	0	0	0	0	0	0	0	0	0	1	0	0	0	0	0	0	0	0	0.333333	0	0	0	0	0
Bacteria	Chloroflexota	Thermosporothrix	0	0	0	0	0	0	0	0	0	0	0	0	1	0	0	0	0	0	0	0	0	0	0	0	0	0	0
Bacteria	Chrysiogenetota	Chrysiogenes	0	0	0	0	0	0	0	0	0	0	0	0	0	0	0	0	1	0	0	0	0	0	0	0	0	0	0
Bacteria	Chrysiogenetota	Desulfurispirillum	1	0	0	0	0	0	0	0	0	0	0	0	0	0	0	0	0	0	0	0	0	0	0	0	0	0	0
Bacteria	Cloacimonadota	Cloacimonas	0	0	0	0	0	0	0	0	0	1	0	0	0	0	0	0	0	0	0	0	0	0	0	0	0	0	0
Bacteria	Cloacimonadota	Syntrophosphaera	0	0	0	0	0	0	0	0	0	0	0	0	0	0	0	0	0	0	0	0	0	0	0	0	0	0	0
Bacteria	Coprothermobacterota	Coprothermobacter	0	0	0	0	0	0	0	0	0	0	0	0	0	0	0	0	0	0	0	0	0	0	0	0	0	0	0
Bacteria	Cyanobacteria	CACIAM-69d	0	0	0	0	0	0	0	0	0	0	0	0	0	0	0	0	1	0	0	0	0	0	0	0	0	0	0
Bacteria	Cyanobacteria	Chamaesiphon	0	0	0	0	0	0	0	0	0	0	0	0	0	0	0	0	0	0	0	0	0	0	0	0	0	0	0
Bacteria	Cyanobacteria	Crinalium	0	0	0	0	0	0	0	0	0	0	0	0	0	0	0	0	0	0	0	0	0	0	0	0	0	0	0
Bacteria	Cyanobacteria	Merismopedia	0	0	0	0	0	0	0	0	0	0	0	0	1	0	0	0	0	0	0	0	0	0	0	0	0	0	0
Bacteria	Cyanobacteria	Aliterella	0	0.333333	0	0	0	0	0	0	0	0	0	0	0	0	0	0	0	0	0.666667	0	0	0	0	0	0	0	0
Bacteria	Cyanobacteria	Chroococcidiopsis	0.4	0	0	0	0	0	0	0	0	0	0	0	0.4	0	0	0	0	0	0	0	0	0	0	0	0	0	0
Bacteria	Cyanobacteria	Chroogloeocystis	0.2	0.4	0	0	0	0	0	0	0	0	0	0	0	0	0	0	0	0	0	0	0	0	0	0	0	0	0
Bacteria	Cyanobacteria	Coleofasciculus	1	0	0	0	0	0	0	0	0	0	0	0	0	0	0	0	1	0	0	0	0	0	0	0	0	0	0
Bacteria	Cyanobacteria	Moorea	0.444444	0	0	0	0	0	0	0	0	0	0	0	0	0	0	0	0	0	0	0	0	0	0	0	0	0	0
Bacteria	Cyanobacteria	PCC7113	0	0	0	0	0	0	0	0	0	0	0	0	0	0	0	0	1	0	0	0	0	0	0	0	0	0	0
Bacteria	Cyanobacteria	Cyanobacterium	0	0	0	0	0	0	0	0	0	0	0	0	0	0	0	0	0	0	0	0	0	0	0	0	0	0	0
Bacteria	Cyanobacteria	Geminocystis	0.375	0	0	0	0	0	0	0	0	0	0	0	0.25	0	0	0	0	0	0.25	0	0	0	0	0	0	0	0
Bacteria	Cyanobacteria	Limnothrix	0	0	0	0	0	0	0	0	0	0.1	0	0	0	0	0	0	0	0	0.0222222	0	0	0	0	0	0	0	0
Bacteria	Cyanobacteria	Desertifilum	0	0	0	0	0	0	0	0	0	0	0	0	0	0	0	0	1	0	0	0	0	0	0	0	0	0	0
Bacteria	Cyanobacteria	Geitlerinema	0	0	0	0	0	0	0	0	0	0	0	0	0	0	0	0	1	0	1	0	0	0	0	0	0	0	0
Bacteria	Cyanobacteria	Phormidium_A	0.5	0	0	0	0	0	0	0	0	0	0	0	0	0	0	0	0	0	0	0	0	0	0	0	0	0	0
Bacteria	Cyanobacteria	PCC-9228	0	0	0	0	0	0	0	0	0	0	0	0	0	0	0	0	0	0	0	0	0	0	0	0	0	0	0
Bacteria	Cyanobacteria	Gloeocapsa	0	0	0	0	0	0	0	0	0	0	0	0	0	0	0	0	0	0	0	0	0	0	0	0	0	0	0
Bacteria	Cyanobacteria	Aphanothece_A	1	0	0	0	0	0	0	0	0	0	0	0	0	0	0	0	1	0	0	0	0	0	0	0	0	0	0
Bacteria	Cyanobacteria	Aphanothece_B	0	0	0	0	0	0	0	0	0	0	0	0	0	0	0	0	0	0	0	0	0	0	0	0	0	0	0
Bacteria	Cyanobacteria	Atelocyanobacterium	0	0	0	0	0	0	0	0	0	0	0	0	0	0	0	0	0	0	0	0	0	0	0	0	0	0	0
Bacteria	Cyanobacteria	Crocosphaera	0	0	0	0	0	0	0	0	0	0	0	0	0	0	0	0	0	0	0.2	0	0	0	0	0	0	0	0
Bacteria	Cyanobacteria	Gloeothece	0	0	0	0	0	0	0	0	0	0.5	0	0	0	0	0	0	0.5	0	0	0	0	0.5	0	0	0	0	0
Bacteria	Cyanobacteria	Hydrococcus	0	0	0	0	0	0	0	0	0	0	0	0	0	0	0	0	0.5	0	0	0	0	0	0	0	0	0	0
Bacteria	Cyanobacteria	Microcystis	0.0452381	0	0	0	0	0	0	0	0	0	0	0	0.132143	0	0	0	0.888889	0	0	0	0	0	0	0	0	0	0
Bacteria	Cyanobacteria	Rippkaea	0.25	0	0	0	0	0	0	0	0	0	0	0	0	0	0	0	0.375	0	0	0	0	0	0	0	0	0	0
Bacteria	Cyanobacteria	Synechocystis	0	0	0	0	0	0	0	0	0	0	0	0	0	0	0	0	0	0	0	0	0	0	0	0	0	0	0
Bacteria	Cyanobacteria	Anabaena	0	0	0	0	0	0	0	0	0	0	0	0	0	0	0	0	1	0	0	0	0	0	0	0	0	0	0
Bacteria	Cyanobacteria	Anabaena_A	1	0	0	0	0	0	0	0	0	0	0	0	0	0	0	0	1	0	1	0	0	0	0	0	0	0	0
Bacteria	Cyanobacteria	Anabaenopsis	0.5	0	0	0	0	0	0	0	0	0	0	0	0	0	0	0	0.25	0	0.5	0	0	0	0	0	0	0	0
Bacteria	Cyanobacteria	Aphanizomenon_A	0	0	0	0	0	0	0	0	0	0	0	0	0.333333	0	0	0	1	0	0.333333	0	0	0	0	0	0	0	0
Bacteria	Cyanobacteria	Aulosira	0.25	0	0	0.125	0	0	0	0	0	0	0.0625	0	0.125	0	0	0	0.625	0	0.0625	0	0	0	0	0	0	0	0
Bacteria	Cyanobacteria	Calothrix	0.125	0.125	0	0.125	0	0	0	0	0.125	0	0	0	0	0	0	0	0.75	0	0.25	0	0	0	0	0	0	0	0
Bacteria	Cyanobacteria	Calothrix_A	0	0	0	0	0	0	0	0	0	0	0	0	0	0	0	0	0	0	0	0	0	0	0	0	0	0	0
Bacteria	Cyanobacteria	Chlorogloeopsis	0	0	0	0	0	0	0	0	0	0	0	0	0	0	0	0	0	0	0	0	0	0	0	0	0	0	0
Bacteria	Cyanobacteria	Cuspidothrix	0	0	0	0	0	0	0	0	0	0	0	0	0	0	0	0	1	0	0	0	0	0	0	0	0	0	0
Bacteria	Cyanobacteria	Cylindrospermum	0	0	0	1	0	0	0	0	0	1	0	0	0	0	0	0	1	0	1	0	0	0	0	0	0	0	0
Bacteria	Cyanobacteria	Dolichospermum	0	0	0	0	0	0	0	0	0	0	0	0	0.5	0	0	0	1	0	0.5	0	0	0	0	0	0	0	0
Bacteria	Cyanobacteria	Dolichospermum_A	0	0	0	0	0	0	0	0	0	0	0	0	0	0	0	0	1	0	0	0	0	0	0	0	0	0	0
Bacteria	Cyanobacteria	Fischerella	0	0	0	0	0	0	0	0	0.0714286	0	0	0	0.202765	0	0	0	0.047619	0	0	0	0	0	0	0	0	0	0
Bacteria	Cyanobacteria	Fortiea	0	0	0	0	1	0	0	0	0	0	0	0	0	0	0	0	0	0	0	0	0	0	0	0	0	0	0
Bacteria	Cyanobacteria	HT-58-2	0	0	0	0	0	0	0	0	0	0	0	0	1	0	0	0	1	0	0	0	0	0	0	0	0	0	0
Bacteria	Cyanobacteria	LE011-02	0	0	0	0	0	0	0	0	0	0	0	0	0	0	0	0	1	0	0	0	0	0	0	0	0	0	0
Bacteria	Cyanobacteria	Mastigocladopsis	0	0	0	0	0	0	0	0	0	0	0	0	0	0	0	0	1	0	0	0	0	0	0	0	0	0	0
Bacteria	Cyanobacteria	Mastigocoleus	0	0	0	0	0	0	0	0	0	0	0	0	0	0	0	0	1	0	0	0	0	0	0	0	0	0	0
Bacteria	Cyanobacteria	Nodularia	0	0.5	0	0	0	0	0	0	0.125	0.5	0	0	0	0	0	0	1	0	0	0	0	0	0	0	0	0	0
Bacteria	Cyanobacteria	Nostoc	0.333333	0.0512821	0.025641	0	0	0	0	0	0.25641	0	0	0	0.153846	0	0	0	0.487179	0	0.0769231	0	0	0	0	0	0	0	0
Bacteria	Cyanobacteria	Nostoc_B	0	0	0	0	0	0	0	0	0	0	0	0	0	0	0	0	1	0	1	0	0	0	0	0	0	0	0
Bacteria	Cyanobacteria	Nostoc_C	0	0	0	0	0	0	0	0	0	0	0	0	0	0	0	0	0	0	0	0	0	0	0	0	0	0	0
Bacteria	Cyanobacteria	PCC-7507	0	0	0	0	0	0	0	0	0	0	0	0	0	0	0	0	0	0	0	0	0	0	0	0	0	0	0
Bacteria	Cyanobacteria	Raphidiopsis	0	0	0	0	0	0	0	0	0	0	0	0	0.0222222	0	0	0	0	0	0	0	0	0	0	0	0	0	0
Bacteria	Cyanobacteria	Richelia	0	0	0	0	0	0	0	0	0	0	0	0	0	0	0	0	0	0	0	0	0	0	0	0	0	0	0
Bacteria	Cyanobacteria	Rivularia	0	0.5	0	0	0	0	0	0	0.5	0	0	0	0	0	0	0	1	0	0	0	0	0	0	0	0	0	0
Bacteria	Cyanobacteria	Scytonema	0	0	0	0	0	0	0	0	0	0	0	0	0	0	0	0	1	0	0	0	0	0	0	0	0	0	0
Bacteria	Cyanobacteria	Scytonema_A	0	0	0	0	0	0	0	0	0	0	0	0	0	0	0	0	1	0	0	0	0	0	0	0	0	0	0
Bacteria	Cyanobacteria	Scytonema_B	0	0	0	0	0	0	0	0	0	0	0	0	0	0	0	0	0	0	0	0	0	0	0	0	0	0	0
Bacteria	Cyanobacteria	Sphaerospermopsis	0	0	0	0	0	0	0	0	0	0	0	0	0	0	0	0	1	0	0	0	0	0	0	0	0	0	0
Bacteria	Cyanobacteria	Tolypothrix_A	0	0	0	0	0	0	0	0	0	0	0	0	0	0	0	0	1	0	0	0	0	0	0	0	0	0	0
Bacteria	Cyanobacteria	Tolypothrix_B	0.666667	0	0	0.333333	0	0	0	0	0	0	0	0	0.333333	0	0	0	1	0	0	0	0	0	0	0	0	0	0
Bacteria	Cyanobacteria	Tolypothrix_C	0	0	0	0	0	0	0	0	0	0	0	0	0	0	0	0	0	0	0	0	0	0	0	0	0	0	0
Bacteria	Cyanobacteria	Trichormus	0.0833333	0	0	0.166667	0	0	0	0	0	0	0	0	0.166667	0	0	0	0	0	0	0.111111	0	0	0	0	0	0	0
Bacteria	Cyanobacteria	Trichormus_A	0	0	0	0	0	0	0	0	0	0	0	0	0	0	0	0	0.5	0	0	0	0	0	0	0	0	0	0
Bacteria	Cyanobacteria	Trichormus_B	0	0	0	0	0	0	0	0	0	0	0	0	0	0	0	0	0	0	0	0	0	0	0	0	0	0	0
Bacteria	Cyanobacteria	Oscillatoria	0	0	0	0	0	0	0	0	1	0	0	0	0	0	0	0	1	0	1	0	0	0	0	0	0	0	0
Bacteria	Cyanobacteria	Planktothricoides	0	0	0	0	0	0	0	0	0	0	0	0	0	0	0	0	1	0	1	0	0	0	0	0	0	0	0
Bacteria	Cyanobacteria	PCC-10802	0	0	0	0	0	0	0	0	0	0	0	0	0	0	0	0	1	0	0	0	0	0	0	0	0	0	0
Bacteria	Cyanobacteria	Arthrospira	0	0	0	0	0	0	0	0	0	0	0	0	0.733333	0	0	0	0.833333	0	0	0	0	0	0	0	0	0	0
Bacteria	Cyanobacteria	Kamptonema	0	0	0	0	0	0	0	0	0	0	0	0	0	0	0	0	1	0	0	0	0	0	0	0	0	0	0
Bacteria	Cyanobacteria	Lyngbya	0	0	0	0	0	0	0	0	0	0	0	0	0.333333	0	0	0	0	0	0	0	0	0	0	0	0	0	0
Bacteria	Cyanobacteria	Microcoleus	0.25	0	0	0	0	0	0	0	0.25	0	0	0	0.25	0	0	0	0.5	0	0	0	0	0	0	0	0	0	0
Bacteria	Cyanobacteria	Okeania	0	0	0	0	0	0	0	0	0	0	0	0	0	0	0	0	0.5	0	0	0	0	0	0	0	0	0	0
Bacteria	Cyanobacteria	Planktothrix	0.0166667	0	0	0	0	0	0	0	0	0	0	0	0.383333	0	0	0	0.75	0.0166667	0.25	0	0	0	0	0	0	0	0
Bacteria	Cyanobacteria	Trichodesmium	0	0	0	0	0	0	0	0	0	0	0	0	1	0	0	0	0	0	0	0	0	0	0	0	0	0	0
Bacteria	Cyanobacteria	Phormidium	0	0	0	0	0	0	0	0	0	0	0	0	0	0	0	0	1	0	0	0	0	0	0	0	0	0	0
Bacteria	Cyanobacteria	Halothece	0	0	0	0	0	0	0	0	0	0	0	0	0	0	0	0	0.5	0	0	0	0	0	0	0	0	0	0
Bacteria	Cyanobacteria	Rubidibacter	0	0	0	0	0	0	0	0	0	0	0	0	0	0	0	0	0	0	0	0	0	0	0	0	0	0	0
Bacteria	Cyanobacteria	ESFC-1	0	0	0	0	0	0	0	0	0	0	0	0	0	0	0	0	0	0	0	0	0	0	0	0	0	0	0
Bacteria	Cyanobacteria	Spirulina	0	0	0	0	0	0	0	0	0	0	0	0	0	0	0	0	0.5	0	0	0	0	0	0	0	0	0	0
Bacteria	Cyanobacteria	Myxosarcina	0	0	0	0	0	0	0	0	0	0	0	0	0	0	0	0	0	0	0	0	0	0	0	0	0	0	0
Bacteria	Cyanobacteria	Pleurocapsa	0	0	0	0	0	0	0	0	0	0	0	0	0.333333	0	0	0	0	0	0	0	0	0	0	0	0	0	0
Bacteria	Cyanobacteria	Stanieria	1	0	0	0	0	0	0	0	0	0	0	0	0	0	0	0	0	0	0	0	0	0	0	0	0	0	0
Bacteria	Cyanobacteria	Xenococcus	0	0	0	0	0	0	0	0	0	0	0	0	0	0	0	0	1	0	0	0	0	1	0	0	0	0	0
Bacteria	Cyanobacteria	CCP2	0	0	0	0	0	0	0	0	0	0	0	0	0	0	0	0	0	0	0	0	0	0	0	0	0	0	0
Bacteria	Cyanobacteria	Elainella	0	0	0	0	0	0	0	0	0	0	0	0	0	0	0	0	0	0	0	0	0	0	0	0	0	0	0
Bacteria	Cyanobacteria	Leptolyngbya_A	0	0	0	0	0	0	0	0	0	0	0	0	0	0	0	0	0	0	0	0	0	0	0	0	0	0	0
Bacteria	Cyanobacteria	O-77	1	0	0	0	0	0	0	0	0	0	0	0	0	0	0	0	0	0	0	0	0	0	0	0	0	0	0
Bacteria	Cyanobacteria	Gloeobacter	0	0	0	0	0	0	0	0	0	0	0	0	0	0	0	0	0.5	0	0.5	0	0	0	0	0	0	0	0
Bacteria	Cyanobacteria	Gloeomargarita	0	0	0	0	0	0	0	0	0	0	0	0	0	1	0	0	1	0	0	0	0	0	0	0	0	0	0
Bacteria	Cyanobacteria	JSC-12	0	0	0	0	0	0	0	0	0	0	0	0	0	0	0	0	0	0	0	0	0	0	0	0	0	0	0
Bacteria	Cyanobacteria	Leptolyngbya	0.333333	0	0	0	0	0	0	0	0	0	0	0	0.333333	0	0	0	0.333333	0	0	0	0	0	0	0	0	0	0
Bacteria	Cyanobacteria	Leptolyngbya_B	0	0	0	0	0	0	0	0	0	0	0	0	0	0	0	0	0	0	0	0	0	0	0	0	0	0	0
Bacteria	Cyanobacteria	Phormidesmis_A	0.5	0.5	0	0	0	0	0	0	0	0	0	0	0.5	0	0	0	0.5	0	0	0	0	0	0	0	0	0	0
Bacteria	Cyanobacteria	Neosynechococcus	0	0	0	0	0	0	0	0	0	0	0	0	0	0	0	0	0	0	0	0	0	0	0	0	0	0	0
Bacteria	Cyanobacteria	GCF-001939115	1	0	0	0	0	0	0	0	0	0	0	0	1	0	0	0	1	0	0	0	0	0	0	0	0	0	0
Bacteria	Cyanobacteria	Cyanobium	0	0	0	0	0	0	0	0	0	0	0	0	0	0	0	0	0.333333	0	0	0	0	0	0	0	0	0	0
Bacteria	Cyanobacteria	Cyanobium_A	0	0	0	0	0	0	0	0	0	0	0.2	0	0.2	0	0	0	0	0	0	0	0	0	0	0	0	0	0
Bacteria	Cyanobacteria	Prochlorococcus	0	0	0	0	0	0	0	0	0	0	0	0	0	0	0	0	0	0	0	0	0	0	0	0	0	0	0
Bacteria	Cyanobacteria	Prochlorococcus_A	0	0	0	0	0	0	0	0	0	0	0	0	0	0	0	0	0	0	0	0	0	0	0	0	0	0	0
Bacteria	Cyanobacteria	Prochlorococcus_B	0	0	0	0	0	0	0	0	0	0	0	0	0	0	0	0	0	0	0	0	0	0	0	0	0	0	0
Bacteria	Cyanobacteria	Prochlorococcus_C	0	0	0	0	0	0	0	0	0	0	0	0	0	0	0	0	0	0	0	0	0	0	0	0	0	0	0
Bacteria	Cyanobacteria	Prochlorococcus_D	0	0	0	0	0	0	0	0	0	0	0	0	0	0	0	0	0	0	0	0	0	0	0	0	0	0	0
Bacteria	Cyanobacteria	RCC307	0	0	0	0	0	0	0	0	0	0	0	0	0	0	0	0	0	0	0	0	0	0	0	0	0	0	0
Bacteria	Cyanobacteria	Synechococcus_B	0	0	0	0	0	0	0	0	0	0	0	0	0	0	0	0	0.666667	0	0	0	0	0	0	0	0	0	0
Bacteria	Cyanobacteria	Synechococcus_C	0	0	0	0	0	0	0	0	0	0	0	0	0	0	0	0	0	0	0	0	0	0	0	0	0	0	0
Bacteria	Cyanobacteria	Synechococcus_D	0	0	0	0	0	0	0	0	0	0	0	0	0	0	0	0	0	0	0	0	0	0	0	0	0	0	0
Bacteria	Cyanobacteria	Synechococcus_E	0	0	0	0	0	0	0	0	0	0	0	0	0	0	0	0	0	0	0	0	0	0	0	0	0	0	0
Bacteria	Cyanobacteria	Vulcanococcus	0	0	0	0	0	0	0	0	0	0	0	0	0	0	0	0	0	0	0	0	0	0	0	0	0	0	0
Bacteria	Cyanobacteria	WH-5701	0	0	0	0	0	0	0	0	0	0.25	0	0	0.25	0	0	0	0	0	0	0	0	0	0	0	0	0	0
Bacteria	Cyanobacteria	JA-3-3Ab	0	0	0	0	0	0	0	0	0.5	0	0	0	0	0	0	0	0	0	0	0	0	0	0	0	0	0	0
Bacteria	Cyanobacteria	PCC-7336	0	0	0	0	0	0	0	0	0	0	0	0	0	0	0	0	1	0	0	0	0	0	0	0	0	0	0
Bacteria	Cyanobacteria	PCC-7407	0	0	0	0	0	0	0	0	0	0	0	0	0	0	0	0	0	0	0	0	0	0	0	0	0	0	0
Bacteria	Cyanobacteria	Prochlorothrix	1	0	0	0	0	0	0	0	0	0	0	0	0	0	0	0	1	0	0	0	0	0	0	0	0	0	0
Bacteria	Cyanobacteria	CCP5	1	0	0	0	0	0	0	0	0	0	0	0	0	0	0	0	0	0	0	0	0	0	0	0	0	0	0
Bacteria	Cyanobacteria	Halomicronema_A	0	0	0	0	0	0	0	0	0	0	0	0	0	0	0	0	0	0	0	0	0	0	0	0	0	0	0
Bacteria	Cyanobacteria	Halomicronema_B	0	0	0	0	0	0	0	0	0	0	0	0	0	0	0	0	0	0	0	0	0	0	0	0	0	0	0
Bacteria	Cyanobacteria	Nodosilinea	0	0	0	0	0	0	0	0	0	0.2	0	0	0	0	0	0	0	0	0	0	0	0	0	0	0	0	0
Bacteria	Cyanobacteria	PCC-6406	0	0	0	0	1	0	0	0	0	1	0	0	0	0	0	0	1	0	0	0	0	1	0	0	0	0	0
Bacteria	Cyanobacteria	PCC-7375	0	0	0	0.5	0.5	0	0	0	0	0.5	0	0	0	0	0	0	0.5	0	0.5	0	0	0	0	0	0	0	0
Bacteria	Cyanobacteria	Phormidesmis	0.5	0	0	0	0	0	0	0	0	0	0	0	0	0	0	0	0.5	0	0	0	0	0	0	0	0	0	0
Bacteria	Cyanobacteria	PCC-6802	0	0	0	0	0	0	0	0	0	0	0	0	0	0	0	0	1	0	0	0	0	0	0	0	0	0	0
Bacteria	Cyanobacteria	PCC-7367	0	0	0	0	0	0	0	0	0	0	0	0	0	0	0	0	0	0	0	0	0	0	0	0	0	0	0
Bacteria	Cyanobacteria	PCC-7502	0	0	0	0	0	0	0	0	0	0	0	0	0	0	0	0	0	0	1	0	0	0	0	0	0	0	0
Bacteria	Cyanobacteria	Pseudanabaena	0	0	0	0	0.166667	0	0	0	0	0.166667	0	0	0	0	0	0	1	0	0.5	0	0	0	0	0	0	0	0
Bacteria	Cyanobacteria	Synechococcus	0	0	0	0	0	0	0	0	0	0	0	0	0	0	0	0	0	0	0	0	0	0	0	0	0	0	0
Bacteria	Cyanobacteria	Acaryochloris	0.5	0	0	0	0	0	0	0	0	0	0	0	0	0	0	0	0	0	0	0	0	0	0	0	0	0	0
Bacteria	Cyanobacteria	Cyanothece	0	0	0	0	0	0	0	0	0	0	0	0	0	0	0	0	1	0	1	0	0	0	0	0	0	0	0
Bacteria	Cyanobacteria	PCC-6312	0	0	0	0	0	0	0	0	0	0	0	0	0	0	0	0	0	0	0	0	0	0	0	0	0	0	0
Bacteria	Cyanobacteria	RCC1774	0	0	0	0	0	0	0	0	0	0	0	0	0	0	0	0	1	0	0	0	0	0	0	0	0	0	0
Bacteria	Cyanobacteria	Synechococcus_A	0	0	0	0	0	0	0	0	0	0	0	0	0	0	0	0	0	0	0	0	0	0	0	0	0	0	0
Bacteria	Cyanobacteria	Thermosynechococcus	0	0	0	0	0	0	0	0	0	0	0	0	0	0	0	0	0	0	0	0	0	0	0	0	0	0	0
Bacteria	Cyanobacteria	CAG-196	0	0	0	0	0	0	0	0	0	0	0	0	0	0	0	0	0	0	0	0	0	0	0	0	0	0	0
Bacteria	Cyanobacteria	Zag1	0	0	0	0	0	0	0	0	0	0	0.5	0	0	0	0	0	0	0	0	0	0	0	0	0	0	0	0
Bacteria	Deferribacterota	Calditerrivibrio	0	0	0	0	0	0	0	0	0	0	0	0	0	0	0	0	0	0	0	0	0	0	0	0	0	0	0
Bacteria	Deferribacterota	Deferribacter	0	0	0	0	0	0	0	0	0	0	0	0	0	0	0	0	0	0	0	0	0	0	0	0	0	0	0
Bacteria	Deferribacterota	ATWF01	0	0	0	0	0	0	0	0	0	0	0	0	0	0	0	0	0	0	0	0	0	0	0	0	0	0	0
Bacteria	Deferribacterota	Denitrovibrio	0	0	0	0	0	0	0	0	0	0	0	0	0	0	0	0	0	0	0	0	0	0	0	0	0	0	0
Bacteria	Deferribacterota	Geovibrio	0	0	0	0	0	0	0	0	0	1	0	0	0	0	0	0	1	0	0	0	0	0	0	0	0	0	0
Bacteria	Deferribacterota	Seleniivibrio	0	0	0	0	0	0	0	0	0	0	0	0	0	0	0	0	0	0	0	1	0	0	0	0	0	0	0
Bacteria	Deferribacterota	Flexistipes	0	0	0	0	0	0	0	0	0	0	0	0	0	0	0	0	0	0	0	0	0	0	0	0	0	0	0
Bacteria	Deferribacterota	Mucispirillum	0	0	0	0	0	0	0	0	0	0	0	0	0	0	0	0	0	0	0	0	0	0	0	0	0	0	0
Bacteria	Deinococcota	Deinococcus	0.0540541	0.130631	0	0	0	0	0	0	0.0540541	0	0	0	0.0810811	0	0	0	0.027027	0	0	0	0	0	0.0540541	0	0	0	0
Bacteria	Deinococcota	Deinococcus_A	0	0	0	0	0	0	0	0	0	0	0	0	0	0	0	0	0	0	0	0	0	0	0	0	0	0	0
Bacteria	Deinococcota	Deinococcus_B	0	0	0	0	0	0	0	0	0	0	0	0	0	0	0	0	0	0	0	0	0	0	0	0	0	0	0
Bacteria	Deinococcota	Deinococcus_C	0	0	0	0	0	0	0	0	0	0	0	0	0	0	0	0	0	0	0	0	0	0	0	0	0	0	0
Bacteria	Deinococcota	Marinithermus	0	0	0	0	0	0	0	0	0	0	0	0	0	0	0	0	0	0	0	0	0	0	0	0	0	0	0
Bacteria	Deinococcota	Oceanithermus	0	0	0	0	0	0	0	0	0	0	0	0	1	0	0	0	0	0	0	0	0	0	0	0	0	0	0
Bacteria	Deinococcota	Meiothermus	0	0	0	0	0	0	0	0	0	0	0	0	0.7	0	0	0	0	0	0	0	0	0	0	0	0	0	0
Bacteria	Deinococcota	Meiothermus_A	0	0.5	0	0	0	0	0	0	0	0	0	0	0.166667	0	0	0	0	0	0	0	0	0	0	0	0	0	0
Bacteria	Deinococcota	Meiothermus_B	0	0	0	0	0	0	0	0	0	0	0	0	0	0	0	0	0	0	0	0	0	0	0	0	0	0	0
Bacteria	Deinococcota	Thermus	0	0	0	0	0	0	0	0	0	0	0	0	0.190046	0	0	0	0	0	0	0	0	0	0	0	0	0	0
Bacteria	Deinococcota	Thermus_A	0	0	0	0	0	0	0	0	0	0	0	0	0	0	0	0	0	0	0	0	0	0	0	0	0	0	0
Bacteria	Deinococcota	Truepera	0	0	0	0	0	0	0	0	0	0	0	0	1	0	0	0	0	0	0	0	0	0	0	0	0	0	0
Bacteria	Dependentiae	Babela	0	0	0	0	0	0	0	0	0	0	0	0	0	0	0	0	0	0	0	0	0	0	0	0	0	0	0
Bacteria	Dependentiae	SeV1	0	0	0	0	0	0	0	0	0	0	0	0	0	0	0	0	0	0	0	0	0	0	0	0	0	0	0
Bacteria	Desulfobacterota	Desulfarculus	0	0	0	0	0	0	0	0	0	0	0	0	0	0	0	0	0	0	0	0	0	0	0	0	0	0	0
Bacteria	Desulfobacterota	Desulfocarbo	0	0	0	0	0	0	0	0	0	1	0	0	0	0	0	0	0	0	0	0	0	0	0	0	0	0	0
Bacteria	Desulfobacterota	Dethiosulfatarculus	1	0	0	0	0	0	0	0	0	0	1	0	0	0	0	0	0	0	0	0	0	0	0	0	0	0	0
Bacteria	Desulfobacterota	Desulfobacca	0	0	0	0	0	0	0	0	0	0	0	0	0	0	0	0	0	0	0	0	0	0	0	0	0	0	0
Bacteria	Desulfobacterota	Desulfatiglans	0	0	0	0	0	0	0	0	0	1	0	0	0	0	0	0	0	0	0	0	0	0	0	0	0	0	0
Bacteria	Desulfobacterota	NaphS2	1	0	0	0	0	0	0	0	0	1	0	0	0	0	0	0	0	0	0	0	0	0	0	0	0	0	0
Bacteria	Desulfobacterota	BuS5	0	0	0	0	0	0	0	0	0	0	0	0	0	0	0	0	0	0	0	0	0	0	0	0	0	0	0
Bacteria	Desulfobacterota	Desulfatibacillum	0	0.5	0	0	0	0	0	0	0	0.25	0	0	0	0	0	0	0.25	0	0	0	0	0	0	0	0.5	0	0
Bacteria	Desulfobacterota	Desulfatirhabdium	0	0	0	0	0	0	0	1	0	0	0	0	0	0	0	0	0	0	0	0	0	0	0	0	0	0	0
Bacteria	Desulfobacterota	Desulfamplus	0	0	0	0	0	0	0	0	0	0	0	0	0	0	0	0	0	0	0	0	0	0	0	0	0	0	0
Bacteria	Desulfobacterota	Desulfobacter	0.25	0	0	0	0	0	0	0	0	0.25	0.25	0	0.25	0.25	0	0	0	0	0	0	0	0.25	0	0	0	0	0
Bacteria	Desulfobacterota	Desulfobacterium_A	1	0	0	0	0	0	0	0	0	0	0	0	0	0	0	0	0	0	0	0	0	0	0	0	0	0	0
Bacteria	Desulfobacterota	Desulfobacterium_B	1	0	0	0	0	0	0	0	0	0	0	0	0	0	0	0	0	0	0	0	0	1	0	0	0	0	0
Bacteria	Desulfobacterota	Desulfobacula	0	0	0	0	0	0	0	0	0	0.5	0	0	0	0.5	0	0	0	0	0	0	0	0	0	0	0.5	0	0
Bacteria	Desulfobacterota	Desulfospira	0	1	0	0	0	0	0	0	0	0	0	0	0	0	0	0	0	0	0	0	0	0	0	0	0	0	0
Bacteria	Desulfobacterota	Desulfotignum	0.5	0.5	0	0	0	0	0	0	0	0.5	0	0	0	0	0	0	0.5	0	0.5	0	0	0	0	0	0.5	0	0
Bacteria	Desulfobacterota	Desulfococcus	0	0	0	0	0	0	0	0	0	0	1	0	0	0	0	0	0	0	0	0	0	1	0	0	0	0	0
Bacteria	Desulfobacterota	Desulfonema	0	0	0	0	0	0	0	0	0	0	0	0	0	0	0	0	1	0	0	0	0	0	0	0	0	0	0
Bacteria	Desulfobacterota	Desulfoluna	0	0	0	0	0	0	0	0	0	0	0	0	0	0	0	0	0	0	0	0	0	0	0	0	0	0	0
Bacteria	Desulfobacterota	Desulfobotulus	0	0	0	0	0	0	0	0	0	0	0	0	0	0	0	0	1	0	0	0	0	0	0	0	0	0	0
Bacteria	Desulfobacterota	Desulforegula	0	0	0	0	0	0	0	0	0	0	0	0	0	0	0	0	0	0	0	0	0	0	0	0	0	0	0
Bacteria	Desulfobacterota	Desulfatitalea	0	0	0	0	0	0	0	0	0	0	0	0	1	0	0	0	0	0	0	0	0	0	0	0	0	0	0
Bacteria	Desulfobacterota	Desulfosarcina	0	0	0	1	0	0	0	0	0	0	0	0	0	0	0	0	0	0	0	0	0	0	0	0	0	0	0
Bacteria	Desulfobacterota	Desulfosudis	1	0	0	0	0	0	0	0	0	0	0	0	0	0	0	0	0	0	1	0	0	0	0	0	0	0	0
Bacteria	Desulfobacterota	Desulfobulbus	0	0	0	0	0	0	0	0	0	0	0	0	0.333333	0	0	0	0	0	0	0	0	0	0	0	0.333333	0	0
Bacteria	Desulfobacterota	Desulfobulbus_A	0.5	0	0	0	0	0	0	0	0	0.5	0	0	0	0	0	0	0	0	0	0	0	1	0	0	0	0	0
Bacteria	Desulfobacterota	Desulfocapsa	0	0	0	0	0	0	0	0	0	0	0	0	0	0	0	0	0	0	0	0	0	1	0	0	0	0	0
Bacteria	Desulfobacterota	Desulfofustis	0	0	0	0	0	0	0	0	0	1	0	0	0	0	0	0	0	0	0	0	0	0	0	0	0	0	0
Bacteria	Desulfobacterota	Desulfopila	0	0	0	0	0	0	0	0	0	0.333333	0	0	0	0	0	0.333333	0	0	0	0	0	0.333333	0	0	0	0	0
Bacteria	Desulfobacterota	Desulforhopalus	0	0	0	0	0	0	0	0	0	0	0.333333	0	0	0	0	0	0.333333	0	0	0.333333	0	0	0	0	0	0	0
Bacteria	Desulfobacterota	Desulfotalea	1	0	0	0	0	0	0	0	0	0	0	0	0	0	0	0	1	0	1	0	0	0	0	0	0	0	0
Bacteria	Desulfobacterota	Desulfurivibrio	0	0	0	0	0	0	0	0	0	0	0	0	0	0	0	0	0	0	0	0	0	0	0	0	0	0	0
Bacteria	Desulfobacterota	Desulfofervidus	0	0	0	0	0	0	0	0	0	0	0	0	0	0	0	0	0	0	0	0	0	0	0	0	0	0	0
Bacteria	Desulfobacterota	Desulfomonile	1	0	0	0	0	0	0	0	0	0	0	0	0	0	0	0	0	0	0	0	0	0	0	0	0	0	0
Bacteria	Desulfobacterota	Desulfohalobium	0	0	0	0	0	0	0	0	0	0	0	0	0	0	0	0	0	0	0	0	0	0	0	0	0	0	0
Bacteria	Desulfobacterota	Desulfovermiculus	0	0	0	0	0	0	0	0	0	0	0	0	0	0	0	0	0	0	0	0	0	0	0	0	0	0	0
Bacteria	Desulfobacterota	Desulfothermus	0	0	0	0	0	0	0	0	0	0	0	0	0	0	0	0	0	0	0	0	0	0	0	0	0	0	0
Bacteria	Desulfobacterota	Desulfomicrobium	0	0.4	0	0	0	0	0	0	0	0.2	0	0	0	0	0	0	0.2	0	0	0	0	0	0	0	0	0	0
Bacteria	Desulfobacterota	Desulfonatronum	0.2	0	0	0	0	0	0	0	0	0	0	0	0	0	0	0	0.2	0	0	0	0	0.4	0	0	0	0.2	0
Bacteria	Desulfobacterota	Desulfonatronospira	0	0	0	0	0	0	0	0	0	0	0	0	0	0	0	0	0	0	0	0	0	0	0	0	0	0	0
Bacteria	Desulfobacterota	Desulfonatronovibrio	0	0	0	0	0	0	0	0	0	0	0	0	0	0	0	0	0	0	0	0	0	0	0	0	0	0	0
Bacteria	Desulfobacterota	Desulfonauticus	0	0	0	0	0	0	0	0	0	0	0	0	0	0	0	0	0	0	0	0	0	0	0	0	0	0	0
Bacteria	Desulfobacterota	Desulfoplanes	0	0	0	0	0	0	0	0	0	0	0	0	0	0	0	0	0	0	0	0	0	0	0	0	0	0	0
Bacteria	Desulfobacterota	Alteridesulfovibrio	0	0	0	0	0	0	0	0	0	0	0	0	0	0	0	0	1	0	0	0	0	0	0	0	0	0	0
Bacteria	Desulfobacterota	Aminidesulfovibrio	0	0	0	0	0	0	0	0	0	0	0	0	0	0	0	0	0	0	0	0	0	0	0	0	0	0	0
Bacteria	Desulfobacterota	Bilophila	0	0	0	0.333333	0	0	0	0.333333	0	0	0.666667	0	0	0	0	0	0	0	0	0	0	0	0	0	0	0.333333	0
Bacteria	Desulfobacterota	Desulfocurvibacter	0	0	0.333333	0	0	0	0	0	0	0.666667	0	0	0	0	0	0	0	0	0	0	0	0	0	0	0	0	0
Bacteria	Desulfobacterota	Desulfocurvus	0	0	0	0	0	0	0	0	0	0	0	0	0	0	0	0	0	0	0	0	0	0	0	0	0	0	0
Bacteria	Desulfobacterota	Desulfohalovibrio	0	0	0	0	0	0	0	0	0	0.333333	0.333333	0	0	0	0	0	0.333333	0	0	0	0	0	0	0	0.333333	0.333333	0
Bacteria	Desulfobacterota	Desulfovibrio	0.121212	0	0	0	0	0	0	0	0	0.181818	0	0	0	0	0	0	0.272727	0	0	0.0909091	0	0	0	0	0.0909091	0	0
Bacteria	Desulfobacterota	Desulfovibrio_Q	0	0	0	0	0	0	0	0	0	0	0	0	0	0	0	0	0	0	0	0	0	0	0	0	0	1	0
Bacteria	Desulfobacterota	Frigididesulfovibrio	0	0	0	0	0	0	0	0	0	0	0.5	0	0	0	0	0	0.5	0	0	0	0	0	0	0	0	0	0
Bacteria	Desulfobacterota	Fundidesulfovibrio	0	0	0	0	0	0	0	0	0	0	0	0	0	0	0	0	0	0	0	0	0	0	0	0	0	0	0
Bacteria	Desulfobacterota	Halodesulfovibrio	0.166667	0	0	0	0	0	0	0	0	0.666667	0.333333	0	0	0	0	0	1	0	0	0.166667	0	0	0	0	0	0	0
Bacteria	Desulfobacterota	Humidesulfovibrio	0	0	0	0	0	0	0	0	0	1	0	0	0	0	0	0	0	0	0	0	0	0	0	0	0	0	0
Bacteria	Desulfobacterota	Lawsonia	0	0	0	0	0	0	0	0	0	0	0	0	0	0	0	0	0	0	0	0	0	0	0	0	0	0	0
Bacteria	Desulfobacterota	Mailhella	0	0	0	0	0	0	0	0	0	0	0	0	1	0	0	0	0	0	0	0	0	0	0	0	1	0	0
Bacteria	Desulfobacterota	Maridesulfovibrio	0	0	0	0.125	0	0	0	0	0	0.25	0.25	0	0	0.25	0	0	0.25	0	0	0	0	0	0	0	0	0	0
Bacteria	Desulfobacterota	Megalodesulfovibrio	0	0	0	0	0	0	0	0	0	1	0	0	0	0	0	0	0	0	0	0	0	0	0	0	0	0	0
Bacteria	Desulfobacterota	Nitratidesulfovibrio	0	0.125	0	0	0	0	0	0	0	0.0625	0	0	0	0	0	0	0.0625	0	0	0	0	0	0	0	0.125	0	0
Bacteria	Desulfobacterota	Oleidesulfovibrio	0.5	0	0	0	0	0	0	0	0	0.5	0.5	0	0	0	0	0	0	0	0	0	0	0.5	0	0	0	0	0
Bacteria	Desulfobacterota	Paradesulfovibrio	0	0	0	0	0	0	0	0	0	0	0	0	1	0	0	0	0	0	0	0	0	0	0	0	0	0	0
Bacteria	Desulfobacterota	Paucidesulfovibrio	0	0	0	0	0	0	0	0	0	0	0	0	0	0	0	0	0	0	0	0	0	0	0	0	0	0	0
Bacteria	Desulfobacterota	Pseudodesulfovibrio	0.111111	0.111111	0	0	0	0	0	0	0	0.222222	0.111111	0	0	0.111111	0	0	0	0	0.111111	0	0	0	0	0	0	0	0
Bacteria	Desulfobacterota	Solidesulfovibrio	0.111111	0.222222	0	0	0.111111	0	0	0	0	0.111111	0	0	0	0	0	0	0	0	0	0	0	0	0	0	0.222222	0	0
Bacteria	Desulfobacterota	Desulfuromonas	0	0	0	0	0	0	0	0	0	0	0	0	0	0	0	0	0	0	0	0	0	0	0	0	0	0	0
Bacteria	Desulfobacterota	Pseudodesulfuromonas	0	0	0	0	0	0	0	0	0	0	0	0	0	0	0	0	0	0	0	0	0	0	0	0	0	0	0
Bacteria	Desulfobacterota	Geoalkalibacter	0	1	0	0	0	0	0	0	0	0	0	0	0	0	0	0	0	0	0	0	0	1	0	0	0	0	0
Bacteria	Desulfobacterota	Geoalkalibacter_A	0	0	0	0	0	0	0	0	0	0	0	0	0	0	0	0	0	0	0	0	0	1	0	0	0	0	0
Bacteria	Desulfobacterota	Desulfuromusa	0	0	0	0	0	0	0	0	0	0	0	0	0	0	0	0	0	0	0	0	0	1	0	0	1	0	0
Bacteria	Desulfobacterota	Geopsychrobacter	0	0	0	0	0	0	0	0	0	0	0	0	0	0	0	0	0	0	0	0	0	0	0	0	0	0	0
Bacteria	Desulfobacterota	Malonomonas	0	0	0	0	0	0	0	0	0	0	0	0	0	0	0	0	0	0	0	1	0	0	0	0	0	0	0
Bacteria	Desulfobacterota	Seleniibacterium	0	0	0	0	0	0	0	0	0	0	0	0	0	0	0	0	0	0	0	0	0	0	0	0	1	0	0
Bacteria	Desulfobacterota	Geothermobacter	0	0	0	0	0	0	0	0	0	0.5	0	0	0	0	0	0	0.5	0	0	0	0	0.5	0	0	0	0	0
Bacteria	Desulfobacterota	SFB93	0	1	0	0	0	0	0	0	0	0	0	0	0	0	0	0	0	0	0	0	0	0	0	0	0	0	0
Bacteria	Desulfobacterota	Syntrophotalea	0	0	0	0	0	0	0	0	0	0	0	0	0	0	0	0	0.5	0	0	0	0	1	0	0	0	0	0
Bacteria	Desulfobacterota	ATBO01	0	0	0	0	0	0	0	0	0	0	0	0	0	0	0	0	0	0	0	0	0	0	0	0	0	0	0
Bacteria	Desulfobacterota	DDH964	0	0	0	0	0	0	0	0	0	0	0	0	0	0	0	0	0	0	0	0	0	0	0	0	0	0	0
Bacteria	Desulfobacterota	Deferrimonas	0	0	0	0	0	0	0	0	0	0	0	0	0	0	0	0	0	0	0	0	0	0	0	0	0	0	0
Bacteria	Desulfobacterota	Thrichloromonas	0	0	0	0	0	0	0	0	0	0	0	0	0	1	0	0	0	0	0	0	0	1	0	0	0	0	0
Bacteria	Desulfobacterota	Citrifermentans	0.125	0	0	0.125	0	0	0	0.125	0	0.25	0.1875	0	0	0	0	0	0.0625	0	0	0	0	0.125	0	0	0.25	0	0
Bacteria	Desulfobacterota	DSM-9736	0	0	0	0	0	0	0	0	0	0	0	0	0	0	0	0	0	0	0	0	0	0	0	0	0	0	0
Bacteria	Desulfobacterota	Geobacter	0	0	0	0	0	0	0	0.0625	0	0	0.1875	0	0	0.125	0	0	0	0	0	0.1875	0	0.25	0	0	0	0	0
Bacteria	Desulfobacterota	Geotalea	0	0.5	0	0	0	0	0	0	0	0.5	0	0	0	0	0	0	0	0	0	0	0	0	0	0	0	0	0
Bacteria	Desulfobacterota	OR-1	0	0	0	0	0	0	0	0	0	0	0	0	0	0	0	0	0	0	0	0	0	0	0	0	0	0	0
Bacteria	Desulfobacterota	QAXR01	0	1	0	0	0	0	0	0	0	1	0	0	0	0	1	0	1	0	0	0	0	0	0	0	0	0	0
Bacteria	Desulfobacterota	Pseudopelobacter	0	0	0	0	0	0	0	0	0	1	0	0	0	0	0	0	0	0	0	0	0	0	0	0	0	0	0
Bacteria	Desulfobacterota	Trichlorobacter	0	0	0	0	0	0	0	0	0	0.5	0	0	0	0	0	0	0	0	0	0	0	0	0	0	0	0	0
Bacteria	Desulfobacterota	Dissulfuribacter	0	0	0	0	0	0	0	0	0	0	0	0	1	0	0	0	0	0	0	0	0	0	0	0	0	0	0
Bacteria	Desulfobacterota	Syntrophus	0	0	0	0	0	0	0	0	0	0.5	0	0	0	0	0	0	0	0	0	0	0	0.5	0	0	0	0	0
Bacteria	Desulfobacterota	Desulfacinum	0	0	0	0	0	0	0	0	0	0	0	0	0.5	0	0	0	0	0	0	0	0	0	0	0	0	0	0
Bacteria	Desulfobacterota	Desulfoglaeba	0	0	0	0	0	0	0	0	0	0	0	0	1	0	0	0	0	0	0	0	0	0	0	0	0	0	0
Bacteria	Desulfobacterota	Desulfosoma	0	0	0	0	0	0	0	0	0	0	0	0	1	0	0	0	0	0	0	0	0	0	0	0	0	0	0
Bacteria	Desulfobacterota	SbD1	0	0	0	0	0	0	0	0	0	0	0	0	0	0	0	0	0.5	0	0	0	0	0	0	0	0	0	0
Bacteria	Desulfobacterota	Syntrophobacter	0	0	0	0	0	0	0	0	0	0	0	0	0	0	0	0	0	0	0	0	0	0	0	0	0	0	0
Bacteria	Desulfobacterota	Thermodesulforhabdus	0	0	0	0	0	0	0	0	0	0	0	0	0	0	0	0	0	0	0	0	0	0	0	0	0	0	0
Bacteria	Desulfobacterota	Syntrophorhabdus	0	0	0	0	0	0	0	0	0	0	0	0	1	0	0	0	0	0	0	0	0	0	0	0	0	0	0
Bacteria	Desulfobacterota	Thermodesulfatator	0	0	0	0	0	0	0	0	0	0	0	0	0	0	0	0	0	0	0	0	0	0	0	0	0	0	0
Bacteria	Desulfobacterota	Caldimicrobium	0	0	0	0	0	0	0	0	0	0	0	0	0	0	0	0	0	0	0	0	0	0	0	0	0	0	0
Bacteria	Desulfobacterota	Thermodesulfobacterium	0	0	0	0	0	0	0	0	0	0	0	0	0.2	0	0	0	0	0	0	0	0	0	0	0	0	0	0
Bacteria	Desulfobacterota	Thermosulfurimonas	0	0	0	0	0	0	0	0	0	0	0	0	0	0	0	0	0	0	0	0	0	0	0	0	0	0	0
Bacteria	Desulfobacterota_C	Deferrisoma	0	0	0	0	0	0	0	0	0	0	0	0	0	0	0	0	0	0	0	0	0	0	0	1	0	0	0
Bacteria	Dictyoglomota	Dictyoglomus	0	0	0	0	0	0	0	0	0	0	0	0	0	0	0	0	0	0	0	0	0	0	0	0	0	0	0
Bacteria	Elusimicrobiota	Elusimicrobium	0	0	0	0	0	0	0	0	0	0	0	0	0	0	0	0	0	0	0	0	0	0	0	0	0	0	0
Bacteria	Elusimicrobiota	UBA1436	0	0	0	0	0	0	0	0	0	0	0	0	0	0	0	0	0	0	0	0	0	0	0	0	0	0	0
Bacteria	Elusimicrobiota	Endomicrobium	0	0	0	0	0	0	0	0	0	0	0	0	0	0	0	0	0	0	0	0	0	0	0	0	0	0	0
Bacteria	Elusimicrobiota	Endomicrobium_A	0	0	0	0	0	0	0	0	0	0	0	0	0	0	0	0	0	0	0	0	0	0	0	0	0	0	0
Bacteria	Fibrobacterota	Chitinivibrio	0	0	0	0	0	0	0	0	0	0	0	0	0	0	0	0	0	0	0	0	0	0	0	0	0	0	0
Bacteria	Fibrobacterota	Fibrobacter	0.0462185	0.0378151	0	0	0	0	0	0.0168067	0	0.0490196	0.0294118	0	0	0.0294118	0	0	0.278711	0	0.0588235	0.147059	0	0.168067	0	0	0.0588235	0	0
Bacteria	Fibrobacterota	Fibrobacter_A	0.166667	0	0	0.166667	0	0	0	0	0	0	0.166667	0	0	0	0	0	0.916667	0	0	0.0833333	0	0	0	0	0.166667	0	0
Bacteria	Firmicutes	Acidibacillus	0	0	0	0	0	0.5	0	0	0	0	0	0	0	0	0	0	0	0	0	0	0	0	0	0	0	0	0
Bacteria	Firmicutes	Acidibacillus_A	0	0	0	0	0	0	0	0	0	0	0	0	0	0	0	0	0	0	0	0	0	0	0	0	0	0	0
Bacteria	Firmicutes	Alicyclobacillus	0.272727	0	0	0	0	0	0	0	0	0.0454545	0	0	0.0909091	0	0	0	0	0	0	0	0	0	0.454545	0	0	0	0
Bacteria	Firmicutes	Alicyclobacillus_A	0	0	0	0	0	0	0	0	0	0	0	0	0	0	0	0	0	0	0	0	0	0.5	0	0	0	0	0
Bacteria	Firmicutes	Alicyclobacillus_B	0	0	0	0	0	0	0	0	0	1	0	0	0	0	0	0	0	0	0	0	0	1	0	0	0	0	0
Bacteria	Firmicutes	Alicyclobacillus_G	0	0	0	0	0	0	0	0	0	0	0	0	0	0	0	0	0	0	0	0	0	0.666667	0	0	0	0	0
Bacteria	Firmicutes	Alicyclobacillus_H	0	0	0	0	0	0	0	0	0	0	0	0	0	0	0	0	0	0	0	0	0	1	0	0	0	0	0
Bacteria	Firmicutes	Alicyclobacillus_I	1	0	0	0	0	0	0	0	0	1	0	0	0	0	0	0	0	0	0	0	0	0	0	0	0	0	0
Bacteria	Firmicutes	QXHL01	0	0	0	0	0	0	0	0	0	0	0	0	0	0	0	0	0	0	0	0	0	1	0	0	0	0	0
Bacteria	Firmicutes	Kyrpidia	0	0	0	0	0	0	0	0	0	0	0	0	0	0	0	0	0	0	0	0	0	1	0.5	0	0	0	0
Bacteria	Firmicutes	Effusibacillus	0	0	0	0	0	0	0	0	0	0	0	0	0	0	0	0	0	0	0	0	0	0.5	0.5	0	0	0	0
Bacteria	Firmicutes	Tumebacillus	0	0	0	0	0	0	0	0	0	0	0	0	0	0	0	0	1	0	0	0	0	0	1	0.5	0	0	0
Bacteria	Firmicutes	Tumebacillus_A	0	0	0	0	0	0	0	0	0	0	0	0	0	0	0	0	0.333333	0	0	0	0	0	0.333333	0	0	0	0
Bacteria	Firmicutes	Acholeplasma	0.181818	0	0	0	0	0	0	0	0	0.2	0	0	0	0	0.181818	0	0	0	0	0	0	0	0	0	0	0	0
Bacteria	Firmicutes	Acholeplasma_A	0	0	0	0	0	0	0	0	0	0	0.5	0	0	0	0	0	0	0	0	0	0	0	0	0	0	0	0
Bacteria	Firmicutes	Acholeplasma_D	1	0	0	0	0	0	0	0	0	0	0	0	0	0	0	0	0	0	0	0	0	0	0	0	0	0	0
Bacteria	Firmicutes	MZ-XQ	0.5	0	0	0	0	0	0	0	0	0	0	0	0	0	0	0	0	0	0	0	0	0.5	0	0	0	0	0
Bacteria	Firmicutes	Phytoplasma	0	0	0	0	0	0	0	0	0	0	0	0	0	0	0	0	0	0	0	0	0	0	0	0	0	0	0
Bacteria	Firmicutes	Anaeroplasma	0	0	0	0	0	0	0	0	0	0	0	0	0	0	0	0	0	0	0	0	0	0	0	0	0	0	0
Bacteria	Firmicutes	Acholeplasma_C	1	0	0	0	0	0	0	0	0	0	0	0	0	0	0	0	0	0	0	1	0	0	0	0	0	0	0
Bacteria	Firmicutes	Aneurinibacillus	0.09375	0	0	0	0	0	0	0	0	0.0625	0	0	0	0	0	0	0	0	0	0.25	0	0	0	0.25	0	0	0
Bacteria	Firmicutes	Aneurinibacillus_A	0	0	0	0	0	0	0	0	0	0	0	0	0	0	0	0	0	0	0	0	0	0	0	0	0	0	0
Bacteria	Firmicutes	Aneurinibacillus_B	0	0	0	0	0	0	0	0	0	0	0	0	0	0	0	0	1	0	0	0	0	0	0	1	0	0	0
Bacteria	Firmicutes	Ammoniphilus	0	0	0	0	0	0	0	0	0	0	0	0	0	0	0	0	0	0	0	0	0	0	0	1	0	0	0
Bacteria	Firmicutes	YIM-78166	0	0	0	0	0	0	0	0	0	0.5	0	0	0	0	0.5	0	0	0	0	0	0	0	0	0.5	0	0	0
Bacteria	Firmicutes	Aeribacillus	0	0	0	0	0	0	0	0	0	0.2	0	0	0	0	0	0	0	0	0.4	0	0	0	1	0	0	0	0
Bacteria	Firmicutes	Alkalibacillus	0	0	0	0	0	0	0	0	0	0	0	0	0	0	0	0	0	0	0	0	0	0	0	0	0	0	0
Bacteria	Firmicutes	Aquisalibacillus	1	0	0	0	0	0	0	0	0	0	0	0	0	0	0	0	0	0	0	0	0	0	0	0	0	0	0
Bacteria	Firmicutes	B3227	0	0	0	0	0	0	0	0	0	0	0	0	0	0	0	0	0	0	0	0	0	0	0	1	0	0	0
Bacteria	Firmicutes	Filobacillus	0	1	0	0	0	0	0	0	0	0	0	0	0	0	0	0	0	0	0	1	0	0	0	0	1	0	0
Bacteria	Firmicutes	Halalkalibacillus	0	0	0	0	0	0	0	0	0	0	0	0	0	0	0	0	0	0	0	0	0	0	0	0	0	0	0
Bacteria	Firmicutes	Melghiribacillus	0	0	0	0	0	0	0	0	0	0	0	0	0	0	0	0	0	0	0	0	0	0	0	0	0	0	0
Bacteria	Firmicutes	Piscibacillus	0	0	0	0	0	0	0	0	0	0	0	0	0	0	0	0	0	0	0	0	0	0	0	0	0	0	0
Bacteria	Firmicutes	Salinibacillus	0	0	0	0	0	0	0	0	0	1	0	0	0	0	0	0	0	0	0	0	0	0	0	0	0	0	0
Bacteria	Firmicutes	Salirhabdus	0	0	0	0	0	0	0	0	0	0	0	0	0	0	0	0	0	0	0	0	0	0	0	0	0	0	0
Bacteria	Firmicutes	Tenuibacillus	1	0	0	0	0	0	0	0	0	0	0	0	0	0	0	0	0	0	0	0	0	0	0	0	0	0	0
Bacteria	Firmicutes	Amphibacillus	1	0	0	0	0	0	0	0	0	0	0	0	0	1	0	0	0	0	1	0	0	0	0	1	0	0	0
Bacteria	Firmicutes	Amphibacillus_B	0	0.5	0	0	0	0	0	0	0	0.5	0	0	0	0	0	0	0	0	0	0	0	0	0	0	0	0	0
Bacteria	Firmicutes	Amphibacillus_C	0	0	0	0	0	0	0	0	0	1	0	0	0	0	0	0	0	0	0	0	0	0	1	0	0	0	0
Bacteria	Firmicutes	Aquibacillus	0	0	0	0	0	0	0	0	0	0	0	0	0	0	0	0	0	0	1	0	0	0	0	1	0	0	0
Bacteria	Firmicutes	Gracilibacillus	0.2	0	0	0	0	0	0	0	0	0.5	0.1	0	0	0	0	0	0	0	0	0.1	0	0	0.1	0	0.1	0	0
Bacteria	Firmicutes	Halolactibacillus	0	0	0	0	0	0	0	0	0	0.166667	0	0	0	0.333333	0	0	0	0	0.333333	0	0	0	0	0.666667	0	0	0
Bacteria	Firmicutes	Lentibacillus	0	0	0	0	0	0	0	0	0	0.333333	0	0	0	0	0	0	0	0	0	0.166667	0	0	0.333333	0	0	0	0
Bacteria	Firmicutes	Lentibacillus_A	0	0	0	0	0	0	0	0	0	1	0	0	0	0	0	0	0	0	0	0	0	0	0	0	0	0	0
Bacteria	Firmicutes	LJ137	0	0	0	0	0	0	0	0	0	0	0	0	0	0	0	0	0	0	0	0	0	0	1	0	0	0	0
Bacteria	Firmicutes	Oceanobacillus	0.105263	0	0	0	0	0	0	0	0	0.175439	0	0	0	0.0592105	0	0	0	0	0.0701754	0.00657895	0	0	0.105263	0.368421	0	0	0
Bacteria	Firmicutes	Oceanobacillus_A	0	0	0	0	0	0	0	0	0	1	0	0	0	0	0	0	0	0	0	0	0	0	0	0	0	0	0
Bacteria	Firmicutes	Ornithinibacillus	0	0	0	0	0	0	0	0	0	1	0	0	0	0	1	0	0	0	0	0	0	0	0	0	0	0	0
Bacteria	Firmicutes	Ornithinibacillus_A	0	0	0	0	0	0	0	0	0	1	0	0	0	0	0	0	0	0	0	0	0	0	0	0	0	0	0
Bacteria	Firmicutes	Ornithinibacillus_B	1	0	0	0	0	0	0	0	0	1	0	0	0	0	0	0	0	0	0	0	0	0	0	0	0	0	0
Bacteria	Firmicutes	Ornithinibacillus_C	0	0	0	0	0	0	0	0	0	0	0	0	0	0	0	0	0	0	0	0	0	0	1	0	0	0	0
Bacteria	Firmicutes	Paraliobacillus	0.25	0	0	0	0	0	0	0	0	0.5	0	0	0	0	0	0	0	0	0	0.5	0	0	0	0.5	0	0	0
Bacteria	Firmicutes	Paraliobacillus_A	0	0	0	0	0	0	0	0	0	0.166667	0	0	0	0	0	0	0	0	0	0	0	0	0	0.5	0	0	0
Bacteria	Firmicutes	Paucisalibacillus	0	0	0	0	0	0	0	0	0	0.666667	0	0	0	0.333333	0	0	0	0	0.333333	0	0	0	0	0.666667	0	0	0
Bacteria	Firmicutes	Pelagirhabdus	0	0	0	0	0	0	0	0	0	0	0	0	0	0	0	0	0	0	1	0	0	0	0	0	0	0	0
Bacteria	Firmicutes	Pseudogracilibacillus	0	0	0	0	0	0	0	0	0	0	0	0	0	0	0	0	0	0	0	1	0	0	0	0	0	0	0
Bacteria	Firmicutes	Saliterribacillus	0	0	0	0	0	0	0	0	0	1	0	0	0	0	0	0	0	0	0	0	0	0	0	0	0	0	0
Bacteria	Firmicutes	Sediminibacillus	0	0	0	0	0	0	0	0	0	0.25	0	0	0	0.25	0	0	0.25	0	0	0	0	0	0	0	0	0	0
Bacteria	Firmicutes	Sediminibacillus_A	0	0	0	0	0	0	0	0	0	0	0	0	0	0	0	0	0	0	0	0	0	0	0	0	0	0	0
Bacteria	Firmicutes	Streptohalobacillus	0	0	0	0	0	0	0	0	0	0	0	0	0	0	0	0	0	0	0	0	0	0	0	0	0	0	0
Bacteria	Firmicutes	Terribacillus	0.0416667	0	0	0	0	0	0	0	0	0.025	0	0	0	0	0	0	0.03125	0	0.125	0	0	0	0	0	0	0	0
Bacteria	Firmicutes	Virgibacillus	0.0939394	0.0757576	0	0	0	0	0	0	0	0.230303	0.113636	0	0	0	0	0	0	0	0.0909091	0	0	0	0.25	0.0909091	0	0	0
Bacteria	Firmicutes	Virgibacillus_B	0	0	0	0	0	0	0	0	0	0	0	0	0	0	0	0	0	0	0	0	0	0	0	0	0	0	0
Bacteria	Firmicutes	Virgibacillus_C	0	0	0	0	0	0	0	0	0	0.5	0	0	0	0	0	0	0	0	0	0	0	0	0	0	0	0	0
Bacteria	Firmicutes	Virgibacillus_D	0	0	0	0	0	0	0	0	0	0	0	0	0	0	0	0	0	0	0	0	0	0	0	0	0	0	0
Bacteria	Firmicutes	Virgibacillus_E	0.333333	0	0	0.333333	0	0	0	0	0	0.333333	0	0	0	0	0	0	0	0	0	0	0	0	0.333333	0	0	0	0
Bacteria	Firmicutes	Virgibacillus_F	0	0	0	0	0	0	0	0	0	0	0	0	0	0	0	0	0	0	0	0	0	0	0	0	0	0	0
Bacteria	Firmicutes	Virgibacillus_G	0.5	0	0	0	0	0	0	0	0	0	0	0	0	0	0.5	0	0	0	0	0	0	0	0.5	0.5	0	0	0
Bacteria	Firmicutes	Anaerobacillus	0	0	0	0	0	0	0	0	0	0	0.2	0	0	0	0	0	0	0	0	0	0	0	0.2	0.2	0	0	0
Bacteria	Firmicutes	Anaerobacillus_A	0	0	0	0	0	0	0	0	0	0	0	0	0	0	0	0	0	0	0	0	0	0	0	0	0	0	0
Bacteria	Firmicutes	HB172195	0	0	0	0	0	0	0	0	0	0	0	0	0	0	0	0	0	0	0	0	0	0	0	0	0	0	0
Bacteria	Firmicutes	Anoxybacillus	0.166667	0	0	0	0.0416667	0	0	0	0	0.0416667	0	0	0	0	0	0	0	0	0	0	0	0	0.5	0.0625	0.0208333	0	0
Bacteria	Firmicutes	Anoxybacillus_A	0	0.0833333	0	0	0	0	0	0	0	0	0.333333	0	0	0	0	0	0	0	0	0	0	0	0	0.166667	0	0	0
Bacteria	Firmicutes	Anoxybacillus_B	0	0	0	0	0	0	0	0	0	0	0	0	0	0	0	0	0	0	0	0	0	0	0	1	1	0	0
Bacteria	Firmicutes	Geobacillus	0.0111111	0.0388889	0	0.0666667	0	0	0	0	0	0.110714	0	0	0.0666667	0.140079	0	0	0	0	0	0	0	0	0.73754	0.0222222	0.25746	0	0
Bacteria	Firmicutes	Parageobacillus	0.03125	0.0539773	0	0	0	0	0	0	0	0.372159	0	0	0	0	0	0	0	0	0	0	0	0	0.09375	0.03125	0	0	0
Bacteria	Firmicutes	Parageobacillus_A	0	0	0	0	0	0	0	0	0	0.125	0	0	0	0	0	0	0	0	0	0	0	0	0	0	0	0	0
Bacteria	Firmicutes	Thermolongibacillus	0	0	0	0	0	0	0	0	0	0	0	0	0	0	0	0	0	0	0	0	0	0	0	1	0	0	0
Bacteria	Firmicutes	Bacillus	0.0677223	0.00141189	0	0.000680272	0.00385488	0	0	0	0	0.0867852	0.0111566	0	0	0.00328176	0.0378002	0	0.0100954	0	0.0276628	0.0272601	0	0.00136054	0	0.0455399	0	0	0
Bacteria	Firmicutes	Bacillus_AL	0	0	0	0	0	0	0	0	0	0	0	0	0	0	0	0	0	0	0	0	0	0	0	0	0	0	0
Bacteria	Firmicutes	Bacillus_AY	0.0909091	0	0	0	0	0	0	0	0	0.272727	0	0	0	0.0909091	0	0	0.0909091	0	0.0909091	0	0	0.0909091	0	0.454545	0	0	0
Bacteria	Firmicutes	Bacillus_P	0	0	0	0	0	0	0	0	0	0.166667	0.166667	0	0	0	0	0	0.166667	0	0	0	0	0	0	0	0	0	0
Bacteria	Firmicutes	SJS	0	0.5	0	0	0	0	0	0	0	0	0	0	0	0	0	0	0	0	0	0	0	0	0	0	0	0	0
Bacteria	Firmicutes	1NLA3E	0	0	0	0	0	0	0	0	0	0	0	0	0	0	0	0	0	0	0	0	0	0	0	1	0	0	0
Bacteria	Firmicutes	Bacillus_AA	0.175439	0.0701754	0	0.0175439	0	0	0	0	0	0.315789	0.0350877	0	0	0.0526316	0	0	0	0	0.0701754	0.0526316	0	0.0789474	0.0526316	0.859649	0	0	0
Bacteria	Firmicutes	Bacillus_AB	0.4	0	0	0	0	0	0	0	0	0.2	0	0	0	0	0.4	0	0.4	0	0.2	0	0	0	0	0	0	0	0
Bacteria	Firmicutes	Bacillus_AC	0	0	0	0.0833333	0	0	0	0	0	0.222222	0.0555556	0	0	0	0	0	0	0	0.0833333	0	0	0	0	0.25	0	0	0
Bacteria	Firmicutes	Bacillus_AD	0	0	0	0	0	0	0	0	0	0.333333	0	0	0	0	0	0	0	0	0	0	0	0	0	0.666667	0	0	0
Bacteria	Firmicutes	Bacillus_AI	0.5	0.5	0	0	0	0	0	0	0	0.5	0	0	0	0	0	0	0	0	0	0	0	0	0.5	0	0	0	0
Bacteria	Firmicutes	Bacillus_AK	0	0	0	0	0	0	0	0	0	0	0	0	0	0	0	0	0	0	0	0	0	0	0	1	0	0	0
Bacteria	Firmicutes	Bacillus_AZ	0	0	0	0	0	0	0	0	0	0.166667	0	0	0	0.333333	0	0	0.0833333	0	0	0	0	0	0.166667	0.5	0	0	0
Bacteria	Firmicutes	Bacillus_BC	0	0	0	0	0	0	0	0	0	0	0	0	0	0	0	0	0	0	0	0	0	0	0	1	0	0	0
Bacteria	Firmicutes	Bacillus_BD	0	0	0	0	0	0	0	0	0	0	0	0	0	0	0	0	0	0	0	0	0	0	0	1	1	0	0
Bacteria	Firmicutes	Bacillus_BE	1	0	0	0	0	0	0	0	0	1	0	0	0	0	0	0	0	0	1	0	0	0	0	0	0	0	0
Bacteria	Firmicutes	Bacillus_BJ	0	0.125	0	0	0	0	0	0	0	0.375	0	0	0	1	0.125	0	0	0	0	0	0	0	0.5	0.375	0	0	0
Bacteria	Firmicutes	Bacillus_BN	1	0	0	0	0	0	0	0	0	0	0	0	0	0	0	0	0	0	0	0	0	0	0	0	0	0	0
Bacteria	Firmicutes	Bacillus_BO	0	0	0	0	0	0	0	0	0	0.5	0	0	0	0	0	0	0.25	0	0	0	0	0	0	0	0	0	0
Bacteria	Firmicutes	Bacillus_D	0	0.25	0	0.125	0	0	0	0	0	0.25	0	0	0	0	0	0	0.25	0	0.25	0	0	0.125	0.25	0.125	0	0	0
Bacteria	Firmicutes	Bacillus_V	0	0	0	0	0	0	0	0	0	0.5	0.25	0	0	0	0	0	0	0	0.125	0	0	0.25	0.25	0.25	0	0	0
Bacteria	Firmicutes	Bacillus_W	0.0892857	0.0535714	0	0	0	0.0178571	0	0	0	0.267857	0.0357143	0	0	0.0714286	0	0	0.0714286	0	0.0535714	0.0357143	0	0	0.160714	0.928571	0	0	0
Bacteria	Firmicutes	Bacillus_X	0.0239583	0	0	0	0.0208333	0	0	0	0.0208333	0.1625	0.0333333	0	0	0.09375	0.015625	0	0.123958	0	0.0625	0.009375	0	0	0	0.065625	0	0	0
Bacteria	Firmicutes	Bacillus_Y	0	0.166667	0	0	0	0	0	0	0	0.333333	0.166667	0	0	0	0	0	0	0	0	0	0	0	0.222222	0.166667	0.166667	0	0
Bacteria	Firmicutes	Bacillus_Z	0	0	0	0	0	0	0	0	0	0.5	0	0	0	0	0	0	0	0	0	0	0	0	0	0	0	0	0
Bacteria	Firmicutes	CL95	0	0	0	0	0	0	0	0	0	0	0	0	0	0	0	0	0	0	0	0	0	1	0	0	0	0	0
Bacteria	Firmicutes	FJAT-27916	0	0	0	0	0	0	0	0	0	0	0	0	0	0	0	0	0	0	0	0	0	0	0.333333	1	0	0	0
Bacteria	Firmicutes	M6-12	0	0	0	0.5	0	0	0	0	0	0	0	0	0	0	0	0	0	0	0	0	0	0	0	0	0	0	0
Bacteria	Firmicutes	MUM-13	0	0	0	0	0	0	0	0	0	0.5	0	0	0	0	0	0	0	0	0	0.5	0	0	0	0	0	0	0
Bacteria	Firmicutes	T33-2	0	0	0	0	0	1	0	0	0	0	0	0	0	0	0	0	0	0	0	0	0	0	0	0	0	0	0
Bacteria	Firmicutes	URHB0009	0	0	0	0	0	0	0	0	0	0	0	0	0	1	0	0	0	0	0	0	0	0	0	0	0	0	0
Bacteria	Firmicutes	VATK01	0	0	0	0	0	0	0	0	0	0	0	0	0	0	0	0	0	0	0	0	0	0	0	0	0	0	0
Bacteria	Firmicutes	Bacillus_BM	0.333333	0	0	0.333333	0	0	0	0	0	0	0	0	0	0	0	0	0	0	0	0	0	0	0	0	0	0	0
Bacteria	Firmicutes	Bacillus_BQ	0	0	0	1	0	0	0	0	0	0	0	0	0	0	0	0	0	0	0	0	0	0	0	1	0	0	0
Bacteria	Firmicutes	Bacillus_F	0.169231	0	0	0	0	0	0	0	0	0.128205	0.0192308	0	0	0	0	0	0.158974	0	0.0769231	0	0	0	0.153846	0	0	0	0
Bacteria	Firmicutes	Bacillus_AE	0	0	0	0	0	0	0	0	0	0	0	0	0	0	0	0	0	0	0	0	0	0	0	0	0	0	0
Bacteria	Firmicutes	Bacillus_AH	1	0	0	0	0	0	0	0	0	0	0	0	0	0	0	0	0	0	0	0	0	0	0	0	0	0	0
Bacteria	Firmicutes	Bacillus_AJ	0.25	0	0	0	0	0	0	0	0	0	0	0	0	0	0	0	0	0	0	0	0	0	0	0.25	0	0	0
Bacteria	Firmicutes	Bacillus_AM	0.2	0	0	0.2	0	0	0	0	0	0.1	0	0	0	0	0.2	0	0	0	0	0	0	0	0.2	0	0	0	0
Bacteria	Firmicutes	Bacillus_E	0.125	0	0	0.025	0	0	0	0	0	0.075	0	0	0	0	0	0	0	0	0	0	0	0	0.3625	0.55	0	0	0
Bacteria	Firmicutes	Bacillus_U	0	0	0	0	0	0	0	0	0	0.333333	0	0	0	0	0.166667	0	0	0	0	0	0	0	0	0.4	0	0	0
Bacteria	Firmicutes	Virgibacillus_A	0	0	0	0	0	0	0	0	0	0.5	0	0	0	0	0	0	0	0	0	0	0	0	0	1	0	0	0
Bacteria	Firmicutes	45385	0	0	0	0	0	0	0	0	0	0	0	0	0	0	0	0	0	0	0	0	0	0	0	0	0	0	0
Bacteria	Firmicutes	Bacillus_AN	0	0	0	0	0	0	0	0	0	0	0	0	0	0	0	0	0	0	0	0	0	0	0	1	0	0	0
Bacteria	Firmicutes	Bacillus_H	0.0454545	0.109091	0	0	0	0	0	0	0	0.0559229	0.0702479	0	0	0	0	0	0.00909091	0	0.107438	0.00909091	0	0	0.0909091	0.0909091	0	0	0
Bacteria	Firmicutes	Bacillus_K	0.166667	0	0	0	0	0	0	0	0	0.833333	0	0	0	0	0	0	0	0	0	0	0	0	0.5	0.5	0	0	0
Bacteria	Firmicutes	Bacillus_L	0	0.166667	0	0.166667	0	0	0	0	0	0.333333	0.166667	0	0	0.333333	0	0	0.166667	0	0	0.166667	0	0	0	0	0	0	0
Bacteria	Firmicutes	Bacillus_M	0.25	0	0	0	0	0	0	0	0	0	0	0	0	0	0	0	0	0	0	0	0	0	0	0.25	0	0	0
Bacteria	Firmicutes	Bacillus_S	0	0	0	0	0	0	0	0	0	0	0	0	0	0	0	0	0	0	0.333333	0	0	0	0.166667	0	0	0	0
Bacteria	Firmicutes	VLXZ01	0	0	0	0	0	0	0	0	0	1	0	0	0	0	1	0	0	0	0	0	0	0	0	0	0	0	0
Bacteria	Firmicutes	Bacillus_AO	0	0	0	0	0	0	0	0	0.5	0	0	0	0	0	0	0	0	0	0	0	0	0	0	0	0	0	0
Bacteria	Firmicutes	Bacillus_BH	0	0	0	0	0	0	0	0	0	0	0	0	0	0	0	0	0	0	0	0	0	0	0	0.5	1	0	0
Bacteria	Firmicutes	FJAT-45350	0	0	0	0	0	0	0	0	0	0	0	0	0	0	0	0	0	0	0	0	0	0	0	0	0	0	0
Bacteria	Firmicutes	Bacillus_A	0.0927792	0.0144397	0.00114775	0.00904451	0.0253162	0	0	0	0	0.112581	0.0433711	0	0	0.00685952	0.01415	0	0.0998279	0.000267918	0.0417832	0.0290169	0	0.00787762	0.0180987	0.0455725	0	0	0
Bacteria	Firmicutes	Bacillus_AF	0	0	0	0	0	0	0	0	0	0	0	0	0	0	0	0	0	0	0	0.5	0	0	0	0	0	0	0
Bacteria	Firmicutes	Bacillus_AW	0	0.0178571	0	0.0178571	0	0	0	0	0	0.0357143	0.0714286	0	0	0	0	0	0.172619	0	0	0.142857	0	0	0	0	0	0	0
Bacteria	Firmicutes	Bacillus_BP	0	0	0	0	0	0	0	0	0	0	0	0	0	0	0	0	0	0	0	0	0	0	0	0	0	0	0
Bacteria	Firmicutes	Bacillus_AG	0	0	0	0	0	0	0	0	0	0	0	0	0	0	0	0	0	0	0	0	0	0	0	0	0	0	0
Bacteria	Firmicutes	Bacillus_BA	0	0	0	0	0	0	0	0	0	0	0	0	0	0	0	0	0	0	0	0	0	0	0	0	0	0	0
Bacteria	Firmicutes	Bacillus_C	0.0313208	0.00754717	0	0	0.00377358	0	0	0	0.0117647	0.0664151	0.0418868	0	0	0.06	0.00566038	0	0.0781798	0	0.0132075	0.06	0	0	0	0	0	0	0
Bacteria	Firmicutes	Bacillus_I	0	0	0	0	0	0	0	0	0	0.514286	0	0	0	0	0.171429	0	0.1	0	0	0	0	0	0	0	0	0	0
Bacteria	Firmicutes	QFRU01	0	0	0	0	0	0	0	0	0	0	0	0	0	0	0	0	0	0	0	0	0	0	0	0	1	0	0
Bacteria	Firmicutes	Bacillus_AU	0	0	0	0	0	0	0	0	0	1	1	0	0	0	0	0	0	0	0	0	0	0	0	1	0	0	0
Bacteria	Firmicutes	Bacillus_G	0	0	0	0	0	0	0	0	0	0	0	0	0	0	0	0	0	0	0	0	0	0	0	0.125	0	0	0
Bacteria	Firmicutes	FJAT-45066	0	0	0	0	0	0	0	0	0	0.5	0	0	0	0.5	0.5	0	0	0	0	0	0	0	0.5	0	0	0	0
Bacteria	Firmicutes	Bacillus_B	0	0	0	0	0	0	0	0	0	0.25	0	0	0	0	0	0	0.5	0	0	0	0	0	0.5	0.25	0	0	0
Bacteria	Firmicutes	OESV01	0	0	0	0	0	0	0	0	0	0	0	0	0	0	0	0	0	0	0	1	0	0	0	1	0	0	0
Bacteria	Firmicutes	Bacillus_T	0	0	0	0	0	0	0	0	0	0.333333	0	0	0	0	0	0	0	0	0	0	0	0	0	0.666667	0	0	0
Bacteria	Firmicutes	Bacillus_AX	0	0	0	0	0	0	0	0	0	0.5	0.5	0	0	0	0.5	0	0.5	0	0	0	0	0	0	0.5	0	0	0
Bacteria	Firmicutes	Bacillus_Q	0.142857	0.285714	0	0	0	0	0	0	0	0.285714	0	0	0	0.142857	0	0	0	0	0	0	0	0	0	0.571429	0	0	0
Bacteria	Firmicutes	Bacillus_AV	0	0	0	0	0	0	0	0	0	0	0	0	0	0	1	0	0	0	0	0	0	0	0	0	0	0	0
Bacteria	Firmicutes	Bacillus_BL	0	0	0	0	0	0	0	0	0	0	0	0	0	0	0	0	0	0	0	1	0	0	1	0	0	0	0
Bacteria	Firmicutes	Bacillus_BK	0	0	0	0	0	0	0	0	0	1	0	0	0	0	0	0	0	0	1	0	0	0	0	0	0	0	0
Bacteria	Firmicutes	Bacillus_J	0.0714286	0	0	0	0	0	0	0	0	0.0714286	0	0	0	0	0	0	0	0	0	0	0	0	0.5	0.5	0	0	0
Bacteria	Firmicutes	Caldibacillus	0	0	0	0	0	0	0	0	0	0	0	0	0	0	0	0	0	0	0	0	0	0	0.666667	0	0	0	0
Bacteria	Firmicutes	Bacillus_BF	0	0	0	0	0	0	0	0	0	1	0	0	0	0	0	0	0	0	0	0	0	0	0	0	0	0	0
Bacteria	Firmicutes	Bacillus_N	0	0	0	0.166667	0	0	0	0	0	0.5	0	0	0	0	0.166667	0	0.208333	0	0.208333	0	0	0	0	0	0	0	0
Bacteria	Firmicutes	Bacillus_O	0	0	0	0	0	0	0	0	0	0	0.333333	0	0	0	0	0	0	0	0	0	0	0	0	0	0	0	0
Bacteria	Firmicutes	Domibacillus	0.222222	0.111111	0	0	0	0	0	0	0	0.333333	0	0	0	0	0	0	0	0	0	0	0	0	0	0	0	0	0
Bacteria	Firmicutes	FJAT-46582	0	0.333333	0	0	0	0	0	0	0	0.333333	0	0	0	0	0	0	0	0	0	0	0	0	0	0.666667	0	0	0
Bacteria	Firmicutes	Quasibacillus	0.333333	0	0	0	0	0	0	0	0	0.666667	0	0	0	0	0	0	0	0	0	0	0	0	0	0	0	0	0
Bacteria	Firmicutes	Aureibacillus	0	0	0	0	0	0	0	0	0	0	0	0	0	0	0	0	0	0	1	0	0	0	1	0	0	0	0
Bacteria	Firmicutes	Falsibacillus	0	0	0	0	0	0	0	0	0	0.5	0	0	0	0	0	0	0	0	0	0	0	0	0	0	0	0	0
Bacteria	Firmicutes	Fictibacillus	0	0	0	0	0	0	0	0	0	0	0	0	0	0	0	0	0	0	0	0	0	0	0	0	0	0	0
Bacteria	Firmicutes	Fictibacillus_A	0	0	0	0	0	0	0	0	0	0	0	0	0	0	0	0	0	0	0	0	0	0	0	0	0	0	0
Bacteria	Firmicutes	Fictibacillus_B	0.166667	0	0	0	0	0	0	0	0	0	0.166667	0	0	0	0	0	0.166667	0	0	0	0	0	0	0	0	0	0
Bacteria	Firmicutes	Fictibacillus_C	0	0	0	0	0	0	0	0	0	0.0833333	0	0	0	0	0	0	0	0	0.333333	0	0	0	0	0	0	0	0
Bacteria	Firmicutes	Halobacillus	0.05	0	0	0	0.1	0	0	0	0	0.15	0	0	0	0	0	0	0	0	0	0	0	0	0	0	0.05	0	0
Bacteria	Firmicutes	Halobacillus_A	0	0	0	0	0	0	0	0	0	0.333333	0	0	0	0	0	0	0	0	0	0	0	0	0	0	0	0	0
Bacteria	Firmicutes	Pontibacillus	0.5	0	0	0	0	0	0	0	0	0.25	0	0	0	0.25	0	0	0	0	0	0	0	0	0	0	0	0	0
Bacteria	Firmicutes	Pontibacillus_A	0	0	0	0	0	0	0	0	0	0	0	0	0	0	0	0	0	0	0	0	0	0	0	0	0	0	0
Bacteria	Firmicutes	Salimicrobium	0	0	0	0	0	0	0	0	0	0	0	0	0	0.0625	0	0	0	0	0	0.0625	0	0	0.25	0	0	0	0
Bacteria	Firmicutes	Thalassobacillus	0.25	0	0	0	0	0	0	0	0	0.25	0	0	0	0	0	0	0	0	0	0	0	0	0.25	0	0	0	0
Bacteria	Firmicutes	HMF5848	0	0	0	0	0	0	0	0	0	0	0	0	0	0	0	0	0	0	0	0	0	0	0	0	0	0	0
Bacteria	Firmicutes	Jeotgalibacillus	0.125	0.125	0	0	0	0	0	0	0	0.375	0	0	0	0.125	0	0	0	0	0.125	0	0	0	0	0	0	0	0
Bacteria	Firmicutes	Alteribacillus	0	0	0	0	0	0	0	0	0	0.5	0	0	0	0	0	0	0	0	0	0	0	0	0	0	0	0	0
Bacteria	Firmicutes	Alteribacillus_A	0	0	0	0	0	0	0	0	0	1	0	0	0	0	0	0	0	0	0	0	0	0	0	0	0	0	0
Bacteria	Firmicutes	Bacillus_AP	0	0	0	0	0	0	0	0	0	0	0	0	0	0	1	0	0	0	0	0	0	0	0	0	1	0	0
Bacteria	Firmicutes	C254	0	0	0	0	0	0	0	0	0	0	0	0	0	0	0	0	0	0	0	0	0	0	0	0	0	0	0
Bacteria	Firmicutes	Geomicrobium	0	0	0	0	0	0	0	0	0	0	0.166667	0	0	0	0	0	0	0	0	0	0	0	0	0	0	0	0
Bacteria	Firmicutes	Marinococcus	0	0	0	0	0	0	0	0	0	0.166667	0	0	0	0	0	0	0	0	0	0.166667	0	0	0	0	0	0	0
Bacteria	Firmicutes	Natribacillus	0	0	0	0	0	0	0	0	0	0.333333	0	0	0	0.333333	0	0	0	0	0	0	0	0	0.333333	0	0	0	0
Bacteria	Firmicutes	Salibacterium	0	0	0	0	0	0	0	0	0	0.5	0	0	0	0	0	0	0	0	0	0	0	0	0	0.5	0	0	0
Bacteria	Firmicutes	Salsuginibacillus	0	0	0	0	0	0	0	0	0	0.5	0	0	0	0.5	0	0	0.5	0	0	0	0	0	0	0	0	0	0
Bacteria	Firmicutes	Sinobaca	0	0	0	0	0	0	0	0	0	0	0	0	0	1	0	0	0	0	0	0	0	0	0	0	0	0	0
Bacteria	Firmicutes	Massilibacterium	0	1	0	0	0	0	0	0	0	1	0	0	0	0	0	0	0	0	0	0	0	0	0	0	0	0	0
Bacteria	Firmicutes	Bhargavaea	0	0	0	0	0	0	0	0	0	0.25	0	0	0	0	0	0	0	0	0	0	0	0	0.0833333	0	0	0	0
Bacteria	Firmicutes	Caryophanon	0	0	0	0	0	0	0	0	0	0.5	0	0	0	0	0	0	0	0	0	0	0	0	0	0	0.5	0	0
Bacteria	Firmicutes	Chryseomicrobium	0	0	0	0	0	0	0	0	0	0.5	0	0	0	0	0.5	0	0	0	0	0	0	0	0	0	0	0	0
Bacteria	Firmicutes	Kurthia	0.107143	0	0	0	0	0	0	0	0	0.142857	0	0	0	0	0.0714286	0	0	0	0	0	0	0	0.0833333	0	0	0	0
Bacteria	Firmicutes	Lysinibacillus	0.106111	0.0222222	0	0	0.05	0	0	0	0	0.18254	0.00714286	0	0	0.238333	0.0333333	0	0.0911111	0	0.13	0.0121429	0	0	0.05	0.249206	0	0	0
Bacteria	Firmicutes	Lysinibacillus_B	1	0	0	0	0	0	0	0	0	0	0	0	0	0	0	0	0	0	0	0	0	0	0	0	0	0	0
Bacteria	Firmicutes	Metalysinibacillus	0	0	0	0	0	0	0	0	0	0	0	0	0	0	0	0	0	0	0	0	0	0	1	0	0	0	0
Bacteria	Firmicutes	Metaplanococcus	0.5	0	0	0	0	0	0	0	0	0.5	0	0	0	0	0	0	0	0	0	0	0	0	0.5	0	0.5	0	0
Bacteria	Firmicutes	Metasolibacillus	0	0	0	0	0	0	0	0	0	0.333333	0.333333	0	0	0	0.333333	0	0	0	0	0	0	0	0	0.333333	0	0	0
Bacteria	Firmicutes	Paenisporosarcina	0.0714286	0	0	0	0	0	0	0	0	0	0.0714286	0	0	0	0	0	0	0	0	0.142857	0	0	0.142857	0.142857	0.0714286	0	0
Bacteria	Firmicutes	Planococcus	0.113333	0.0133333	0	0.0133333	0	0	0	0	0	0.16	0.04	0	0	0.04	0.02	0	0.08	0	0.0533333	0	0	0	0.08	0	0	0	0
Bacteria	Firmicutes	Psychrobacillus	0.125	0	0	0.125	0	0	0	0	0	0	0	0	0	0.125	0	0	0.1875	0	0.125	0.125	0	0	0	0	0	0	0
Bacteria	Firmicutes	Rummeliibacillus	0.333333	0	0	0	0	0	0	0	0	0.333333	0	0	0	0	0	0	0.666667	0	0	0	0	0	0	0	0	0	0
Bacteria	Firmicutes	Solibacillus	0.2	0	0	0	0	0	0	0	0	0.04	0	0	0	0.2	0	0	0.4	0	0	0	0	0	0	0.2	0	0	0
Bacteria	Firmicutes	Sporosarcina	0.0386364	0.030303	0	0.0454545	0	0	0	0	0	0.256818	0	0	0	0.0681818	0.118182	0	0.0454545	0	0.0681818	0	0	0	0.0454545	0.181818	0	0	0
Bacteria	Firmicutes	Ureibacillus	0.09375	0.0625	0	0	0	0	0	0	0	0.15625	0	0	0	0	0	0	0	0	0.0625	0	0	0.0625	0.03125	0.3125	0	0	0
Bacteria	Firmicutes	Viridibacillus	0	0	0	0	0	0	0	0	0	0	0	0	0	0.333333	0	0	0	0	0	0.0833333	0	0	0	0	0	0	0
Bacteria	Firmicutes	SA5d-4	0	0	0	0	0	0	0	0	0	0	0	0	0	0	0	0	0	0	0	0	0	0	0	1	0	0	0
Bacteria	Firmicutes	Alkalicoccus	0	0.25	0	0	0	0	0	0	0	0.25	0	0	0	0	0	0	0	0	0	0	0	0	0.25	0	0	0	0
Bacteria	Firmicutes	Bacillus_AR	0	0.125	0	0	0	0	0	0	0	0.375	0	0	0	0	0	0	0	0	0	0	0	0.25	0	0.25	0	0	0
Bacteria	Firmicutes	Bacillus_AS	0	0	0	0	0	0	0	0	0	0	0.2	0	0	0	0	0	0	0	0	0	0	0	0	0	0	0	0
Bacteria	Firmicutes	FJAT-44876	0	1	0	0	0	0	0	0	0	0	0	0	0	0	0	0	0	0	0	0	0	0	0	0	0	0	0
Bacteria	Firmicutes	Salipaludibacillus	0	0	0	0	0	0	0	0	0	0	0	0	0	0.25	0	0	0	0	0	0	0	0	0	0	0	0	0
Bacteria	Firmicutes	Salisediminibacterium	0	0	0	0	0	0	0	0	0	0.166667	0	0	0	0	0	0	0	0	0	0	0	0	0	0.5	0.333333	0	0
Bacteria	Firmicutes	Caenibacillus	0	0	0	0	0	0	0	0	0	1	0	0	0	0	0	0	0	0	0	0	0	0	1	0	0	0	0
Bacteria	Firmicutes	Marseille-P3662	0	0	0	0	0	0	0	0	0	0	0	0	0	1	0	0	0	0	0	0	0	0	0	0	0	0	0
Bacteria	Firmicutes	Scopulibacillus	0	0	0	0	0	0	0	0	0	0	0	0	0	0	0	0	0	0	0	0	0	0	1	0	0	0	0
Bacteria	Firmicutes	Sporolactobacillus	0.1	0.1	0	0	0	0	0	0	0	0.14	0	0	0.1	0.1	0	0	0	0	0	0.1	0	0	0.2	0.6	0	0	0
Bacteria	Firmicutes	Terrilactibacillus	0	0	0	0	0	0	0	0	0	0	0	0	0	0	0	0	0	0	0	0	0	0	0	1	0	0	0
Bacteria	Firmicutes	Tuberibacillus	0	0	0	0	0	0	0	0	0	0	0	0	0	0	0	0	0	0	0	0	0	0	1	0	0	0	0
Bacteria	Firmicutes	Maribacillus	0	0	0	0	0	0	0	0	0	0	0	0	0	0	0	0	0	0	0	0	0	0	0	0	0	0	0
Bacteria	Firmicutes	Pueribacillus	0	0	0	0	0	0	0	0	0	0	0	0	0	0	0	0	0	0	0	0	0	0	1	1	1	0	0
Bacteria	Firmicutes	Brevibacillus	0.1875	0.0625	0	0.05	0	0.01	0	0	0	0.2325	0.01	0	0	0	0.00833333	0	0.0208333	0	0	0.0625	0	0.1	0.32	0.225	0	0	0
Bacteria	Firmicutes	Brevibacillus_B	0	0	0	0	0	0	0	0	0	0.191667	0.25	0	0	0	0.0277778	0	0.025	0	0.25	0	0	0	0.108333	0.275	0	0	0
Bacteria	Firmicutes	Brevibacillus_C	0	0	0	0	0	0	0	0	0	0	0	0	0	0	0	0	0	0	0	0	0	0	1	0	0	0	0
Bacteria	Firmicutes	Brevibacillus_D	0	0	0	0	0	0	0	0	0	0	0	0	0	0	0	0	0	0	0	0	0	0	0	0	0	0	0
Bacteria	Firmicutes	CFH-S0501	0	0	0	0	0	0	0	0	0	0	0	0	0	0	0	0	0	0	0	0	0	0	0	0	0	0	0
Bacteria	Firmicutes	SCSIO-07484	0	0	0	0	0	0	0	0	0	0	0	0	0	0	0	0	0	0	0	0	0	0	1	0	0	0	0
Bacteria	Firmicutes	Bacillus_AT	0	0	0	0	0	0	0	0	0	0	1	0	0	0	0	0	0	0	0	0	0	0	0	0	0	0	0
Bacteria	Firmicutes	Caldalkalibacillus	0	0	0	0	0	0	0	0	0	0	0	0	0	0	0	0	0	0	0	0	0	0	0	1	0	0	0
Bacteria	Firmicutes	Calditerricola	0	0	0	0	0	0	0	0	0	0	0	0	0	0	0	0	0	0	0	0	0	0	0	0	0	0	0
Bacteria	Firmicutes	Beduini	0	0	0	0	0	0	0	0	0	0	0	0	0	0	0	0	0	0	0	0	0	1	0	0	0	0	0
Bacteria	Firmicutes	Catenibacterium	0	0	0	0	0	0	0	0	0	0	0	0	0	0	0	0	0	0	0	0	0	0	0	0	0	0	0
Bacteria	Firmicutes	CHKCI006	0	0	0	0	0	0	0	0	0	0	0	0	0	0	0	0	0	0	0	0	0	0	1	0	0	0	0
Bacteria	Firmicutes	Coprobacillus	0	0	0	0	0	0	0	0	0	0	0	0	0	0	0	0	0	0	0	0	0	0	0	0	0	0	0
Bacteria	Firmicutes	Eggerthia	0	0	0	0	0	0	0	0	0	0	0.333333	0	0	0	0	0	0	0	0	0	0	0	0	0	0	0	0
Bacteria	Firmicutes	Erysipelatoclostridium	0.18254	0.0222222	0	0.00925926	0	0	0	0	0	0.256069	0	0	0	0	0.00925926	0	0.12037	0	0.0222222	0.0981481	0	0.617647	0.0777778	0	0	0	0
Bacteria	Firmicutes	Kandleria	0.0625	0	0	0	0	0	0	0	0	0	0.5	0	0	0	0	0	0	0	0	0	0	0	0	0.5	0	0	0
Bacteria	Firmicutes	Longibaculum	1	0	0	0	0	0	0	0	0	0	0	0	0	0	0	0	0	0	0	0	0	0	0	0	0	0	0
Bacteria	Firmicutes	Massiliomicrobiota	0	0	0	0	0	0	0	0	0	0.8	0.1	0	0	0	0	0	0	0	0.1	0	0	0.5	0.5	0	0	0	0
Bacteria	Firmicutes	Sharpea	0	0	0	0	0	0	0	0	0	0.25	0	0	0	0	0	0	0	0	0	0	0	0	0	0	0	0	0
Bacteria	Firmicutes	Stoquefichus	0.5	0	0	0	0	0	0	0	0	0.5	0	0	0	0	0	0	0	0	0	0.5	0	0	0.5	0	0	0	0
Bacteria	Firmicutes	Allobaculum	0	0	0	0	0	0	0	0	0	0	0	0	0	0	0	0	0	0	0	0	0	0	0	1	0	0	0
Bacteria	Firmicutes	Anaerorhabdus	0	0	0	0	0	0	0	0	0	0	0	0	0	0	0	0	0	0	0	1	0	0	0	0	0	0	0
Bacteria	Firmicutes	Breznakia	0	0	0	0	0	0	0	0	0	0	0.5	0	0	0	0	0	0	0	0	0	0	0	0.5	0	0	0	0
Bacteria	Firmicutes	Bulleidia	0	0	0	0	0	0	0	0	0	0.166667	0	0	0	0	0	0	0	0	0	0	0	0	0.333333	0.166667	0	0	0
Bacteria	Firmicutes	CAG-536	0	0	0	0.5	0	0	0	0	0	0	0	0	0	0	0	0	0	0	0	0	0	0	0	0	0	0	0
Bacteria	Firmicutes	Dielma	0	0	0	0	0	0	0	0	0	0	0	0	0	0	0	0	0	0	0	0	0	0	0	0	0	0	0
Bacteria	Firmicutes	Dubosiella	0	0	0	0	0	0	0	0	0	0	0	0	0	0.333333	0	0	0	0	0	0.333333	0	0.333333	0	0	0	0	0
Bacteria	Firmicutes	Erysipelothrix	0	0.25	0	0	0	0	0	0	0	0.25	0.25	0	0	0.05	0	0	0	0	0	0	0	0.25	0	0	0	0	0
Bacteria	Firmicutes	Faecalibaculum	0	0	0	0	0	0	0	0	0	0	0.5	0	0	0	0	0	0.5	0	0	0	0	0	0	0	0	0	0
Bacteria	Firmicutes	Faecalicoccus	0	0	0	0	0	0	0	0	0	0	0	0	0	0	0	0	0	0	0	0	0	0	0	0	0	0	0
Bacteria	Firmicutes	Faecalitalea	0	0	0	0	0	0	0	0	0	0	0	0	0	0	0	0	0.25	0	0	0	0	0	0	0	0	0	0
Bacteria	Firmicutes	Holdemanella	0.25	0	0	0	0	0	0	0	0	0	0.0416667	0	0	0	0.0416667	0	0.0416667	0	0	0	0	0	0.375	0	0	0	0
Bacteria	Firmicutes	Holdemania	0	0	0	0	0	0	0	0	0	0.166667	0	0	0	0	0	0	0	0	0	0	0	0	0.5	0	0	0	0
Bacteria	Firmicutes	Ileibacterium	0	0	0	0	0	0	0	0	0	0	1	0	0	0	0	0	0	0	0	0	0	0	0	0	0	0	0
Bacteria	Firmicutes	Longicatena	0.150376	0	0	0.122449	0	0	0	0	0	0.315789	0.193985	0	0	0	0	0	0.186466	0	0	0.0075188	0	0.238095	0.162907	0	0	0	0
Bacteria	Firmicutes	Merdibacter	0	0	0	0	0	0	0	0	0	1	0	0	0	0	0	0	0	0	0	1	0	0	0	0	0	0	0
Bacteria	Firmicutes	OEMR01	1	0	0	0	0	0	0	0	0	1	0	0	0	0	0	0	0	0	0	0	0	0	0	0	0	0	0
Bacteria	Firmicutes	RQZE01	0	0	0	0	0	0	0	0	0	1	0	0	0	0	0	0	0	0	0	0	0	0	0	0	0	0	0
Bacteria	Firmicutes	Traorella	0	0	0	0	0	0	0	0	0	1	0	0	0	0	0	0	0	0	0	0	0	0	0	0	0	0	0
Bacteria	Firmicutes	Exiguobacterium	0.0693182	0	0	0	0	0	0	0	0	0.0151515	0	0	0	0	0	0	0.181818	0	0	0	0	0	0.25	0	0	0	0
Bacteria	Firmicutes	Exiguobacterium_A	0.130769	0	0	0	0	0	0	0	0	0.265385	0	0	0	0.00961538	0.0769231	0	0.105769	0	0.0769231	0.0769231	0	0	0.146154	0.0769231	0	0	0
Bacteria	Firmicutes	Haloplasma	0	1	0	0	0	0	0	0	0	0	0	0	0	0	0	0	0	0	0	0	0	1	0	0	0	0	0
Bacteria	Firmicutes	Inordinaticella	0	0	0	0	0	0	0	0	0	0	0	0	0	0	0	0	0	0	0	0	0	0	0	1	0	0	0
Bacteria	Firmicutes	Turicibacter	0	0	0	0	0	0	0	0	0	0	0	0	0	0.25	0.125	0	0.125	0	0	0.125	0	0	0	0.5	0	0	0
Bacteria	Firmicutes	Izemoplasma_B	1	0	0	0	0	0	0	0	0	1	0	0	0	0	0	0	0	0	0	0	0	0	0	0	0	0	0
Bacteria	Firmicutes	Izemopslasma_C	0	0	0	0	0	0	0	0	0	1	0	0	0	0	0	0	0	0	0	1	0	0	0	0	0	0	0
Bacteria	Firmicutes	Abiotrophia	0	0	0	0	0	0	0	0	0	0	0	0	0	0	0	0	0	0	0	0	0	0	0	0	0	0	0
Bacteria	Firmicutes	Aerococcus	0.0294118	0	0	0	0	0	0	0	0	0.0588235	0.0245098	0	0	0.0588235	0.0588235	0	0	0	0	0	0	0	0	0	0	0	0
Bacteria	Firmicutes	Atopobacter	0	0	0	0	0	0	0	0	0	0.5	0	0	0	0	0	0	0	0	0	0	0	0	0	0	0	0	0
Bacteria	Firmicutes	Bavariicoccus	1	0	0	0	0	0	0	0	0	0	0	0	0	0	0	0	0	0	0	0	0	0	0	0	0	0	0
Bacteria	Firmicutes	Dolosicoccus	0	0	0	0	0	0	0	0	0	0	0	0	0	0	0	0	0	0	0	0	0	0	0	0	0	0	0
Bacteria	Firmicutes	Eremococcus	0	0	0	0	0	0	0	0	0	0	0	0	0	0	0	0	0	0	0	0	0	0	0	0	0	0	0
Bacteria	Firmicutes	Facklamia	0	0	0	0	0	0	0	0	0	0.466667	0	0	0	0.333333	0	0	0	0	0	0	0	0	0	0	0	0	0
Bacteria	Firmicutes	Facklamia_A	0	0	0	0	0	0	0	0	0	0	0	0	0	0	0	0	0	0	0	0	0	0	0	0	0	0	0
Bacteria	Firmicutes	Facklamia_B	0	0	0	0	0	0	0	0	0	0	0	0	0	0	0	0	0	0	0	0	0	0	0	0	0	0	0
Bacteria	Firmicutes	Globicatella	0	0	0	0	0	0	0	0	0	0	0	0	0	0	0	0	0	0	0	0	0	0	0	0	0	0	0
Bacteria	Firmicutes	Granulicatella	0.15	0	0	0.25	0	0	0	0	0	0	0.25	0	0	0	0.25	0	0	0	0	0	0	0	0	0	0	0	0
Bacteria	Firmicutes	Ignavigranum	0	0	0	0	0	0	0	0	0	0	0	0	0	0	0	0	0	0	0	0	0	0	0	0	0	0	0
Bacteria	Firmicutes	Jeotgalibaca	0	0	0	0	0	0	0	0	0	0.333333	0	0	0	0	0	0	0	0	0	0	0	0	0	0	0	0	0
Bacteria	Firmicutes	Trichococcus	0.259259	0.111111	0	0	0	0	0	0	0	0.0925926	0	0	0	0	0	0	0.037037	0	0	0	0	0	0.259259	0.296296	0	0	0
Bacteria	Firmicutes	WM01	0	0	0	0	0	0	0	0	0	1	0	0	0	0	0	0	0	0	0	0	0	0	0	0	0	0	0
Bacteria	Firmicutes	Brochothrix	0	0	0	0	0	0	0	0	0	0.0652174	0	0	0	0	0	0	0.0434783	0	0.0217391	0	0	0	0	0	0	0	0
Bacteria	Firmicutes	Alkalibacterium	0.125	0.125	0	0	0	0	0	0	0	0	0	0	0	0.125	0	0	0	0	0	0	0	0	0.125	0	0	0	0
Bacteria	Firmicutes	Allofustis	0	0	0	0	0	0	0	0	0	0	0	0	0	0	1	0	0	0	0	0	0	0	0	0	0	0	0
Bacteria	Firmicutes	Alloiococcus	0	0	0	0	0	0	0	0	0	0	0	0	0	0	0	0	0	0	0	0	0	0	0	0	0	0	0
Bacteria	Firmicutes	Atopococcus	0	0	0	0	0	0	0	0	0	0	0	0	0	0	0	0	0	0	0	0	0	0	0	0	0	0	0
Bacteria	Firmicutes	Atopostipes	1	0	0	0	0	0	0	0	0	0	0	0	0	0	0	0	0	0	0	0	0	0	1	0	0	0	0
Bacteria	Firmicutes	Carnobacterium	0	0.015625	0	0.0948276	0	0	0	0	0	0.0172414	0.0729167	0	0	0.333333	0.00862069	0	0	0	0	0.0104167	0	0	0	0	0	0	0
Bacteria	Firmicutes	Carnobacterium_A	0.05	0	0	0.05	0	0	0	0	0	0	0	0	0	0	0	0	0	0	0.05	0.25	0	0	0	0	0	0	0
Bacteria	Firmicutes	Desemzia	0	0	0	0	0	0	0	0	0	0	0	0	0	0	0	0	0	0	0	0	0	0	0	0	0	0	0
Bacteria	Firmicutes	Dolosigranulum	0.0714286	0	0	0.142857	0	0	0	0	0	0.142857	0.0714286	0	0	0.142857	0	0	0	0	0	0	0	0	0	0	0	0	0
Bacteria	Firmicutes	Isobaculum	0	0	0	0	0	0	0	0	0	0	0	0	0	0	0	0	0	0	0	0	0	0	0	0	0	0	0
Bacteria	Firmicutes	Lacticigenium	0	0	0	0	0	0	0	0	0	0	0	0	0	0	0	0	0	0	0	0	0	0	0	0	0	0	0
Bacteria	Firmicutes	Marinilactibacillus	0	0	0	0	0	0	0	0	0	0.166667	0.111111	0	0	0	0	0	0	0	0.166667	0	0	0	0.333333	0	0	0	0
Bacteria	Firmicutes	Pisciglobus	1	0	0	0	0	0	0	0	0	0	0	0	0	0	0	0	0	0	0	0	0	0	0	0	0	0	0
Bacteria	Firmicutes	Catellicoccus	0	0	0	0	0	0	0	0	0	0	0	0	0	0	0	0	0	0	0	0	0	0	0	0	0	0	0
Bacteria	Firmicutes	Enterococcus	0.0945258	0.0189662	0	0.0281848	0	0	0	4.07e-05	0	0.120838	0.113594	0	0	0.0024013	0.0014245	0	4.07e-05	0	0.0002442	0.0017908	0	0.0277778	0.166667	0	0	0	0
Bacteria	Firmicutes	Enterococcus_A	0.0306122	0.042517	0	0	0	0	0	0	0	0.340136	0.256803	0	0	0.0119048	0	0	0	0	0	0	0	0	0	0	0	0	0
Bacteria	Firmicutes	Enterococcus_B	0.0528662	0.00997853	0	0.00173326	0	0	0	0	0	0.15706	0.0220508	0	0	0.0345898	0.0239376	0	0.00511557	0	0.0027262	0.0812141	0	0.0714286	0.0625	0	0	0	0
Bacteria	Firmicutes	Enterococcus_C	0	0	0	0	0	0	0	0	0	0	0	0	0	0	0	0	0	0	0	0	0	0.05	0	0	0	0	0
Bacteria	Firmicutes	Enterococcus_D	0.0184314	0.00588235	0	0.0376471	0	0	0	0	0	0.0483779	0.108378	0	0	0	0.218431	0	0.0149733	0	0	0.0184314	0	0.0117647	0.205882	0	0	0	0
Bacteria	Firmicutes	Enterococcus_E	0	0.136364	0	0	0	0	0	0	0	0.545455	0.5	0	0	0	0	0	0	0	0.0454545	0.5	0	0	0.25	0	0	0	0
Bacteria	Firmicutes	Enterococcus_F	0	0	0	0	0	0	0	0	0	1	0	0	0	0	0	0	0	0	0	0	0	0	1	0	0	0	0
Bacteria	Firmicutes	Enterococcus_G	0	0	0	0	0	0	0	0	0	0.5	0	0	0	0	0	0	0	0	0	0	0	0	0	0	0	0	0
Bacteria	Firmicutes	Enterococcus_H	0	0	0	0	0	0	0	0	0	0	0	0	0	0	0	0	0	0	0	0	0	0	0	0	0	0	0
Bacteria	Firmicutes	Enterococcus_I	0	0	0	0	0	0	0	0	0	1	1	0	0	0	0	0	1	0	0	0	0	0	1	0	0	0	0
Bacteria	Firmicutes	Enterococcus_J	0	0	0	0	0	0	0	0	0	0	0	0	0	0	0	0	0	0	0	0	0	0	0	0	0	0	0
Bacteria	Firmicutes	Melissococcus	0	0	0	0	0	0	0	0	0	0	0	0	0	0	0	0	0	0	0	0	0	0	0	0	0	0	0
Bacteria	Firmicutes	Tetragenococcus	0.0352941	0.0117647	0	0	0	0	0	0	0	0.211765	0	0	0	0	0	0	0	0	0	0.0117647	0	0	0	0	0	0	0
Bacteria	Firmicutes	26KH-42	0	0	0	0	0	0	0	0	0	0	0	0	0	0	0	0	0	0	0	0	0	0	0	0	0	0	0
Bacteria	Firmicutes	Agrilactobacillus	0	0	0	0	0	0	0	0	0	0	0	0	0	0	0.5	0	0	0	0	0	0	0	0	0	0	0	0
Bacteria	Firmicutes	Amylolactobacillus	0	0	0	0	0	0	0	0	0	0	0	0	0	0	0	0	0	0	0	0	0	0	0	0	0	0	0
Bacteria	Firmicutes	Apilactobacillus	0.0104167	0	0	0	0	0	0	0	0	0	0	0	0	0.00925926	0	0	0	0	0	0	0	0	0	0	0	0	0
Bacteria	Firmicutes	Bombilactobacillus	0	0	0	0	0	0	0	0	0	0	0.333333	0	0	0	0	0	0	0	0	0	0	0	0	0	0	0	0
Bacteria	Firmicutes	Companilactobacillus	0.0606061	0	0	0.0606061	0	0	0	0	0	0.0909091	0	0	0	0	0.0606061	0	0	0	0	0.030303	0	0	0.0606061	0	0	0	0
Bacteria	Firmicutes	Convivina	0	0	0	0	0	0	0	0	0	0	0	0	0	0	0	0	0	0	0	0	0	0	0	0	0	0	0
Bacteria	Firmicutes	Dellaglioa	0	0	0	0	0	0	0	0	0	0	0	0	0	0	0	0	0	0	0	0	0	0	0	0	0	0	0
Bacteria	Firmicutes	Fructilactobacillus	0	0	0	0	0	0	0	0	0	0	0	0	0	0	0	0	0	0	0	0	0	0	0	0	0	0	0
Bacteria	Firmicutes	Fructobacillus	0	0	0	0	0	0	0	0	0	0	0	0	0	0	0	0	0	0	0	0	0	0	0	0	0	0	0
Bacteria	Firmicutes	Furfurilactobacillus	0	0	0	0	0	0	0	0	0	0	0	0	0	0	0	0	0	0	0	0	0	0	0	0	0	0	0
Bacteria	Firmicutes	Holzapfelia	0	0	0	0	0	0	0	0	0	0	0	0	0	0	0	0	0	0	0	0	0	0	0	0	0	0	0
Bacteria	Firmicutes	Lacticaseibacillus	0.00709723	0	0	0.0149882	0	0	0	0	0	0.109202	0.000522466	0	0	0.139874	0.0336032	0	0.000783699	0	0.00426136	0.00104493	0	0	0	0	0	0	0
Bacteria	Firmicutes	Lactiplantibacillus	0.136062	0	0	0.10774	0	0	0	0	0	0.0109863	0.000371517	0	0	0.000990712	0	0	0.005387	0	0.000123839	0.0437152	0	0	0	0	0	0	0
Bacteria	Firmicutes	Lactobacillus	0.0122959	0	0	0	0	0	0	0	0	0.0470024	0.0369335	0	0	0.027027	0	0	0	0	0	0	0	0	0	0	0	0	0
Bacteria	Firmicutes	Lactobacillus_G	0	0	0	0	0	0	0	0	0	0	0	0	0	0	0	0	0	0	0	0	0	0	0	0	0	0	0
Bacteria	Firmicutes	Lapidilactobacillus	0.25	0	0	0	0	0	0	0	0	0.25	0.25	0	0	0	0	0	0	0	0	0	0	0	0	0	0	0	0
Bacteria	Firmicutes	Latilactobacillus	0.0377778	0	0	0	0	0	0	0	0	0	0.01	0	0	0.0144444	0	0	0	0	0	0.00444444	0	0	0	0	0	0	0
Bacteria	Firmicutes	Lentilactobacillus	0.03	0	0	0	0	0	0	0	0	0.03625	0	0	0	0.0025	0	0	0	0	0.0125	0.015625	0	0	0	0	0	0	0
Bacteria	Firmicutes	Leuconostoc	0.0677703	0	0	0.0555556	0	0	0	0	0	0.101707	0	0	0	0.0603299	0	0	0	0	0	0.0303819	0	0	0	0	0	0	0
Bacteria	Firmicutes	Levilactobacillus	0.0443122	0	0	0.00132275	0	0	0	0	0	0.131614	0.025463	0	0	0	0	0	0	0	0.000661376	0.0456349	0	0	0	0	0	0	0
Bacteria	Firmicutes	Ligilactobacillus	0.182292	0	0	0.00661765	0	0	0	0	0	0.0893229	0.0207721	0	0	0.0417739	0.00480769	0	0.0078125	0	0.00520833	0.00147059	0	0	0	0	0	0	0
Bacteria	Firmicutes	Limosilactobacillus	0.0235689	0	0	0.0393265	0	0	0	0	0	0.0726002	0.107807	0	0	0.0638507	0	0	0	0	0	0.00181818	0	0	0	0	0	0	0
Bacteria	Firmicutes	Liquorilactobacillus	0.0769231	0	0	0	0	0	0	0	0	0	0	0	0	0	0	0	0	0	0	0	0	0	0	0	0	0	0
Bacteria	Firmicutes	Loigolactobacillus	0.0277778	0	0	0	0	0	0	0	0	0	0.125	0	0	0	0	0	0	0	0	0	0	0	0	0	0	0	0
Bacteria	Firmicutes	Oenococcus	0.00336323	0	0	0	0	0	0	0	0	0	0	0	0	0.00224215	0	0	0	0	0	0	0	0	0	0	0	0	0
Bacteria	Firmicutes	Paralactobacillus	0	0	0	0	0	0	0	0	0	0	0	0	0	0	0	0	0	0	0	0	0	0	0	0	0	0	0
Bacteria	Firmicutes	Paucilactobacillus	0.142857	0	0	0	0	0	0	0	0	0	0.142857	0	0	0	0	0	0	0	0	0	0	0	0	0	0	0	0
Bacteria	Firmicutes	Pediococcus	0.005	0	0	0.005	0	0	0	0	0	0.0822222	0.00833333	0	0	0.00777778	0	0	0.00277778	0	0	0.128333	0	0	0	0	0	0	0
Bacteria	Firmicutes	RHOV01	0	0	0	0.333333	0	0	0	0	0	0	0	0	0	0	0	0	0	0	0	0	0	0	0	0	0	0	0
Bacteria	Firmicutes	Schleiferilactobacillus	0	0	0	0	0	0	0	0	0	0	0	0	0	0.333333	0	0	0	0	0	0.333333	0	0	0	0	0	0	0
Bacteria	Firmicutes	Secundilactobacillus	0.0166667	0	0	0	0	0	0	0	0	0.1	0	0	0	0	0	0	0	0	0	0.1	0	0	0	0	0	0	0
Bacteria	Firmicutes	Weissella	0	0	0	0	0	0	0	0	0	0.00697767	0	0	0	0	0	0	0.0526316	0	0	0.0526316	0	0	0	0	0	0	0
Bacteria	Firmicutes	Listeria	0.0252872	0.000203426	0	0	0	0	0	0	0	0.0539319	0.0204124	0	0	0.00333895	0.0822407	0	0	0	0	0.0026641	0	0	0	0	0	0	0
Bacteria	Firmicutes	Listeria_A	0	0	0	0	0	0	0	0	0	0.27551	0.132653	0	0	0	0	0	0.142857	0	0	0	0	0	0.265306	0	0	0	0
Bacteria	Firmicutes	Floricoccus	0	0	0	0	0	0	0	0	0	0	0	0	0	0	0	0	0	0	0	0	0	0	0	0	0	0	0
Bacteria	Firmicutes	Lactococcus	0.0145472	0.00195312	0	0.0517616	0	0	0	0	0	0.14701	0.0102755	0	0	0.027532	0	0	0.00195312	0	0	0.0063071	0	0	0	0	0	0	0
Bacteria	Firmicutes	Pilibacter	0	0	0	0	0	0	0	0	0	1	0	0	0	0	0	0	0	0	0	0	0	0	0	0	0	0	0
Bacteria	Firmicutes	Streptococcus	0.0782092	0.0176224	0	0.000845891	0	0	0	0	0	0.157817	0.0613923	0	0	0.0327652	0.015767	0	0.0470564	0	0.00661418	0.0595684	0	0	0	0	0	0	0
Bacteria	Firmicutes	Vagococcus	0	0.1	0	0	0	0	0	0	0	0.1	0.1	0	0	0	0	0	0	0	0	0.1	0	0	0	0	0	0	0
Bacteria	Firmicutes	Vagococcus_A	0.25	0	0	0	0	0	0	0	0	0	0	0	0	0.125	0	0	0	0	0	0	0	0	0	0	0	0	0
Bacteria	Firmicutes	Vagococcus_B	0	0	0	0	0	0	0	0	0	0	1	0	0	0	0	0	0	0	0	0	0	0	1	0	0	0	0
Bacteria	Firmicutes	Vagococcus_C	1	0	0	0	0	0	0	0	0	0	0	0	0	0	0	0	0	0	0	0	0	0	0	0	0	0	0
Bacteria	Firmicutes	Vagococcus_D	0	0	0	0	0	0	0	0	0	0.5	0	0	0	0.5	0	0	0.5	0	0	0	0	0	0	0	0	0	0
Bacteria	Firmicutes	Vagococcus_E	1	0	0	0	0	0	0	0	0	0	0	0	0	0	0	0	0	0	0	0	0	0	0	0	0	0	0
Bacteria	Firmicutes	GCF-1484045	1	0	0	0	0	0	0	0	0	0	0	0	0	0	0	0	0	0	0	0	0	0	0	0	0	0	0
Bacteria	Firmicutes	Hepatoplasma	0	0	0	0	0	0	0	0	0	0	0	0	0	0	0	0	0	0	0	0	0	0	0	0	0	0	0
Bacteria	Firmicutes	Mesomycoplasma	0	0	0	0	0	0	0	0	0	0	0	0	0	0	0	0	0	0	0	0	0	0	0	0	0	0	0
Bacteria	Firmicutes	Metamycoplasma	0.05	0	0	0	0	0	0	0	0	0	0	0	0	0	0.05	0	0	0	0	0	0	0	0	0	0	0	0
Bacteria	Firmicutes	Mycoplasma_H	0	0	0	0	0	0	0	0	0	0	0	0	0	0	0	0	0	0	0	0	0	0	0	0	0	0	0
Bacteria	Firmicutes	Mycoplasma_J	0	0	0	0	0	0	0	0	0	0	0	0	0	0	0	0	0	0	0	0	0	0	0	0	0	0	0
Bacteria	Firmicutes	Mycoplasma_K	0	0	0	0	0	0	0	0	0	0	0	0	0	0	0	0	0	0	0	0	0	0	0	0	0	0	0
Bacteria	Firmicutes	Mycoplasmopsis	0.0714286	0	0	0	0	0	0	0	0	0	0.047619	0	0	0	0	0	0	0	0	0	0	0	0	0	0	0	0
Bacteria	Firmicutes	Mycoplasmopsis_A	0.0284091	0	0	0	0	0	0	0	0	0	0	0	0	0	0	0	0	0	0	0	0	0	0	0	0	0	0
Bacteria	Firmicutes	Mycoplasmopsis_B	0	0	0	0	0	0	0	0	0	0	0	0	0	0	0	0	0	0	0	0	0	0	0	0	0	0	0
Bacteria	Firmicutes	RYZV01	0	0	0	0	0	0	0	0	0	0	0	0	0	0	0	0	0	0	0	0	0	0	0	0	0	0	0
Bacteria	Firmicutes	Edwardiiplasma	0	0	0	0	0	0	0	0	0	0	0	0	0	0	0	0	0	0	0	0	0	0	0	0	0	0	0
Bacteria	Firmicutes	Entomoplasma	0	0	0	0	0	0	0	0	0	0.1625	0	0	0	0	0	0	0	0	0	0	0	0	0	0	0	0	0
Bacteria	Firmicutes	Mycoplasma	0	0	0	0	0	0	0	0	0	0	0.0625	0	0	0	0	0	0	0	0	0.0178571	0	0	0	0	0	0	0
Bacteria	Firmicutes	Spiroplasma	0.111111	0	0	0	0	0	0	0	0	0	0	0	0	0	0	0	0	0	0.037037	0	0	0	0	0	0	0	0
Bacteria	Firmicutes	Spiroplasma_A	0	0	0	0	0	0	0	0	0	0	0	0	0	0	0	0	0	0	0	0.0769231	0	0	0	0	0	0	0
Bacteria	Firmicutes	Spiroplasma_B	0	0	0	0	0	0	0	0	0	0	0	0	0	0	0	0	0	0	0	0	0	0	0	0	0	0	0
Bacteria	Firmicutes	Tullyiplasma	0.25	0	0	0	0	0	0	0	0	0	0	0	0	0	0	0	0	0	0	0	0	0	0	0	0	0	0
Bacteria	Firmicutes	Williamsoniiplasma	0	0	0	0	0	0	0	0	0	0	0	0	0	0	0	0	0	0	0	0	0	0	0	0	0	0	0
Bacteria	Firmicutes	Eperythrozoon_A	0	0	0	0	0	0	0	0	0	0	0	0	0	0	0	0	0	0	0	0	0	0	0	0	0	0	0
Bacteria	Firmicutes	Eperythrozoon_B	0	0	0	0	0	0	0	0	0	0	0	0	0	0	0	0	0	0	0	0	0	0	0	0	0	0	0
Bacteria	Firmicutes	Malacoplasma	0	0	0	0	0	0	0	0	0	0	0	0	0	0	0	0	0	0	0	0	0	0	0	0	0	0	0
Bacteria	Firmicutes	Mycoplasmoides	0	0	0	0	0	0	0	0	0	0	0	0	0	0	0	0	0	0	0	0	0	0	0	0	0	0	0
Bacteria	Firmicutes	Ureaplasma	0	0	0	0	0	0	0	0	0	0	0	0	0	0	0	0	0	0	0	0	0	0	0	0	0	0	0
Bacteria	Firmicutes	18JY21-1	0	0	0	1	0	0	0	0	0	1	0	0	0	0	0	0	0	0	0	0	0	0	0	0	0	0	0
Bacteria	Firmicutes	32O-W	0	0	0	0	0	0	0	0	0	0	0	0	0	0	0	0	0	0	0	0	0	0	1	0	0	0	0
Bacteria	Firmicutes	Cohnella	0.117647	0.0588235	0	0	0	0	0	0	0	0.117647	0.176471	0	0	0.117647	0	0	0.0588235	0	0	0	0	0.0588235	0.176471	0	0	0	0
Bacteria	Firmicutes	Fontibacillus_A	0	0	0	0	0	0	0	0	0	0	0	0	0	0	0	0	0	0	0	0	0	0	0	0	0	0	0
Bacteria	Firmicutes	Fontibacillus_B	0	0	0	0	0	0	0	0	0	1	0	0	0	0	0	0	0	0	0	0	0	0	0	0	0	0	0
Bacteria	Firmicutes	Gorillibacterium	0.5	0	0	0	0	0	0	0	0	0.5	0	0	0	0	0	0	0	0	0.5	0.5	0	0	0	0	0	0	0
Bacteria	Firmicutes	GP183	0	0	0	0	0	0	0	0	0	0	0	0	0	0	0	0	0	0	0	0	0	0	0	0	0	0	0
Bacteria	Firmicutes	MEC069	0	0	0	0	0	0	0	0	0	1	0	0	0	0	0	0	0	0	0	0	0	0	0	1	0	0	0
Bacteria	Firmicutes	N2SHLJ1	0	0	0	0	0	0	0	0	0	1	0	0	0	0	0	0	0	0	0	0	0	0	1	0	0	0	0
Bacteria	Firmicutes	Paenibacillus	0.0772386	0.0516221	0	0.0392857	0.00545391	0.0102041	0	0	0	0.290845	0.0607575	0	0.0102041	0.0361781	0.0529699	0	0.135603	0	0.0792338	0.0359005	0	0.0371217	0.0634658	0.215585	0.0113379	0	0
Bacteria	Firmicutes	Paenibacillus_A	0.125	0.2	0	0.125	0	0	0	0	0	0.325	0	0	0	0	0.025	0	0	0	0.125	0.25	0	0	0.475	0.15	0	0	0
Bacteria	Firmicutes	Paenibacillus_AA	0	0	0	0	0	0	0	0	0	0	0	0	0	0	0	0	0	0	0	0	0	0	0	1	0	0	0
Bacteria	Firmicutes	Paenibacillus_AB	0	0	0.25	0	0	0	0	0	0	0	0.25	0	0	0	0	0	0.25	0	0	0	0	0	0	0.5	0	0	0
Bacteria	Firmicutes	Paenibacillus_B	0.1	0	0	0	0	0	0	0	0	0.188889	0.0444444	0	0	0	0	0	0.1	0	0.0111111	0	0	0.0111111	0.1	0.216667	0	0	0
Bacteria	Firmicutes	Paenibacillus_C	0.0555556	0	0	0	0	0	0	0	0	0.37037	0.037037	0	0.037037	0	0	0	0.111111	0	0.037037	0.0555556	0	0.0925926	0.037037	0.0740741	0	0	0
Bacteria	Firmicutes	Paenibacillus_D	0	0	0	0	0	0	0	0	0	0.125	0	0	0	0.25	0	0	0.25	0	0	0	0	0.25	0.375	0	0	0	0
Bacteria	Firmicutes	Paenibacillus_E	0.307692	0.115385	0	0	0	0.0769231	0	0	0.153846	0.307692	0	0	0	0	0	0	0.115385	0	0	0	0	0	0.153846	0.423077	0.0769231	0	0
Bacteria	Firmicutes	Paenibacillus_F	0	0	0	0	0	0	0	0	0	0	0	0	0	0	0.125	0	0	0	0.25	0	0	0	0	0	0	0	0
Bacteria	Firmicutes	Paenibacillus_G	0	0	0	0.037037	0	0	0	0	0	0.444444	0.0925926	0	0.0555556	0	0	0	0.333333	0	0.0555556	0.037037	0	0.148148	0.0277778	0.222222	0	0	0
Bacteria	Firmicutes	Paenibacillus_H	0	0	0	0	0	0	0	0	0	0.0769231	0.307692	0	0	0	0	0	0	0	0	0.307692	0	0	0	0.769231	0	0	0
Bacteria	Firmicutes	Paenibacillus_I	0	0	0	0	0	0	0	0	0	0	0	0	0	0	0	0	0	0	0	0	0	0	0	0	0	0	0
Bacteria	Firmicutes	Paenibacillus_J	0.125	0.125	0	0	0	0	0	0	0	0.5	0.25	0	0	1	0	0	0.25	0	0.125	0.125	0	0	0	0	0.25	0	0
Bacteria	Firmicutes	Paenibacillus_K	0	0	0	0	0	0	0	0	0	0	0	0	0	0	0	0	0.5	0	0	0	0	0	0	0	0	0	0
Bacteria	Firmicutes	Paenibacillus_L	0	0	0	0	0	0	0	0	0	0	0	0	0	0	0	0	0	0	0	0	0	0	1	0	0	0	0
Bacteria	Firmicutes	Paenibacillus_M	0	0	0	0	0	0	0	0	0	0	0	0	0	0	0	0	0	0	0	0	0	0	1	0	0	0	0
Bacteria	Firmicutes	Paenibacillus_N	0	0	0	0	0	0	0	0	0	0	0	0	0	0	0	0	0	0	0	0	0	0	0	0	0	0	0
Bacteria	Firmicutes	Paenibacillus_O	0	0	0	0	0	0	0	0	0	0.277778	0.180556	0	0	0	0	0	0	0	0.166667	0	0	0.166667	0.166667	0.166667	0	0	0
Bacteria	Firmicutes	Paenibacillus_P	0	0	0	0	0	0	0	0	0	1	0	0	0	0	0	0	0	0	0	0	0	0	0	0	0	0	0
Bacteria	Firmicutes	Paenibacillus_Q	0	0.25	0	0	0	0	0	0	0	0.25	0	0	0	0	0	0	0.25	0	0.25	0	0	0	0.5	0	0	0	0
Bacteria	Firmicutes	Paenibacillus_R	0	0	0	0	0	0	0	0	0	0.25	0	0	0	0	0	0	0	0	0	0.25	0	0	0	0.25	0	0	0
Bacteria	Firmicutes	Paenibacillus_S	0.142857	0	0	0	0	0	0	0	0	0.428571	0.142857	0	0	0.428571	0.142857	0	0.142857	0	0	0.142857	0	0	0.285714	0	0	0	0
Bacteria	Firmicutes	Paenibacillus_T	0	0	0	0	0	0	0	0	0	0.25	0	0	0	0	0	0	0	0	0	0.25	0	0	0.25	0.25	0	0	0
Bacteria	Firmicutes	Paenibacillus_U	0	0	0	0	0	0	0	0	0	0	0	0	0	0	0	0	0.5	0	0	0	0	0	0	0	0	0	0
Bacteria	Firmicutes	Paenibacillus_V	0	0	0	0	0	0	0	0	0	0	0	0	0	0	0	0	0	0	1	0	0	0	0	0	0	0	0
Bacteria	Firmicutes	Paenibacillus_X	0	0	0	0	0	0	0	0	0	1	1	0	0	0	0	0	0	0	1	0	0	0	0	0	0	0	0
Bacteria	Firmicutes	Paenibacillus_Y	0	0	0	0	0	0	0	0	0	0	0	0	0	0	0	0	0	0	0	0	0	0	0	0.666667	0	0	0
Bacteria	Firmicutes	Paenibacillus_Z	0.555556	0	0	0	0	0	0	0	0	0	0.222222	0	0	0	0.111111	0	0.444444	0	0.111111	0	0	0	0	0.222222	0	0	0
Bacteria	Firmicutes	R196	0	0	0	0	0	0	0	0	0	0	0	0	0	0	0	0	0	0	0	0	0	0	0	0	0	0	0
Bacteria	Firmicutes	Saccharibacillus	0.25	0	0	0	0	0	0	0	0	0.5	0	0	0	0.75	0	0	0.25	0	0	0.25	0	0	0	0.25	0	0	0
Bacteria	Firmicutes	SYSU-K30003	0	0	0	0	0	0	0	0	0	0	0	0	0	0	0	0	0	0	0	0	0	0	0	0	0	0	0
Bacteria	Firmicutes	Thermobacillus	0	0	0	0	0	0	0	0	0	0	0	0	0	0	0	0	0	0	0	0	0	0	1	0	0	0	0
Bacteria	Firmicutes	VKM-B-2647	0	0	0	0	0	0	0	0	0	1	0	0	0	0	0	0	0	0	0	0	0	0	0	0	0	0	0
Bacteria	Firmicutes	YN15	0	0	0	1	0	0	0	0	0	1	0	0	0	0	0	0	0	0	0	0	0	1	1	0	0	0	0
Bacteria	Firmicutes	Paenibacillus_W	0	0	0	0	0	0	0	0	0	0	0	0	0	0	0	0	0	0	0	0	0	0	0	0	0	0	0
Bacteria	Firmicutes	SCSIO-06110	0	0	0	0	0	0	0	0	0	0	0	0	0	0	0	0	0	0	0	0	0	0	0	0	0	0	0
Bacteria	Firmicutes	Pasteuria	0	0	0	0	0	0	0	0	0	0	0	0	0	0	0	0	0	0	0	0	0	0	0	0	0	0	0
Bacteria	Firmicutes	Rubeoparvulum	0	0	0	1	0	0	0	0	0	0	0	0	0	0	0	0	0	0	0	0	0	0	0	0	0	0	0
Bacteria	Firmicutes	Abyssicoccus	0	0	0	0	0	0	0	0	0	0	0	0	0	0	0	0	0	0	0	0	0	0	0	0	0	0	0
Bacteria	Firmicutes	Gemella	0	0	0	0.0454545	0	0	0	0	0	0.0454545	0	0	0	0.0909091	0.030303	0	0.0227273	0	0	0	0	0	0	0	0	0	0
Bacteria	Firmicutes	Aliicoccus	0	0	0	0	0	0	0	0	0	0	0	0	0	0	0	0	0	0	0	0	0	0	0	0	0	0	0
Bacteria	Firmicutes	Jeotgalicoccus	0	0	0	0	0	0	0	0	0	0.166667	0	0	0	0	0.166667	0	0.166667	0	0	0	0	0	0	0	0	0	0
Bacteria	Firmicutes	Nosocomiicoccus	0	0	0	0	0	0	0	0	0	0	0	0	0	0	0	0	0	0	0	0	0	0	0	0	0	0	0
Bacteria	Firmicutes	Salinicoccus	0.1	0	0	0	0	0	0	0	0	0.1	0.1	0	0	0	0.1	0	0.1	0	0	0	0	0	0	0	0	0	0
Bacteria	Firmicutes	Macrococcus	0.1	0	0	0	0	0	0	0	0	0	0	0	0	0	0	0	0	0	0	0.1	0	0	0	0	0	0	0
Bacteria	Firmicutes	Macrococcus_B	0.0116279	0	0	0.101098	0	0	0	0	0	0.227713	0.037037	0	0	0.00775194	0.0116279	0	0.0416667	0	0	0.00775194	0	0	0	0	0	0	0
Bacteria	Firmicutes	Staphylococcus	0.0695901	0.00396825	0	0.00196717	0	0	0	0	0	0.0311724	5.75582e-05	0	0	0.0116811	0.000430176	0	0.00635685	0	0.0031156	0.00274878	0	0	0	0	0	0	0
Bacteria	Firmicutes	Staphylococcus_A	0.233761	0	0	0	0	0	0	0	0	0.0538462	0	0	0	0.0376068	0	0	0	0	0	0.05	0	0	0	0	0	0	0
Bacteria	Firmicutes	Tepidibacillus	0	0	0	0	0	0	0	0	0	0	0	0	0	0	0	0	0	0	0	0	0	0	1	0	0	0	0
Bacteria	Firmicutes	Tepidibacillus_A	0	0	0	0	0	0	0	0	0	0	0	0	0	0	0	0	0	0	0	0	0	0	0.5	0	0	0	0
Bacteria	Firmicutes	Vulcanibacillus	0	0	0	0	0	0	0	0	0	0	0	0	0	0	0	0	0	0	0	0	0	0	0	0	0	0	0
Bacteria	Firmicutes	Brockia	0	0	0	0	0	0	0	0	0	0	0	0	0	0	0	0	0	0	0	0	0	0	0	0	0	0	0
Bacteria	Firmicutes	Hydrogenibacillus	0	0	0	0	0	0	0	0	0	0	0	0	0	0	0	0	0	0	0	0	0	0	0	0	0	0	0
Bacteria	Firmicutes	Thermicanus	0	0	0	0	0	0	0	0	0	1	0	0	0	1	0	0	0	0	0	1	0	0	0	1	0	0	0
Bacteria	Firmicutes	Novibacillus	0	0	0	0	0	0	0	0	0	0	0	0	0	0	0	0	0	0	0	0	0	0	1	0	0	0	0
Bacteria	Firmicutes	Numidum	0	0	0	0	0	0	0	0	0	0	0	0	0	0	0	0	0	0	0	0	0	0	0	0	0	0	0
Bacteria	Firmicutes	Baia	0	0	0	0	0	0	0	0	0	0	0	0	0	0	0	0	0	0	0	0	0	0	0	0	0	0	0
Bacteria	Firmicutes	CDF	0	0	0	0	0	0	0	0	0	0	0	0	1	0	0	0	0	0	0	0	0	0	0	0	0	0	0
Bacteria	Firmicutes	Desmospora	0	0	0	0	0	0	0	0	0	0	0	0	0	0	0	0	0	0	0	0	0	0	0	0	0	0	0
Bacteria	Firmicutes	Hazenella	0	0	0	0	0	0	0	0	0	1	0	0	0	0	0	0	0	0	0	0	0	1	0	0	0	0	0
Bacteria	Firmicutes	Kroppenstedtia	0	0	0	0	0	0	0	0	0	0	0	0	0	0	0	0	0	0	0	0	0	0	0	1	0	0	0
Bacteria	Firmicutes	Laceyella	0	0	0	0	0	0	0	0	0	0.75	0	0	0	0	0	0	0	0	0	0	0	0	0.5	0	0	0	0
Bacteria	Firmicutes	Lihuaxuella	0	0	0	0	0	0	0	0	0	0	0	0	0	0	0	0	0	0	0	0	0	0	0	0	0	0	0
Bacteria	Firmicutes	Marininema	0	0	0	0	0	0	0	0	0	0	0	0	0	0	0	0	0	0	0	0	0	0	0	0	0	0	0
Bacteria	Firmicutes	Melghirimyces	0	0	0	0	0	0	0	0	0	0	0	0	0	0	0	0	0	0	0	0	0	0	0	0	0	0	0
Bacteria	Firmicutes	Paludifilum	0	0	0	0	0	0	0	0	0	0	0	0	0	0	0	0	0	0	0	0	0	0	0	0	0	0	0
Bacteria	Firmicutes	Planifilum	0	0	0	0	0	0	0	0	0	0	0	0	0	0	0	0	0	0	0	0	0	0	0.5	0	0	0	0
Bacteria	Firmicutes	Risungbinella	0	0	0	0	0	0	0	0	0	0	0	0	0	0	0	0	0	0	0	0	0	0	0	0	0	0	0
Bacteria	Firmicutes	Seinonella	0	0	0	0	0	0	0	0	0	0	0	0	0	0	0	0	0	0	0	0	0	0	0	0	0	0	0
Bacteria	Firmicutes	Shimazuella	0	0	0	0	0	0	0	0	0	0	0	0	0	0	0	0	0	0	0	0	0	0	0	0	0	0	0
Bacteria	Firmicutes	Thermoactinomyces	0	0	0	0	0	0	0	0	0	0	0	0	0	0	0	0	0	0	0	0	0	0	0	0	0	0	0
Bacteria	Firmicutes	Thermoactinomyces_A	0	0	0	0	0	0	0	0	0	0	0	0	0	0	0	0	0	0	0	0	0	0	0	0	0	0	0
Bacteria	Firmicutes	Thermoflavimicrobium	0	0	0	0.5	0	0	0	0	0	0	0	0	0	0	0	0	0	0	0	0	0	0	0	0	0	0	0
Bacteria	Firmicutes	VBWP01	1	0	0	0	0	0	0	0	0	0	0	0	0	0	0	0	0	0	0	1	0	0	0	0	0	0	0
Bacteria	Firmicutes	ZOR0006	0	0	0	0	0	0	0	0	0	0	0	0	0	0	0	0	1	0	0	0	0	0	0	0	0	0	0
Bacteria	Firmicutes	Desulfuribacillus	0	0	0	0	0	0	0	0	0	0	0	0	0	0	0	0	0	0	1	0	0	1	0	0	0	0	0
Bacteria	Firmicutes	Desulfuribacillus_A	0	0	0	0	0	0	0	0	0	0	0	0	0	0	0	0	0	0	0	0	0	0	0	0	0	0	0
Bacteria	Firmicutes_A	Acetivibrio	0	0	0	0	0	0	0	0	0	0	0	0	0	0	0	0	0	0	0	0	0	0	0	1	0	0	0
Bacteria	Firmicutes_A	Anaerobacterium	0	0	0	0	0	0	0	0	0	0	0	0	0	0	0	0	0	0	0	0	0	1	0	0	0	0	0
Bacteria	Firmicutes_A	Herbivorax	0	0	0	0	0	0	0	0	0	0	0	0	0	0	0	0	0	0	0	0	0	0	0	0	0	0	0
Bacteria	Firmicutes_A	Hungateiclostridium	0.222222	0	0	0	0	0	0	0	0	0.575758	0	0	0	0	0	0	0	0	0.222222	0.363636	0	0	0	0.333333	0	0	0
Bacteria	Firmicutes_A	Pseudobacteroides	0	0	0	0	0	0	0	0	0	0	0	0	0	0	0	0	0	0	0	0	0	0	0	0.5	0	0	0
Bacteria	Firmicutes_A	Pseudoclostridium	0	0	0	0	0	0	0	0	0	0	0	0	0	0	0	0	0	0	0	0	0	1	0	0	0	0	0
Bacteria	Firmicutes_A	Ruminiclostridium	0	0	0	0	0	0	0	0	0	0.2	0	0	0	0	0	0	0	0	0.1	0.1	0	0.2	0	0.1	0	0	0
Bacteria	Firmicutes_A	Thermoclostridium	0	0	0	0	0	0	0	0	0	0	0	0	0	0	0	0	0	0	0	0	0	1	0	0	0	0	0
Bacteria	Firmicutes_A	Caloramator	0	0	0	0	0	0	0	0	0	0	0	0	0	0	0	0	0	0	0	0	0	0	0.666667	0	0	0	0
Bacteria	Firmicutes_A	Caloramator_A	0	0	0	0	0	0	0	0	0	0	0	0	0	0	0	0	0	0	0	0	0	0	0	0	0	0	0
Bacteria	Firmicutes_A	Caloramator_B	0	0	0	0	0	0	0	0	0	0	0	0	0	0	0	0	0	0	0	0	0	0	0.5	0	0	0	0
Bacteria	Firmicutes_A	Clostridium_AB	0	0	0	0	0	0	0	0	0	0	0	0	0	0	0	0	0	0	0	1	0	0	0	0	0	0	0
Bacteria	Firmicutes_A	Fervidicella	0	0	0	0	0	0	0	0	0	0	0	0	0	0	0	0	0	0	0	0	0	0	0	0	0	0	0
Bacteria	Firmicutes_A	Fonticella	0	0	0	0	0	0	0	0	0	0	0	0	0	0	0	0	0	0	0	0	0	0	1	0	0	0	0
Bacteria	Firmicutes_A	Thermobrachium	0	0	0	0	0	0	0	0	0	0	0	0	0	0	0	0	0	0	0	0	0	0	0	0	0	0	0
Bacteria	Firmicutes_A	Clostridium	0.0521963	0.0932364	0	0.0134804	0	0	0	0	0	0.195473	0.0470588	0	0	0.0604575	0.0305882	0	0.131689	0	0.00816993	0.0930403	0	0.032451	0.0473225	0.190656	0	0.00980392	0
Bacteria	Firmicutes_A	Clostridium_AA	0	0	0	0	0	0	0	0	0	0.5	0	0	0	0	0	0	0	0	0	0	0	0	0	0	0	0	0
Bacteria	Firmicutes_A	Clostridium_AC	0	0	0	0	0	0	0	0	0	0	0	0	0	0	0	0	0	0	0	0	0	0	1	0	0	0	0
Bacteria	Firmicutes_A	Clostridium_AD	0	0	0	0	0	0	0	0	0	0	0	0	0	0	0	0	0	0	0	0	0	0	0	0.5	0	0	0
Bacteria	Firmicutes_A	Clostridium_AE	0	0	0	1	0	0	0	0	0	1	0	0	0	0	0	0	0	0	0	0	0	0	1	0	0	0	0
Bacteria	Firmicutes_A	Clostridium_AF	1	0	0	0	0	0	0	0	0	0	0	0	0	1	0	0	0	0	0	0	0	0	0	1	0	0	0
Bacteria	Firmicutes_A	Clostridium_AG	0	0	0	0	0	0	0	0	0	0	0	0	0	0	0	0	0	0	0	1	0	0	0	0	0	0	0
Bacteria	Firmicutes_A	Clostridium_AH	0	0	0	0	0	0	0	0	0	0	0	0	0	0	0	0	0	0	0	0	0	0	0	0	0	0	0
Bacteria	Firmicutes_A	Clostridium_AK	0.5	0	0	0	0	0	0	0	0	0	0	0	0	0	0	0	0	0	0	0	0	0	0	0	0	0	0
Bacteria	Firmicutes_A	Clostridium_AM	0	0.25	0	0	0	0	0	0	0	0.5	0.25	0	0	0	0	0	0	0	0	0	0	0	0.25	0.75	0	0	0
Bacteria	Firmicutes_A	Clostridium_AN	0	0	0	0	0	0	0	0	0	0	0	0	0	0	0	0	0	0	0	0	0	0	0	0	0	0	0
Bacteria	Firmicutes_A	Clostridium_AO	0.666667	0.333333	0	0	0	0	0	0	0	0	0.333333	0	0	0	0	0	0.333333	0	0	0	0	0	0	0.333333	0	0	0
Bacteria	Firmicutes_A	Clostridium_B	0	0	0	0	0	0	0	0	0	0.0777778	0.015873	0	0	0.206349	0.228571	0	0	0	0	0	0	0.047619	0.047619	0.015873	0	0	0
Bacteria	Firmicutes_A	Clostridium_C	0	0	0	0	0	0	0	0	0	0	1	0	0	0	0	0	1	0	0	0	0	0	0	1	0	0	0
Bacteria	Firmicutes_A	Clostridium_D	0	0	0	0	0	0	0	0	0	1	0	0	0	0	0	0	0	0	1	0	0	0	0	1	0	0	0
Bacteria	Firmicutes_A	Clostridium_F	0.106349	0.0588235	0	0	0	0	0	0	0	0.20782	0.196825	0	0	0.0157563	0.0305556	0	0.197619	0	0.0119048	0	0	0	0	0	0	0	0
Bacteria	Firmicutes_A	Clostridium_G	0.0357143	0.0357143	0	0	0	0	0	0	0	0.2	0	0	0	0.1	0	0	0	0	0.190476	0	0	0	0	0	0	0	0
Bacteria	Firmicutes_A	Clostridium_H	0.0075188	0.0952381	0	0	0	0	0	0	0	0.238095	0	0	0	0.0864662	0	0	0.0779221	0	0.142857	0.0238095	0	0	0.0357143	0.142857	0	0	0
Bacteria	Firmicutes_A	Clostridium_I	0	0	0	0	0	0	0	0	0	0.371429	0	0	0	0	0	0	0	0	0.2	0	0	0	0.2	0.2	0	0	0
Bacteria	Firmicutes_A	Clostridium_J	0	0.142857	0	0	0	0	0	0	0	0.428571	0	0	0	0.142857	0	0	0	0	0.142857	0	0	0	0	0.357143	0	0	0
Bacteria	Firmicutes_A	Clostridium_K	0	0	0	0	0	0	0	0	0	0	1	0	0	0	0	0	0	0	0	0	0	1	0	0	0	0	0
Bacteria	Firmicutes_A	Clostridium_L	0	0	0	0	0	0	0	0	0	0.166667	0	0	0	0	0	0	0.333333	0	0	0	0	0	0	0.5	0	0	0
Bacteria	Firmicutes_A	Clostridium_P	0.011194	0.00932836	0	0.00559701	0	0	0	0	0	0.0447761	0.00373134	0	0	0.00373134	0	0	0.565299	0	0	0.0317164	0	0	0	0.0223881	0	0	0
Bacteria	Firmicutes_A	Clostridium_S	0.0625	0	0	0	0	0	0	0	0	0	0	0	0	0	0	0	0.5	0	0	0	0	0	0	0	0	0	0
Bacteria	Firmicutes_A	Clostridium_T	0	0	0	0	0	0	0	0	0	0.5	0	0	0	0	0	0	0.5	0	0	0	0	0	0	0	0	0	0
Bacteria	Firmicutes_A	Clostridium_X	0	0	0	0	0	0	0	0	0	0	0	0	0	0	0	0	0	0	0.333333	0	0	0	0	0	0	0	0
Bacteria	Firmicutes_A	Clostridium_Z	0	0	0	0	0	0	0	0	0	0.5	0	0	0	0	0	0	0.5	0	0	0	0	0	0	0	0	0	0
Bacteria	Firmicutes_A	CT4	0	0	0	0	0	0	0	0	0	0	0	0	0	0	0	0	0	0	0	0	0	0	1	1	0	0	0
Bacteria	Firmicutes_A	Desnuesiella	1	0	0	0	0	0	0	0	0	0	0	0	0	0	0	0	0	0	0	0	0	0	0	0	0	0	0
Bacteria	Firmicutes_A	F0540	0	0	0	0	0	0	0	0	0	0.5	0	0	0	0	0.5	0	0	0	0.25	0	0	0	0	0.5	0	0	0
Bacteria	Firmicutes_A	Hathewaya	0	0	0	0	0	0	0	0	0	0	0.25	0	0	0	0	0	0	0	0	0	0	0	0	0.5	0	0	0
Bacteria	Firmicutes_A	JG1575	0	0	0	0	0	0	0	0	0	0	0	0	0	0	0	0	0	0	0	0	0	0	0	0	0	0	0
Bacteria	Firmicutes_A	JN-1	0	0	0	0	0	0	0	0	0	0	0	0	0	0.5	0	0	0	0	0	0	0	0	0	0	0	0	0
Bacteria	Firmicutes_A	JN-9	0	0	0	0	0	0	0	0	0	0	0	0	0	0	0	0	0	0	0	0	0	0	0	1	0	0	0
Bacteria	Firmicutes_A	Khelaifiella	0	0	0	0	0	0	0	0	0	0	0.666667	0	0	0.666667	0	0	0	0	0	0	0	0	0	1	0	0	0
Bacteria	Firmicutes_A	P4200	0	0	0	0	0	0	0	0	0	0	0	0	0	0	0	0	0	0	0	0	0	0	0	0	0	0	0
Bacteria	Firmicutes_A	Proteiniclasticum	0.5	0	0	0	0	0	0	0	0	0	0	0	0	0	0	0	0	0	0	0	0	0	0	1	0	0	0
Bacteria	Firmicutes_A	UBA3947	0	0	0	0	0	0	0	0	0	0	0	0	0	0	0	0	0	0	0	0	0	0	0.5	0	0	0	0
Bacteria	Firmicutes_A	Youngiibacter	1	0	0	0	0	0	0	0	0	0	0	0	0	0	0	0	0	0	0	0	0	0	0	0	0	0	0
Bacteria	Firmicutes_A	Oxobacter	0	0	0	0	0	0	0	0	0	0	0	0	0	0	0	0	0	0	0	0	0	0	0	0	0	0	0
Bacteria	Firmicutes_A	Savagella	0	0	0	0	0	0	0	0	0	0	0	0	0	0	0	0	0	0	0	0	0	0	0	0	0	0	0
Bacteria	Firmicutes_A	Alkalibacter	0	0	0	0	0	0	0	0	0	0	0	0	0	0	0	0	0	0	0	0	0	0	0	0	0	0	0
Bacteria	Firmicutes_A	Alkalibaculum	0	0	0	0	0	0	0	0	0	1	0	0	0	0	0	0	0	0	0	0	0	0	1	0	0	0	0
Bacteria	Firmicutes_A	Anaerofustis	0	0	0	0	0	0	0	0	0	0	0	0	0	0	0	0	0	0	0	0	0	0	0	0	0	0	0
Bacteria	Firmicutes_A	Acetobacterium	0	0.2	0	0.2	0	0	0	0	0	0.2	0.4	0	0	0	0	0	0.2	0	0	0	0	0.2	0.8	0	0	0	0
Bacteria	Firmicutes_A	Eubacterium	0	0	0	0	0	0	0	0	0	0.0833333	0	0	0	0	0	0	0	0	0	0.0833333	0	0	0	0	0	0	0
Bacteria	Firmicutes_A	Eubacterium_O	0	0	0	0	0	0	0	0	0	1	0	0	0	0	0	0	0	0	0	0	0	0.5	0	0	0	0	0
Bacteria	Firmicutes_A	Pseudoramibacter	0	0	0	0	0	0	0	0	0	0	0	0	0	0	0	0	0	0	0	1	0	0	0	0	0	0	0
Bacteria	Firmicutes_A	Garciella	0	0.5	0	0	0	0	0	0	0	0	0.5	0	0	0	0	0	0	0	0	0	0	0	0	0	0	0	0
Bacteria	Firmicutes_A	An114	0	0	0	0	0	0	0	0	0	0	0	0	0	0	1	0	0	0	0	0	0	0	0	0	0	0	0
Bacteria	Firmicutes_A	Anaerotignum	0	0	0	0	0	0	0	0	0	0.2	0.0666667	0	0	0	0.1	0	0.2	0	0.3	0.2	0	0	0	0	0	0	0
Bacteria	Firmicutes_A	ASF356	0	0	0	0	0	0	0	0	0	0	0	0	0	0	0	0	0	0	0	0	0	0	0	0	0	0	0
Bacteria	Firmicutes_A	Cellulosilyticum	0	0	0	0	0	0	0	0	0	0.25	0	0	0	0	0	0	0	0	0	0	0	0	0	0.25	0	0	0
Bacteria	Firmicutes_A	Epulopiscium_B	0	0	0	0	0	0	0	0	0	0	0	0	0	0	0	0	0	0	0	0	0	0	0	0	0	0	0
Bacteria	Firmicutes_A	Niameybacter	0	0	0	0	0	0	0	0	0	0	0	0	0	0	0	0	0	0	0	0	0	0	0	0	0	0	0
Bacteria	Firmicutes_A	Defluviitalea	0	0	0	0	0	0	0	0	0	0	0	0	0	0	0	0	0	0	0	0	0	0	0	0	0	0	0
Bacteria	Firmicutes_A	Natranaerovirga	0	0	0	0	0	0	0	0	0	0	0	0	0	0.5	0	0	0	0	0	0	0	0	0	0.5	0	0	0
Bacteria	Firmicutes_A	14-2	0	0.2	0	0	0	0	0	0	0	0.4	0	0	0	0	0.2	0	0.4	0	0	0.2	0	0.2	0	0.6	0	0	0
Bacteria	Firmicutes_A	1XD42-69	0	0	0	0	0	0	0	0	0	1	1	0	0	0	1	0	0	0	0	1	0	0	0	0	0	0	0
Bacteria	Firmicutes_A	1XD8-76	0	0	0	0	0	0	0	0	0	1	0	0	0	0	0	0	1	0	0	0	0	1	0	0	0	0	0
Bacteria	Firmicutes_A	992a	0	0	0	0	0	0	0	0	0	1	0	0	0	0	0	0	1	0	0	0	0	0	1	0	0	0	0
Bacteria	Firmicutes_A	AC2028	0	0	0	0	0	0	0	0	0	0	0	0	0	0	0	0	0	0	0	0	0	0	0	0	0	0	0
Bacteria	Firmicutes_A	Acetatifactor	0.0833333	0.25	0	0	0	0	0	0	0	0.0357143	0	0	0	0	0.0714286	0	0.404762	0	0.25	0.0714286	0	0.214286	0.404762	0.25	0	0	0
Bacteria	Firmicutes_A	Acetitomaculum	0	0	0	0	0	0	0	0	0	0	0	0	0	0	0	0	0	0	0	0	0	0	0	0	0	0	0
Bacteria	Firmicutes_A	Acetivibrio_A	0	0	0	0	0	0	0	0	0	0	0	0	0	0	0	0	0	0	0	0	0	0	0	0	0	0	0
Bacteria	Firmicutes_A	AF33-28	0	0	0	0	0	0	0	0	0	0	0	0	0	0	0	0	1	0	0	0	0	0	0	1	0	0	0
Bacteria	Firmicutes_A	Agathobacter	0.00925926	0.00925926	0	0	0	0	0	0	0	0.0833333	0	0	0	0.0648148	0.0462963	0	0.407407	0	0.0648148	0.222222	0	0.333333	0.0833333	0	0	0	0
Bacteria	Firmicutes_A	AM51-8	0	0	0	0	0	0	0	0	0	0.5	0	0	0	0	0	0	0	0	0	0	0	0	0	0	0	0	0
Bacteria	Firmicutes_A	An181	0	0	0	0	0	0	0	0	0	0	0	0	0	0	0	0	0	0	0	0	0	1	0	0	0	0	0
Bacteria	Firmicutes_A	Anaerobium	0	0	0	0	0	0	0	0	0	0	0	0	0	1	0	0	1	0	0	0	0	0	0	1	0	0	0
Bacteria	Firmicutes_A	Anaerobutyricum	0	0	0	0	0	0	0	0	0	0.28125	0.25	0	0.125	0	0	0	0.375	0	0	0	0	0	0	0.40625	0	0	0
Bacteria	Firmicutes_A	Anaerocolumna	0.25	0	0	0	0	0	0	0	0	0.375	0	0	0	0	0	0	0	0	0	0	0	0.375	0	0	0	0	0
Bacteria	Firmicutes_A	Anaerosporobacter	1	0	0	0	0	0	0	0	0	0	0	0	0	0	0	0	0	0	0	0	0	0	0	0	0	0	0
Bacteria	Firmicutes_A	Anaerostipes	0.0625	0.0104167	0	0	0	0	0	0	0	0.1875	0.0104167	0	0	0	0	0	0.135417	0	0.0208333	0	0	0.291667	0.0104167	0	0	0	0
Bacteria	Firmicutes_A	Bacteroides_F	0	0	0	0	0	0	0	0	0	0	0	0	0	0	0	0	0	0	0	0	0	0	0	0	0	0	0
Bacteria	Firmicutes_A	Bariatricus	0	0.1	0	0.05	0	0	0	0	0	0.1	0	0	0	0	0	0	0	0	0	0.05	0	0.95	0	0	0	0	0
Bacteria	Firmicutes_A	Blautia	0	0.111111	0	0	0	0	0	0	0	0.0555556	0	0	0	0	0	0	0.0925926	0	0	0.174603	0	0.277778	0.111111	0.037037	0	0	0
Bacteria	Firmicutes_A	Blautia_A	0.0883754	0.0343137	0	0.00672269	0	0	0	0	0	0.32605	0.00980392	0	0	0.0588235	0.00392157	0	0.432633	0	0.12493	0.143697	0	0.0588235	0.152941	0.138095	0	0	0
Bacteria	Firmicutes_A	Butyrivibrio	0.103175	0	0	0.0285714	0	0	0	0	0	0.120635	0	0	0	0.0674603	0	0	0.11746	0	0	0.0603175	0	0.031746	0	0.171429	0	0	0
Bacteria	Firmicutes_A	Butyrivibrio_A	0	0	0	0	0	0	0	0	0	0	0	0	0	0	0	0	1	0	0	0	0	0	0	0	0	0	0
Bacteria	Firmicutes_A	C-53	0	0	0	0	0	0	0	0	0	0	0	0	0	0	0	0	0	0	0	0	0	1	0	0	0	0	0
Bacteria	Firmicutes_A	CAG-127	0.285714	0.142857	0	0	0	0	0	0	0	0.142857	0	0	0	0.142857	0	0	0	0	0	0	0	0	0	0	0	0	0
Bacteria	Firmicutes_A	CAG-45	0	0.176471	0	0.117647	0	0	0	0	0	0.0588235	0.117647	0	0	0	0.176471	0	0	0	0.117647	0	0	0	0	0	0	0	0
Bacteria	Firmicutes_A	CAG-56	0	0	0	0	0	0	0	0	0	0	0	0	0	0	0	0	1	0	0	0	0	0	0	0	0	0	0
Bacteria	Firmicutes_A	CAG-603	0	0	0	0	0	0	0	0	0	0	0	0	0	0	0	0	0	0	0	0	0	1	0	0	0	0	0
Bacteria	Firmicutes_A	CAG-791	0	0	0	0	0	0	0	0	0	0	0	0	0	0.333333	0	0	0	0	0	0	0	0.333333	0	0	0	0	0
Bacteria	Firmicutes_A	CAG-81	0.0833333	0	0	0	0	0	0	0	0	0.125	0.125	0	0	0	0	0	0.125	0	0.0416667	0.166667	0	0	0	0.666667	0	0	0
Bacteria	Firmicutes_A	CAG-95	0	0	0	0	0	0	0	0	0	0.333333	0	0	0	0	0	0	0.333333	0	0	0.333333	0	0	0	0	0	0	0
Bacteria	Firmicutes_A	Catonella	0	0	0	0	0	0	0	0	0	0	0	0	0	0	0	0	0	0	0	0	0	0	1	0	0	0	0
Bacteria	Firmicutes_A	CHH4-2	0	0	0	0	0	0	0	0	0	0	0	0	0	0	0	0	0	0	0	0	0	0	0	0	0	0	0
Bacteria	Firmicutes_A	CHKCI001	0	0	0	0	0	0	0	0	0	0	0	0	0	0	0	0	0	0	0	0	0	0	0	0	0	0	0
Bacteria	Firmicutes_A	Clostridium_AI	0	0	0	0	0	0	0	0	0	0.5	0	0	0	0	0	0	0.5	0	0	0	0	0.5	0.5	0.5	0	0	0
Bacteria	Firmicutes_A	Clostridium_N	0	0	0	0	0	0	0	0	0	1	0	0	0	0	0	0	0	0	1	0	0	0	0	0	0	0	0
Bacteria	Firmicutes_A	Clostridium_Q	0.0217391	0	0	0	0	0	0	0	0	0.105978	0.0625	0	0	0	0	0	0	0	0	0.125	0	0.770833	0	0.166667	0	0	0
Bacteria	Firmicutes_A	Clostridium_R	0.5	0	0	0	0	0	0	0	0	0	0	0	0	0.5	0	0	0	0	0	0	0	0	0	1	0	0	0
Bacteria	Firmicutes_A	COE1	0.5	0.5	0	0	0	0	0	0	0	0	0	0	0	0	0	0	0.5	0	0	0.5	0	0	0	0.5	0	0	0
Bacteria	Firmicutes_A	Coprococcus	0.3	0.116667	0	0	0	0	0	0	0	0.294444	0.0222222	0	0	0.0333333	0	0	0.0166667	0	0	0.216667	0	0.0222222	0.0222222	0	0	0	0
Bacteria	Firmicutes_A	Coprococcus_A	0	0	0	0	0	0	0	0	0	0	0.5	0	0	0	0	0	0	0	0	0	0	0	0	0	0	0	0
Bacteria	Firmicutes_A	Cuneatibacter	0	0	0	0	0	0	0	0	0	0	0	0	0	0	0	0	0	0	0	0	0	1	0	0	0	0	0
Bacteria	Firmicutes_A	Dorea	0.093254	0.0595238	0	0	0	0	0	0	0	0.26455	0.0912698	0	0.0555556	0.0740741	0.0277778	0	0.0469577	0	0.205688	0.0873016	0	0.365741	0.0343915	0.111111	0	0	0
Bacteria	Firmicutes_A	Eisenbergiella	0.05	0.2	0	0	0	0	0	0	0	0.225	0	0	0	0	0	0	0.263889	0	0.0138889	0.166667	0	0.5	0.347222	0	0	0	0
Bacteria	Firmicutes_A	Enterocloster	0.0779904	0.00478469	0	0.0229665	0	0	0	0	0	0.233174	0.0988836	0	0	0.164274	0.00956938	0	0.255024	0	0.0845295	0.00956938	0	0.349123	0.164912	0	0	0	0
Bacteria	Firmicutes_A	Eubacterium_C	0	0	0	0	0	0	0	0	0	0	0	0	0	0	0	0	0	0	0	0	0	0	0	0	0	0	0
Bacteria	Firmicutes_A	Eubacterium_F	0	0	0	0	0	0	0	0	0	0	0.166667	0	0	0.166667	0	0	0	0	0	0	0	0	0	0	0	0	0
Bacteria	Firmicutes_A	Eubacterium_G	0.1875	0	0	0.25	0	0	0	0	0	0.15625	0	0	0	0	0	0	0	0	0.125	0	0	0	0	0.03125	0	0	0
Bacteria	Firmicutes_A	Eubacterium_H	0	0	0	0	0	0	0	0	0	0	0	0	0	0	0	0	0	0	0	0	0	0	0	0.666667	0	0	0
Bacteria	Firmicutes_A	Eubacterium_I	0.5	0	0	0	0	0	0	0	0	0.166667	0.166667	0	0	0	0.333333	0	0.333333	0	0	0	0	0.333333	0.111111	0	0	0	0
Bacteria	Firmicutes_A	Eubacterium_J	0	0	0	0	0	0	0	0	0	0	0	0	0	1	1	0	1	0	1	1	0	0	0	1	0	0	0
Bacteria	Firmicutes_A	Eubacterium_Q	0	0	0	0	0	0	0	0	0	0	0	0	0	0	0	0	0	0	0	0.125	0	0.25	0	0	0	0	0
Bacteria	Firmicutes_A	Eubacterium_S	0	0	0	0	0	0	0	0	0	1	0	0	0	0	0	0	0	0	0	0	0	0	0	0	0	0	0
Bacteria	Firmicutes_A	F0428	0	0	0	0	0	0	0	0	0	0	0	0	0	0	0	0	0	0	0	0	0	0	0	0	0	0	0
Bacteria	Firmicutes_A	Faecalimonas	0.111111	0	0	0	0	0	0	0	0	0.277778	0.138889	0	0	0	0	0	0	0	0	0	0	0.666667	0	0.305556	0	0	0
Bacteria	Firmicutes_A	FD2005	0.25	0	0	0	0	0	0	0	0	0	0	0	0	0	0	0	0	0	0	0	0	0	0	0	0	0	0
Bacteria	Firmicutes_A	Frisingicoccus	0	0	0	0	0	0	0	0	0	1	0	0	0	0	0	0	0	0	0	0	0	0	0	0	0	0	0
Bacteria	Firmicutes_A	Fusicatenibacter	0	0	0	0	0	0	0	0	0	0.5	0	0	0	0	0.0384615	0	0	0	0.230769	0.0769231	0	0	0	0	0	0	0
Bacteria	Firmicutes_A	G11	0	0	0	0	0	0	0	0	0	0	0	0	0	0	0	0	0	0	0	0	0	0	0	0	0	0	0
Bacteria	Firmicutes_A	GCA-900066135	0	0	0	0	0	0	0	0	0	0	0	0	0	0	0	0	1	0	0	0	0	0	0	0	0	0	0
Bacteria	Firmicutes_A	GCA-900066575	0	0	0	0	0	0	0	0	0	0	0	0	0	0	0	0	0	0	0	0.5	0	0	0	0	0	0	0
Bacteria	Firmicutes_A	Herbinix	0	0	0	0.333333	0	0	0	0	0	0.333333	0	0	0	0	0	0	0	0	0	0.333333	0	0.333333	0	0	0	0	0
Bacteria	Firmicutes_A	Hespellia	0	0	0	0	0	0	0	0	0	1	0	0	0	0	0	0	0	0	0	0	0	0	0	1	0	0	0
Bacteria	Firmicutes_A	Hungatella	0.0588235	0	0	0.0588235	0	0	0	0	0	0.286096	0.147059	0	0	0	0	0	0.0200535	0	0.0588235	0	0	0.102941	0.197861	0.117647	0	0	0
Bacteria	Firmicutes_A	Hungatella_A	0	0.5	0	0	0	0	0	0	0	0	0	0	0	0	0	0	0.5	0	0	0.5	0	0.5	0	0	0	0	0
Bacteria	Firmicutes_A	Johnsonella	0	0	0	0	0	0	0	0	0	0	0	0	0	0	0	0	0	0	0	0	0	0	0	0	0	0	0
Bacteria	Firmicutes_A	Kineothrix	0.5	0	0	0	0	0	0	0	0	0	0	0	0	0	0	0	1	0	0	0	0	0	0.5	0	0	0	0
Bacteria	Firmicutes_A	KLE1615	0	0	0	0	0	0	0	0	0	0	0	0	0	0	0	0	0	0	0	0	0	0	0	0	0	0	0
Bacteria	Firmicutes_A	Lachnoanaerobaculum	0	0	0	0	0	0	0	0	0	0.142857	0.0714286	0	0	0.142857	0	0	0	0	0.142857	0.0714286	0	0.785714	0.142857	0	0	0	0
Bacteria	Firmicutes_A	Lachnobacterium	0	0	0	0	0	0	0	0	0	0.0833333	0.0833333	0	0	0	0	0	0	0	0	0.75	0	0	0	0	0	0	0
Bacteria	Firmicutes_A	Lachnoclostridium	0	0	0	0	0	0	0	0	0	0.111111	0	0	0	0	0	0	0	0	0.222222	0.333333	0	0	0	0	0	0	0
Bacteria	Firmicutes_A	Lachnoclostridium_A	0	0	0	0	0	0	0	0	0	0.333333	0	0	0	0	0	0	0	0	0	0	0	0.333333	0	0	0	0	0
Bacteria	Firmicutes_A	Lachnospira	0	0.00892857	0	0	0	0	0	0	0	0.142857	0	0	0	0	0.00892857	0	0	0	0.0892857	0.446429	0	0	0	0	0	0	0
Bacteria	Firmicutes_A	Lachnotalea	0	0	0	0	0	0	0	0	0	0	0.25	0	0	0	0	0	0	0	0	0	0	0.5	0	0	0	0	0
Bacteria	Firmicutes_A	Lactonifactor	0	0	0	0	0	0	0	0	0	0	0	0	0	0	0	0	0	0	0	0	0	0	0	0	0	0	0
Bacteria	Firmicutes_A	Marvinbryantia	0	0	0	0	0	0	0	0	0	0.5	0	0	0	0	0	0	0	0	0	0	0	0.5	0	0	0	0	0
Bacteria	Firmicutes_A	MCWD5	0	0	0	0	0	0	0	0	0	0	0	0	0	0	0	0	0	0	0	0	0	0	0	0	0	0	0
Bacteria	Firmicutes_A	Mediterraneibacter	0.125	0.0678571	0	0	0	0	0	0	0	0.225676	0.221429	0	0.125	0	0.125	0	0.388514	0	0.00337838	0.00337838	0	0.495174	0	0	0	0	0
Bacteria	Firmicutes_A	Mediterraneibacter_A	0	0	0	0	0	0	0	0	0	0	0	0	0	0	0	0	0	0	0	0.25	0	1	0	0	0	0	0
Bacteria	Firmicutes_A	Mobilisporobacter	0	0	0	0	0	0	0	0	0	0	0	0	0	0	0	0	0	0	0	0	0	0	0	0	0	0	0
Bacteria	Firmicutes_A	Muricomes	0.166667	0.0416667	0	0	0	0	0	0	0	0	0	0	0	0	0	0	0	0	0.125	0.104167	0	0.625	0	0.25	0	0	0
Bacteria	Firmicutes_A	NC2004	0	0	0	0	0	0	0	0	0	0	0	0	0	0	0	0	0	0	0	0	0	0	0	0	0	0	0
Bacteria	Firmicutes_A	NK4A136	0	0	0	0	0	0	0	0	0	0	0	0	0	0	0	0	0	0	0	0.25	0	0	0	0	0	0	0
Bacteria	Firmicutes_A	NK4A144	0	0	0	0.0714286	0	0	0	0	0	0	0	0	0	0.142857	0.142857	0	0	0	0.142857	0	0	0	0	0.571429	0	0	0
Bacteria	Firmicutes_A	OF09-33XD	0	0	0	0	0	0	0	0	0	0	0	0	0	0	0	0	0	0	0	0	0	0	0	0	0	0	0
Bacteria	Firmicutes_A	Oribacterium	0.1	0	0	0	0	0	0	0	0	0.2	0	0	0	0.1	0	0	0	0	0	0.05	0	0.3	0	0.2	0	0	0
Bacteria	Firmicutes_A	Parasporobacterium	0	0	0	0	0	0	0	0	0	0	0	0	0	0	0	0	0	0	0	0	0	0	0	0	0	0	0
Bacteria	Firmicutes_A	Pseudobutyrivibrio	0.0909091	0.0909091	0	0	0	0	0	0	0	0.0454545	0.0181818	0	0	0	0.0181818	0	0.136364	0	0	0.0454545	0	0.0909091	0	0.0909091	0	0	0
Bacteria	Firmicutes_A	Robinsoniella	0	0.5	0	0	0	0	0	0	0	0	0.25	0	0	0	0	0	0	0	0	0	0	0	0	1	0	0	0
Bacteria	Firmicutes_A	Roseburia	0.127976	0.0238095	0	0	0	0	0	0	0	0.345238	0.0208333	0	0	0.0208333	0.0416667	0	0.154762	0	0.559524	0.0892857	0	0.5625	0.166667	0	0	0	0
Bacteria	Firmicutes_A	Ruminococcus_A	0	0	0	0	0	0	0	0	0	0	0.0555556	0	0	0	0	0	1	0	0	0	0	0	0.5	0	0	0	0
Bacteria	Firmicutes_A	Ruminococcus_B	0	0	0	0	0	0	0	0	0	0.228571	0.0571429	0	0	0.0571429	0.0571429	0	0.0571429	0	0.0571429	0.0285714	0	1	0.428571	0	0	0	0
Bacteria	Firmicutes_A	Ruminococcus_G	0	0	0	0	0	0	0	0	0	0	0	0	0	0	0	0	1	0	0	0	0	0	0	0	0	0	0
Bacteria	Firmicutes_A	Schaedlerella	0.0416667	0	0	0.0416667	0	0	0	0	0	0.0416667	0.291667	0	0	0.125	0.25	0	0.25	0	0.25	0.25	0	0.166667	0	0.5	0	0	0
Bacteria	Firmicutes_A	Sellimonas	0.190476	0	0	0	0	0	0	0	0	0.25	0.166667	0	0.0833333	0	0	0	0	0	0.130952	0.142857	0	0	0.333333	0	0	0	0
Bacteria	Firmicutes_A	Shuttleworthia	0	0	0	0	0	0	0	0	0	0.5	0	0	0	0	0	0	0	0	0	0.5	0	0	0	0	0	0	0
Bacteria	Firmicutes_A	Stomatobaculum	0	0	0	0	0	0	0	0	0	0	0	0	0	0	0	0	0	0	0	0	0	0	0	0	0	0	0
Bacteria	Firmicutes_A	TF01-11	0.166667	0	0	0	0	0	0	0	0	0.166667	0	0	0	0	0	0	0.333333	0	0.0833333	0.166667	0	0	0.166667	0.333333	0	0	0
Bacteria	Firmicutes_A	TWA4	0	0	0	0	0	0	0	0	0	0	0	0	0	0	0	0	0	0	0	0	0	0	0	0	0	0	0
Bacteria	Firmicutes_A	UBA1258	0	0	0	0	0	0	0	0	0	0	0	0	0	0	0	0	0	0	0	0	0	0	0	0	0	0	0
Bacteria	Firmicutes_A	UBA3282	0.5	0.5	0	0	0	0	0	0	0	0	0.5	0	0	0.5	0	0	0	0	0	0	0	0.5	0	0	0	0	0
Bacteria	Firmicutes_A	UBA3766	0	0	0	0	0	0	0	0	0	0	0	0	0	0	0	0	0	0	0	0	0	0	0	0	0	0	0
Bacteria	Firmicutes_A	UBA7160	1	0	0	0	0	0	0	0	0	0	0	0	0	0	0	0	1	0	0	0	0	1	0	0	0	0	0
Bacteria	Firmicutes_A	UBA7182	0.52381	0	0	0	0	0	0	0	0	0	0	0	0	0	0	0	0	0	0	0	0	0.619048	0	0.333333	0	0	0
Bacteria	Firmicutes_A	UBA9414	0	0	0	1	0	0	0	0	0	0	0	0	0	0	0	0	0	0	0	0	0	0	0	0	0	0	0
Bacteria	Firmicutes_A	UBA9502	0.166667	0	0	0.166667	0	0	0	0	0	0.25	0.0833333	0	0	0	0.166667	0	0.333333	0	0	0.25	0	0.833333	0.166667	0	0	0	0
Bacteria	Firmicutes_A	V9D3004	0	0	0	0	0	0	0	0	0	0	0	0	0	0	0	0	0	0	0	0	0	0	0	0	0	0	0
Bacteria	Firmicutes_A	Weimerbacter	0	0	0	0	0	0	0	0	0	0	0	0	0	0	0	0	0.5	0	0	0	0	1	0	0	0	0	0
Bacteria	Firmicutes_A	XBB1006	0	0	0	0	0	0	0	0	0	0	0	0	0	0	0	0	0	0	0	0	0	0	0	0	0	0	0
Bacteria	Firmicutes_A	XBB2008	0	0	0	0	0	0	0	0	0	0	0	0	0	0	0	0	0	0	0	0	0	0	0	0	0	0	0
Bacteria	Firmicutes_A	XBD2001	0	0	0	0	0	0	0	0	0	0	0	0	0	0	0	0	0	0	0	0	0	0	0	0	0	0	0
[truncated: 1,817 more rows]
